# Supplementary material for: Methylation patterns associated with C-reactive protein in racially and ethnically diverse populations
Source: Epigenetics. 2024 Apr 3;19(1):2333668. doi: 10.1080/15592294.2024.2333668 (PMC10996836; doi:10.1080/15592294.2024.2333668)
Supplement: Supplemental Material [file KEPI_A_2333668_SM2945.zip]

Archive with 1 entries (1 files):
- Lundin_et_al_Epigenetics_2024_SUPP_tables_and_fig_FINAL.xlsx
