# Supplementary material for: Methylation patterns associated with C-reactive protein in racially and ethnically diverse populations
Source: Epigenetics. 2024 Apr 3;19(1):2333668. doi: 10.1080/15592294.2024.2333668 (PMC10996836; doi:10.1080/15592294.2024.2333668)
Supplement: Supplemental Material [file KEPI_A_2333668_SM2945.zip › Lundin_et_al_Epigenetics_2024_SUPP_tables_and_fig_FINAL.xlsx]

## Sheet: TOC
Lundin et al. Supplemental Tables and Figures. Table of Contents.
Table S1. Pre-processing and quality control methods for methlyation data across participating cohorts
Table S2. Results of BACON adjustment for inflation and bias
Table S3. Mendelian Randomization intermediate step instrument variable and CpG site information
Table S4. Full data set of CpG sites significant in CRP discovery and replication datasets, post hoc race and ethnicity strata, and indicator for overlap with previous literature
Table S4 References. References for previously CRP associations in the literature
Table S5. CpG-gene transcription pairs
Table S6. GO Pathway analysis, full results
Table S7. Mendelian Randomization analyses
Table S8. EWAS Catalog traits associated with novel CRP associated CpG sites
Table S9. EWAS Catalog traits associated with CpGs inferred as causal for the Mendelian Randomization analyses
Fig. S1. KEGG pathway analysis of gene proximal to differentially methlated CpG sites associated with CRP level
Fig. S2a. KEGG pathway analysis of cis-eQTM gene transcript pairs for differentially methlated CpG sites associated with CRP level
Fig. S2b. KEGG pathway analysis of cis-eQTM gene transcript pairs for differentially methlated CpG sites associated with CRP level

## Sheet: Table S1
Table S1. Pre-processing and quality control methods for methlyation data across participating cohorts
	WHI-ba23	WHI-as311	WHI-as315 [EMPC]	WHI-LLS	ARIC-EA	ARIC-EA	JHS	MEC	FHS	MESA	AMISH	GENOA_HM450	GENOA_EPIC	CHS
Methylation assay	Illumina Infinium HumanMethylation450 (HM450) BeadChip	Illumina Infinium HumanMethylation450 (HM450) BeadChip	Illumina Infinium HumanMethylation450 (HM450) BeadChip	Illumina MethylationEPIC (EPIC) BeadChip assay	Illumina Infinium HumanMethylation450 (HM450) BeadChip	Illumina Infinium HumanMethylation450 (HM450) BeadChip	Illumina MethylationEPIC (EPIC) BeadChip assay	Illumina MethylationEPIC (EPIC) BeadChip assay	Illumina Infinium HumanMethylation450 (HM450) BeadChip	Illumina MethylationEPIC (EPIC) BeadChip assay	Illumina Infinium HumanMethylation450 (HM450) BeadChip	Illumina Infinium HumanMethylation450 (HM450) BeadChip	Illumina MethylationEPIC (EPIC) BeadChip assay	Illumina Infinium HumanMethylation450 (HM450) BeadChip
Sample type	peripheral blood leukocytes	peripheral blood leukocytes	peripheral blood leukocytes	peripheral blood leukocytes	peripheral blood leukocytes	peripheral blood leukocytes	peripheral blood leukocytes	peripheral blood leukocytes	peripheral blood leukocytes	peripheral blood leukocytes	peripheral blood leukocytes	peripheral blood leukocytes	peripheral blood leukocytes	peripheral blood leukocytes
Background correction	minfi	minfi	minfi	minfi	minfi	wateRmelon	minfi, with removal of 46 outlier samples	minfi	wateRmelon	minfi	minfi	minfi	NOOB	minfi
N bead filtering	yes (<3 functional beads)	yes (<3 functional beads)	yes (<3 functional beads)	no	yes (<3 functional beads)	yes (<3 functional beads)	NA	yes (<3 functional beads)	no	no	no	no	no	no
Detection P value cutoff	excluded when p-value > 0.01	excluded when p-value > 0.01	excluded when p-value > 0.01	excluded when p-value > 0.01	excluded when p-value > 0.01	excluded when p-value > 0.01	NA	excluded when p-value > 0.01	excluded when p-value > 0.01	excluded when p-value > 0.01	excluded when p-value > 0.01	excluded when p-value 1 x 10-16	excluded when p-value 1 x 10-16	excluded when p-value > 0.01
Marker (probe) call rate threshold	excluded when >= 1% of samples had missing values	excluded when >= 1% of samples had missing values	excluded when >= 1% of samples had missing values	excluded when >= 1% of samples had missing values	excluded when >= 1% of samples had missing values	excluded when >= 1% of samples had missing values	NA	excluded when >= 5% of samples had missing values	excluded when >= 1% of samples had missing values	excluded when >= 1% of samples had missing values	0.95	0.9	0.9	0.99
Sample call rate threshold	0.99	0.99	0.99	0.99	0.99	0.99	NA	0.95	0.99	0.99	0.95	0.9	0.9	0.995
Normalization	BMIQ	BMIQ	BMIQ	NOOB	BMIQ	BMIQ	minfi, ComBat	NOOB, ComBat	DASEN	NOOB	QN	Minfi	NOOB	SWAN
CRP assay	hsCRP	hsCRP	hsCRP	hsCRP	hsCRP	hsCRP	hsCRP	hsCRP	hsCRP	hsCRP	hsCRP	hsCRP	hsCRP	hsCRP
Cell-type calcuations	Houseman	Houseman	Houseman	EstimateCellcountsalgorithm (part of minfi)	Houseman	Houseman	Houseman	IDOL	Houseman	Houseman	Houseman	Houseman	Houseman	Houseman
All covariates used in model (technical and biological)	Age, Sex, BMI, smoking, SIRE, WBC proportions, chip row, 10 PC of genomic data, chipID (random effect) (models stratified by case-control status)	Age, Sex, BMI, smoking, SIRE, WBC proportions, chip row, 10 PC of genomic data, chipID (random effect) (models stratified by case-control status)	Age, Sex, BMI, smoking, SIRE, WBC proportions, chip row, 10 PC of genomic data, chipID (random effect)	Age, Sex, BMI, smoking, SIRE, imputed WBC subsets, chip row, 10 PC of genomic data, chipID (random effect)	Age, Sex, BMI, smoking, imputed WBC subsets, study centre, chip row, 10 PC of genomic data, center, plate (random effect)	Age, Sex, BMI, smoking, imputed WBC subsets, study centre, bisulfite conversion batch, chip row, chipID (random effect), 10 PC of genomic data, center	Age, Sex, BMI, smoking, WBC proportions, 10 PC of genomic data, chip row, sample well (random effect), sample group (random effect), sample plate (random effect)	Age, sex, BMI, SIRE, WBC proportions, 10 PC of genomic data, chip row, plate (random effect) [all cuurent smokers at the time of methlyation blood draw]	Age, sex, BMI, smoking, WBC proportions, 10 PC of genomic data, chip row, chip column, plate (random effect)	Age, sex, BMI, SIRE, WBC proportions, 10 PC of genomic data, chip row, plate (random effect)	Age, sex, BMI, smoking, WBC proportions, plate, kinship matrix (random effect)	Age, Sex, BMI, smoking, imputed WBC subsets, row ID, column ID, plate (random effects), pedigree ID (random effect)	Age, Sex, BMI, smoking, imputed WBC subsets, row ID, column ID, plate (random effects), pedigree ID (random effect)	Age, sex, BMI, smoking, SIRE, WBC proportions, 10 PC of genomic data, chip row, chip column, plate (random effect)
Time between inflammation biomarker measurement and methylation measurement blood draws	<1 year	<1 year	<1 year	<1 year	paired	paired	paired	paired	paired	paired	0-6.2 years (mean, 2.5 years)	3.0-7.1 years (mean, 4.8 years)	1.8-7.5 years (mean, 5.2 years)	paired
Note	Individuals with self-reported autoimmune diseases (rheumatoid arthritis, lupus erythematosus, Crohn’s disease) were excluded from all analyses when disease status was available. In the absence of this information of these diseases, participants were assumed to not have these conditions.	Individuals with self-reported autoimmune diseases (rheumatoid arthritis, lupus erythematosus, Crohn’s disease) were excluded from all analyses when disease status was available. In the absence of this information of these diseases, participants were assumed to not have these conditions.	Individuals with self-reported autoimmune diseases (rheumatoid arthritis, lupus erythematosus, Crohn’s disease) were excluded from all analyses when disease status was available. In the absence of this information of these diseases, participants were assumed to not have these conditions.	Individuals with self-reported autoimmune diseases (rheumatoid arthritis, lupus erythematosus, Crohn’s disease) were excluded from all analyses when disease status was available. In the absence of this information of these diseases, participants were assumed to not have these conditions.

## Sheet: Table S2
Table S2. Results of BACON adjustment for inflation and bias
Study	CRP, adjusted for race and ethnicity
	inflation	bias
AS311 cases	1.01	-0.118
AS311 controls	1.003	0.086
AS315	0.963	-0.19
aS564	0.916	0.181
BAA23 cases	1.008	-0.009
BAA23 controls	1.12	0.14
ARIC – EA	0.99	-0.099
ARIC – AA	1.194	-0.19
JHS	0.928	-0.071
MEC	0.876	0.074
FHS	1.094	-0.016
MESA	0.883	0.151
AMISH (M)	0.98	0.001
AMISH (F)	1.032	-0.004
GENOA (EPIC)	1.107	-0.064
GENOA (HM450)	0.849	-0.012
CHS	1.087	-0.121

## Sheet: Table S3
Table S3. Mendelian Randomization intermediate step instrument variable and CpG site information
		White	Black or African American
		CRP.MR	CRP.MR
IV-Exposure threshold	p-value	<0.001	<0.001
LD	value	0.1	0.1
IV-Exposure	snps	48121	70073
IV-Exposure after LD	snps	640	3034
IV-Outcome data	MRBase	ukb-d-30710_raw (UK-Biobank, European, Neale)	ukb-d-30710_raw (UK-Biobank, European, Neale)
IV-Outcome	snps	611	1454
Harmonizated data	snps	619	1482
Harmonizated data	individual CpG sites	97	100
Instrument strength	F-stat, range	10.8-491.6	10.8-831.6
Bonferroni threshold		0.000515464	0.0005

## Sheet: Table S4
Table S4. Full data set of CpG sites significant in CRP discovery and replication datasets, post hoc race and ethnicity strata, and indicator for overlap with previous literature
cpg	chr_pos	UCSC_RefGene_Name	CRP_Multi_disc_beta	CRP_Multi_disc_se	CRP_Multi_disc_p	CRP_Multi_rep_beta	CRP_Multi_rep_se	CRP_Multi_rep_p	CRP_Combined_beta	CRP_Combined_se	CRP_Combined_p	CRP_EA_beta	CRP_EA_se	CRP_EA_p	CRP_AA_beta	CRP_AA_se	CRP_AA_p	CRP_HIS_beta	CRP_HIS_se	CRP_HIS_p	CRP.rep	Reference	Ligthart et al. 2016	Wielscher et al. 2022	MPS_weights	Rep.MESA.CHS
cg12992827	chr3:101901234	not annotated to any known coding sequence	-0.4329	0.0267	2.873e-59	-0.3196	0.0463	4.938e-12	-0.4144	0.0263	8.301e-56	-0.3601	0.0345	1.918e-25	-0.5386	0.0419	6.991e-38	-0.1885	0.0666	0.004624	1	1	1	1		yes
cg18181703	chr17:76354621	SOCS3	-0.5521	0.0357	7.91e-54	-0.485	0.0546	6.999e-19	-0.545	0.0355	2.802e-53	-0.4583	0.0449	1.904e-24	-0.6708	0.054	2.1e-35	-0.4679	0.1047	7.774e-06	1	1, 2	1	1	-0.0982166	yes
cg16936953	chr17:57915665	TMEM49	-0.4056	0.0265	1.031e-52	-0.3759	0.039	5.135e-22	-0.4143	0.0265	4.22e-55	-0.3666	0.0342	8.834e-27	-0.4616	0.0393	8.271e-32	-0.3807	0.073	1.842e-07	1			1		yes
cg12054453	chr17:57915717	TMEM49	-0.2815	0.0184	1.059e-52	-0.2859	0.0288	3.216e-23	-0.2857	0.0184	1.398e-54	-0.2598	0.0247	7.944e-26	-0.3079	0.0261	5.061e-32	-0.2956	0.0507	5.384e-09	1			1	-0.493178	yes
cg10636246	chr1:159046973	AIM2	-0.3254	0.0221	4.032e-49	-0.2124	0.0322	4.139e-11	-0.3269	0.0225	1.189e-47	-0.3506	0.0302	4.555e-31	-0.2888	0.0309	8.632e-21	-0.2727	0.0701	9.975e-05	1	1, 3, 4	1	1	-0.574013	yes
cg06192883	chr15:52554171	MYO5C	0.5189	0.0353	7.554e-49	0.2914	0.0581	5.228e-07	0.5152	0.0349	2.505e-49	0.5306	0.0459	6.667e-31	0.4552	0.0523	3e-18	0.375	0.0956	8.779e-05	1	1	1	1		yes
cg18608055	chr19:1130866	SBNO2;SBNO2	-0.5952	0.0435	1.088e-42	-0.5997	0.0734	3.044e-16	-0.5923	0.0431	6.46e-43	-0.4285	0.0534	1.062e-15	-0.7797	0.069	1.421e-29	-0.7417	0.131	1.511e-08	1	1	1			yes
cg18942579	chr17:57915773	TMEM49	-0.4082	0.0301	5.082e-42	-0.3322	0.043	1.083e-14	-0.4177	0.0301	8.919e-44	-0.3131	0.0383	2.851e-16	-0.4838	0.0439	2.968e-28	-0.461	0.0835	3.319e-08	1			1		yes
cg17501210	chr6:166970252	RPS6KA2;RPS6KA2	-0.3043	0.0232	3.709e-39	-0.1711	0.0338	4.28e-07	-0.3071	0.0232	4.919e-40	-0.4019	0.0334	2.555e-33	-0.1888	0.0306	6.463e-10	-0.1381	0.0728	0.0578	1	1	1	1
cg20995564	chr2:145172035	ZEB2;ZEB2	-0.387	0.0297	7.98e-39	-0.2008	0.0425	2.299e-06	-0.3805	0.0296	1.053e-37	-0.3498	0.0365	8.959e-22	-0.389	0.046	2.966e-17	-0.2348	0.0787	0.002837	1	1	1	1		yes
cg19821297	chr19:12890029	not annotated to any known coding sequence	-0.5249	0.0404	1.327e-38	-0.3524	0.0604	5.519e-09	-0.5191	0.0402	3.186e-38	-0.4098	0.0486	3.263e-17	-0.6096	0.0633	5.806e-22	-0.4474	0.1177	0.0001445	1	1, 2	1	1	-0.118253	yes
cg26470501	chr19:45252955	BCL3	-0.558	0.0442	1.646e-36	-0.4489	0.0701	1.505e-10	-0.5783	0.0441	2.868e-39	-0.4445	0.0538	1.474e-16	-0.6928	0.0709	1.588e-22	-0.4859	0.1279	0.0001452	1	1, 2	1	1		yes
cg07573872	chr19:1126342	SBNO2;SBNO2	-0.419	0.0347	1.586e-33	-0.5015	0.0543	2.557e-20	-0.4106	0.0345	1.305e-32	-0.4046	0.0405	1.685e-23	-0.4314	0.0575	6.511e-14	-0.4745	0.1026	3.716e-06	1	1	1		-1.27922	yes
cg06690548	chr4:139162808	SLC7A11	-0.188	0.0161	1.557e-31	-0.168	0.0368	4.965e-06	-0.1838	0.0157	9.366e-32	-0.2037	0.0188	2.162e-27	-0.1613	0.031	1.906e-07	-0.121	0.0459	0.008432	1	1	1	1	-0.617167	yes
cg01409343	chr17:57915740	TMEM49	-0.3824	0.0339	1.558e-29	-0.3446	0.046	7.159e-14	-0.3909	0.0338	5.533e-31	-0.2697	0.0425	2.334e-10	-0.4946	0.0506	1.452e-22	-0.3985	0.0871	4.81e-06	1			1		yes
cg00159243	chr12:109023799	SELPLG	-0.5109	0.0455	2.765e-29	-0.4792	0.0746	1.336e-10	-0.489	0.0453	3.216e-27	-0.4784	0.0552	4.71e-18	-0.5097	0.0707	5.637e-13	-0.4991	0.1363	0.0002509	1	1	1	1		yes
cg22304262	chr19:47287778	SLC1A5;SLC1A5;SLC1A5	-0.3305	0.0299	2.314e-28	-0.241	0.0513	2.656e-06	-0.3381	0.0295	1.894e-30	-0.3392	0.0358	2.917e-21	-0.3215	0.0503	1.595e-10	-0.3222	0.0873	0.0002246	1	1 disc only		1		yes
cg01059398	chr3:172235808	TNFSF10	-0.349	0.0319	7.305e-28	-0.1399	0.0444	0.001633	-0.3523	0.032	3.997e-28	-0.3793	0.0451	3.778e-17	-0.2995	0.0414	4.908e-13	-0.2711	0.1037	0.008933		1	1	1
cg14476101	chr1:120255992	PHGDH	-0.2597	0.0239	1.592e-27	-0.2343	0.0404	6.671e-09	-0.265	0.0236	2.603e-29	-0.3075	0.0294	1.392e-25	-0.2183	0.0367	2.586e-09	-0.2725	0.0713	0.0001331	1	1 disc only		1		yes
cg26804423	chr7:8201134	ICA1;ICA1;ICA1	0.4678	0.0434	4.643e-27	0.3449	0.0659	1.651e-07	0.4424	0.0434	1.923e-24	0.4779	0.0562	1.937e-17	0.3937	0.0651	1.468e-09	0.3201	0.1149	0.005326	1	1	1	1		yes
cg02650017	chr17:47301614	PHOSPHO1;PHOSPHO1	-0.226	0.021	6.179e-27	-0.1778	0.0458	0.0001026	-0.2172	0.0203	1.077e-26	-0.2671	0.0294	9.978e-20	-0.1892	0.0295	1.479e-10	-0.1719	0.0528	0.001129		1	1	1
cg02734358	chr4:90227074	GPRIN3	-0.3406	0.032	1.581e-26	-0.3071	0.0494	4.981e-10	-0.3436	0.0317	2.073e-27	-0.3181	0.0393	5.831e-16	-0.3634	0.0478	3.015e-14	-0.2965	0.088	0.0007512	1	1	1	1		yes
cg26663590	chr16:28959310	not annotated to any known coding sequence	0.439	0.0412	1.794e-26	0.1643	0.057	0.003946	0.4356	0.0409	1.783e-26	0.3998	0.0507	2.979e-15	0.436	0.0616	1.523e-12	0.2875	0.1169	0.01394		1 disc only		1
cg05279866	chr8:37378355	not annotated to any known coding sequence	0.5147	0.0484	1.98e-26	0.2596	0.0815	0.001453	0.502	0.0477	6.103e-26	0.4884	0.0587	9.157e-17	0.4391	0.0777	1.621e-08	0.3412	0.1278	0.007616		1 disc only		1
cg10508317	chr17:76355146	SOCS3	-0.2194	0.0209	8.397e-26	-0.2766	0.0411	1.69e-11	-0.2016	0.0202	2.092e-23	-0.214	0.0273	5.081e-15	-0.2468	0.0318	9.038e-15	-0.0771	0.0549	0.1604	1	1 disc only		1		yes
cg15466952	chr1:65889855	LEPR;LEPR;LEPROT;LEPR	-0.3819	0.0366	1.5e-25	-0.1974	0.0515	0.0001262	-0.3823	0.0362	5.271e-26	-0.2807	0.0448	3.538e-10	-0.4288	0.0555	1.113e-14	-0.362	0.0979	0.0002191				1
cg26955383	chr10:105218660	CALHM1	0.3829	0.0368	2.252e-25	0.1423	0.0608	0.01926	0.3686	0.0368	1.206e-23	0.348	0.0444	4.367e-15	0.3427	0.0621	3.438e-08	0.2929	0.1042	0.004958		1 disc only		1
cg17980786	chr3:32933637	TRIM71	0.5591	0.0542	6.303e-25	0.4125	0.0817	4.493e-07	0.5562	0.0537	4.12e-25	0.4864	0.0659	1.624e-13	0.6947	0.0826	4.084e-17	0.1902	0.1482	0.1995	1	1	1	1		yes
cg02003183	chr14:103415882	CDC42BPB	0.223	0.0216	6.916e-25	0.0776	0.0293	0.008042	0.2236	0.0217	7.735e-25	0.1681	0.0269	4.108e-10	0.2384	0.0311	1.676e-14	0.2119	0.0563	0.0001677		1	1	1
cg15721584	chr3:181326755	SOX2OT	0.2628	0.0257	1.393e-24	0.1791	0.0507	0.0004076	0.2664	0.0255	1.391e-25	0.231	0.0356	8.747e-11	0.3342	0.0405	1.709e-16	0.1717	0.0841	0.04123		1	1	1
cg23172671	chr1:203482523	not annotated to any known coding sequence	0.3244	0.0318	1.807e-24	0.2111	0.0419	4.713e-07	0.3105	0.0316	8.517e-23	0.2603	0.0388	2.065e-11	0.3348	0.0491	9.433e-12	0.2008	0.0896	0.02507	1	1 disc only		1		yes
cg05399785	chr1:3564031	WDR8	0.3119	0.0308	4.674e-24	0.2405	0.0491	9.82e-07	0.3045	0.0308	4.377e-23	0.3373	0.0398	2.36e-17	0.2575	0.0442	5.859e-09	0.3106	0.0923	0.0007633	1	1 disc only		1		yes
cg04987734	chr14:103415873	CDC42BPB	0.3404	0.0341	1.756e-23	0.1419	0.0574	0.01353	0.3442	0.034	3.783e-24	0.3036	0.0428	1.314e-12	0.3477	0.0526	3.873e-11	0.2806	0.1021	0.005966		1	1	1
cg13585930	chr10:72027357	NPFFR1	-0.3897	0.0391	2.059e-23	-0.22	0.0561	8.75e-05	-0.411	0.039	6.073e-26	-0.4014	0.0485	1.329e-16	-0.3938	0.0597	4.351e-11	-0.2441	0.106	0.02126		1	1	1
cg17953136	chr2:20232577	LAPTM4A	0.3916	0.0396	4.258e-23	0.3191	0.0633	4.572e-07	0.3832	0.0394	2.614e-22	0.3946	0.0519	2.869e-14	0.298	0.0564	1.276e-07	0.5283	0.124	2.054e-05	1			1		yes
cg10919522	chr14:74227441	C14orf43;C14orf43	-0.2954	0.03	6.944e-23	-0.182	0.0411	9.508e-06	-0.2916	0.0296	7.522e-23	-0.2758	0.0373	1.364e-13	-0.2928	0.0445	4.577e-11	-0.1066	0.0752	0.1562	1	1 disc only		1		yes
cg06500161	chr21:43656587	ABCG1;ABCG1;ABCG1;ABCG1;ABCG1;ABCG1	0.4486	0.0461	2.095e-22	0.1959	0.0745	0.008578	0.458	0.0456	9.464e-24	0.46	0.0565	3.699e-16	0.3564	0.0714	6.065e-07	0.6557	0.1353	1.265e-06					1.96719
cg17515347	chr1:159047163	AIM2	-0.2228	0.0229	2.245e-22	-0.1239	0.0324	0.0001281	-0.2221	0.0229	3.285e-22	-0.1681	0.0305	3.497e-08	-0.2221	0.0321	4.342e-12	-0.2708	0.0676	6.137e-05				1
cg02716826	chr9:33447032	SUGT1P1;AQP3	-0.3473	0.036	4.591e-22	-0.3424	0.0507	1.381e-11	-0.3574	0.0361	3.726e-23	-0.466	0.0517	1.908e-19	-0.2371	0.0475	6.057e-07	-0.5518	0.1046	1.315e-07	1	1 (discovery only), 2		1		yes
cg03055671	chr3:172231528	TNFSF10	-0.3032	0.0315	5.735e-22	-0.1809	0.0431	2.698e-05	-0.3065	0.0314	1.463e-22	-0.2009	0.038	1.248e-07	-0.3954	0.0485	3.379e-16	-0.3067	0.0816	0.00017	1			1		yes
cg15901722	chr5:175974973	PCDH24	-0.3549	0.0369	6.888e-22	-0.3009	0.0577	1.867e-07	-0.3686	0.0367	1.128e-23	-0.4045	0.0457	8.829e-19	-0.2988	0.0555	7.388e-08	-0.441	0.1085	4.798e-05	1	1 disc only		1		yes
cg03725309	chr1:109757585	SARS	-0.2796	0.0292	1.166e-21	-0.1892	0.0473	6.248e-05	-0.2997	0.0288	2.278e-25	-0.3055	0.037	1.519e-16	-0.1894	0.0434	1.264e-05	-0.366	0.0757	1.323e-06		1 disc only		1
cg21429551	chr7:30635762	GARS	-0.1812	0.019	1.273e-21	-0.1352	0.0292	3.729e-06	-0.1972	0.0188	9.885e-26	-0.2028	0.022	3.512e-20	-0.1547	0.0312	7.081e-07	-0.2347	0.0535	1.132e-05	1	1	1	1		yes
cg06647068	chr12:104853274	CHST11	-0.3155	0.0331	1.469e-21	-0.1013	0.0431	0.01885	-0.3293	0.033	2.089e-23	-0.3014	0.0412	2.701e-13	-0.2801	0.0469	2.354e-09	-0.1847	0.0898	0.03971				1
cg27637521	chr17:76355202	SOCS3	-0.1912	0.0201	2.276e-21	-0.2372	0.0347	8.064e-12	-0.1818	0.0198	5.135e-20	-0.2376	0.0297	1.358e-15	-0.1539	0.0263	4.838e-09	-0.124	0.0603	0.03998	1	1	1	1		yes
cg15809077	chr2:112462079	not annotated to any known coding sequence	-0.3484	0.0368	2.716e-21	-0.1355	0.0434	0.001789	-0.3358	0.0371	1.419e-19	-0.2212	0.0437	4.097e-07	-0.397	0.0521	2.446e-14	-0.1163	0.0866	0.1791				1
cg11832534	chr1:3563998	WDR8	0.2442	0.0258	2.75e-21	0.1592	0.042	0.0001509	0.2461	0.0258	1.6e-21	0.2759	0.0348	2.027e-15	0.206	0.0359	9.479e-09	0.3401	0.0793	1.778e-05		1 disc only		1
cg15551881	chr9:123688715	TRAF1	0.2801	0.0296	2.971e-21	0.1706	0.0415	3.928e-05	0.2764	0.0294	4.666e-21	0.2577	0.037	3.486e-12	0.3329	0.0471	1.528e-12	0.0591	0.0689	0.391	1	1	1	1	0.298238	yes
cg21766592	chr19:47288066	SLC1A5;SLC1A5;SLC1A5;SLC1A5	-0.1548	0.0164	3.479e-21	-0.1156	0.0308	0.0001726	-0.1609	0.0161	2.033e-23	-0.2325	0.0238	1.702e-22	-0.1102	0.0224	8.494e-07	-0.1253	0.044	0.004402		1 disc only		1
cg19588519	chr10:125817817	not annotated to any known coding sequence	0.4553	0.0484	4.893e-21	0.2781	0.0735	0.0001542	0.4191	0.048	2.366e-18	0.4475	0.0586	2.281e-14	0.4218	0.0751	1.915e-08	0.1619	0.1319	0.2196		1 disc only		1
cg08548559	chr22:31686097	PIK3IP1;PIK3IP1	-0.2406	0.0256	5.955e-21	-0.1651	0.0382	1.587e-05	-0.252	0.0254	3.039e-23	-0.1909	0.0314	1.251e-09	-0.3075	0.0402	1.871e-14	-0.2979	0.0685	1.374e-05	1	1	1	1		yes
cg26227957	chr1:19547285	KIAA0090	0.3869	0.0413	7.567e-21	0.2457	0.0661	0.0001992	0.3682	0.0409	2.087e-19	0.3347	0.0511	5.571e-11	0.3891	0.0645	1.612e-09	0.4159	0.1163	0.0003504		1 disc only		1
cg13139542	chr2:8242815	not annotated to any known coding sequence	0.254	0.0271	7.723e-21	0.1787	0.0518	0.0005552	0.2372	0.0266	5.478e-19	0.1852	0.0335	3.177e-08	0.2959	0.0445	2.861e-11	0.3303	0.0762	1.472e-05				1
cg27307975	chr15:58797839	LIPC	-0.2459	0.0263	8.166e-21	-0.1974	0.0434	5.525e-06	-0.245	0.0258	2.334e-21	-0.2578	0.0358	5.68e-13	-0.2492	0.0373	2.516e-11	-0.2302	0.0763	0.002544	1	1 disc only		1	-0.0717502	yes
cg18062721	chr3:11643427	VGLL4;VGLL4	0.276	0.0295	9.244e-21	0.165	0.0479	0.0005767	0.2778	0.0294	3.087e-21	0.225	0.0349	1.126e-10	0.3312	0.0493	1.772e-11	0.2662	0.0788	0.0007289		1 disc only		1
cg00382138	chr4:110723299	CFI;CFI	-0.293	0.0314	1.192e-20	-0.1768	0.0517	0.0006335	-0.2962	0.0313	2.956e-21	-0.2733	0.0424	1.141e-10	-0.2845	0.0462	7.329e-10	-0.227	0.1102	0.03944				1
cg06872019	chr13:31588778	not annotated to any known coding sequence	0.3739	0.0403	1.81e-20	0.0696	0.0577	0.2279	0.36	0.0404	4.722e-19	0.3556	0.0515	5.219e-12	0.3335	0.0588	1.43e-08	0.0611	0.124	0.6221				1
cg02448796	chr1:6101339	KCNAB2;KCNAB2	0.3074	0.0333	2.719e-20	0.191	0.0528	0.0002939	0.2858	0.0328	2.7e-18	0.2949	0.0427	5.035e-12	0.264	0.0498	1.157e-07	0.1869	0.0838	0.02579		1 disc only		1
cg00851028	chr1:234905772	not annotated to any known coding sequence	0.4223	0.046	4.102e-20	0.1762	0.0744	0.01781	0.419	0.046	8.35e-20	0.3411	0.0576	3.11e-09	0.4378	0.0703	4.636e-10	0.3163	0.1275	0.01312		1	1	1
cg23886355	chr13:113662042	MCF2L;MCF2L	0.4112	0.0449	5.238e-20	0.2651	0.0692	0.0001288	0.4064	0.0445	6.321e-20	0.3958	0.0529	7.731e-14	0.3792	0.0709	8.737e-08	0.5801	0.1316	1.038e-05		1 disc only		1	0.87743
cg12728588	chr1:36025489	NCDN;NCDN;NCDN	0.3855	0.0422	6.076e-20	0.2194	0.0657	0.0008359	0.371	0.0422	1.392e-18	0.3502	0.0522	1.934e-11	0.3149	0.0632	6.234e-07	0.3367	0.1191	0.004678		1 disc only		1
cg10922280	chr16:68034227	DPEP2	0.489	0.0536	6.913e-20	0.4291	0.0864	6.906e-07	0.5006	0.0537	1.05e-20	0.4431	0.0662	2.135e-11	0.5204	0.0841	6.164e-10	0.4379	0.1655	0.008152	1			1		yes
cg26712428	chr10:105218771	CALHM1	0.3398	0.0373	8.078e-20	0.0615	0.0604	0.3086	0.3284	0.0375	1.982e-18	0.3287	0.0446	1.78e-13	0.2428	0.0638	0.0001414	0.1289	0.1046	0.2175				1
cg06946797	chr16:11422409	not annotated to any known coding sequence	-0.2225	0.0244	8.493e-20	-0.1366	0.0347	8.338e-05	-0.2257	0.0242	1.094e-20	-0.2368	0.032	1.312e-13	-0.1628	0.0341	1.762e-06	-0.2394	0.0659	0.0002776				1
cg18860310	chr4:87752504	SLC10A6	-0.3047	0.0335	9.741e-20	-0.2229	0.0564	7.792e-05	-0.3051	0.0332	3.679e-20	-0.2372	0.042	1.656e-08	-0.3776	0.0517	2.946e-13	-0.3535	0.1005	0.0004336		1 disc only		1
cg09018739	chr16:57180107	CPNE2	0.3972	0.0438	1.213e-19	0.2658	0.0688	0.0001125	0.3908	0.0435	2.79e-19	0.367	0.0528	3.637e-12	0.3709	0.0688	7.09e-08	0.3657	0.126	0.003701		1 disc only		1
cg23606775	chr1:9790616	CLSTN1;CLSTN1	0.4606	0.0508	1.26e-19	0.3484	0.0793	1.111e-05	0.4466	0.0506	1.053e-18	0.509	0.0634	1.011e-15	0.3517	0.0741	2.088e-06	0.2184	0.1488	0.1421	1			1		yes
cg24174557	chr17:57903544	TMEM49	-0.2307	0.0255	1.633e-19	-0.1265	0.0341	0.0002067	-0.2362	0.0253	8.685e-21	-0.1955	0.0348	1.926e-08	-0.2478	0.034	2.961e-13	-0.206	0.0705	0.003476		1	1	1
cg00711496	chr19:50191497	C19orf76;PRMT1;PRMT1;PRMT1	-0.1405	0.0156	1.9e-19	-0.0652	0.0262	0.01276	-0.143	0.0156	4.287e-20	-0.1055	0.0199	1.205e-07	-0.1778	0.0235	3.762e-14	-0.0745	0.0447	0.0958				1
cg27243685	chr21:43642366	ABCG1;ABCG1;ABCG1;ABCG1;ABCG1;ABCG1	0.2398	0.0267	2.572e-19	0.1273	0.048	0.007955	0.2406	0.0262	3.542e-20	0.2603	0.0358	3.38e-13	0.2036	0.0386	1.37e-07	0.1993	0.0743	0.007293				1
cg03940776	chr6:158490013	SYNJ2	-0.5649	0.063	3.011e-19	-0.3174	0.0983	0.001239	-0.5547	0.0625	6.952e-19	-0.4067	0.0764	1.037e-07	-0.8024	0.1009	1.817e-15	-0.5514	0.174	0.001531				1
cg11024682	chr17:17730094	SREBF1;SREBF1	0.4295	0.048	3.529e-19	0.1883	0.0751	0.01217	0.442	0.0476	1.741e-20	0.5455	0.0616	8.412e-19	0.2575	0.0701	0.0002388	0.2248	0.1325	0.08983		1 disc only
cg13165240	chr17:3715743	C17orf85;C17orf85	0.2376	0.0266	3.612e-19	0.1576	0.0423	0.0001962	0.219	0.0264	1.22e-16	0.3343	0.0379	1.025e-18	0.1363	0.0363	0.0001753	0.0517	0.0774	0.5046		1 disc only		1
cg12269535	chr6:43142014	SRF	-0.3451	0.0388	5.506e-19	-0.2123	0.0551	0.0001184	-0.3717	0.0388	8.855e-22	-0.2764	0.0488	1.471e-08	-0.4218	0.0574	1.997e-13	-0.4157	0.1064	9.364e-05		1	1	1
cg08549335	chr7:30387954	ZNRF2	-0.2185	0.0246	6.175e-19	-0.1253	0.0352	0.0003631	-0.2182	0.0243	2.336e-19	-0.2732	0.0306	4.298e-19	-0.1575	0.037	2.024e-05	-0.0511	0.0652	0.433				1
cg23966214	chr17:48203188	SAMD14	-0.274	0.0308	6.274e-19	-0.1152	0.0407	0.004684	-0.2669	0.0301	8.283e-19	-0.2032	0.0351	7.025e-09	-0.3133	0.0477	5.064e-11	-0.062	0.0655	0.3432				1
cg27023597	chr17:57918262	MIR21	-0.2768	0.0312	6.824e-19	-0.1998	0.0423	2.324e-06	-0.2588	0.0309	5.318e-17	-0.2395	0.039	8.472e-10	-0.2973	0.0459	9.604e-11	-0.1023	0.0794	0.1978	1	1	1	1		yes
cg25607249	chr19:47288039	SLC1A5;SLC1A5;SLC1A5;SLC1A5	-0.189	0.0213	8.193e-19	-0.1245	0.0394	0.00158	-0.1962	0.021	1.023e-20	-0.2426	0.0293	1.354e-16	-0.1648	0.031	1.044e-07	-0.1126	0.054	0.03706				1
cg14849578	chr12:125282480	SCARB1;SCARB1	0.3072	0.0347	8.842e-19	0.1766	0.0571	0.001967	0.2769	0.0343	7.515e-16	0.2776	0.0418	2.974e-11	0.3109	0.0553	1.946e-08	0.159	0.0967	0.1004		1 disc only		1
cg08423142	chr15:59588622	MYO1E	-0.2616	0.0296	8.987e-19	-0.2252	0.0543	3.338e-05	-0.2704	0.0289	8.966e-21	-0.1881	0.0371	4.113e-07	-0.3089	0.0483	1.583e-10	-0.3564	0.0762	2.914e-06	1	1 disc only		1
cg11183227	chr15:91455407	MAN2A2	0.2012	0.0228	9.546e-19	0.1197	0.0355	0.0007536	0.2076	0.0226	3.649e-20	0.2138	0.0295	4.599e-13	0.1809	0.0328	3.645e-08	0.2024	0.0617	0.001029		1 disc only		1
cg06710464	chr17:79047695	BAIAP2;BAIAP2;BAIAP2;BAIAP2	0.2855	0.0323	1.05e-18	0.0979	0.0548	0.07389	0.2744	0.0318	6.888e-18	0.2835	0.0401	1.528e-12	0.2251	0.0511	1.05e-05	0.2063	0.0887	0.02004				1
cg22959742	chr10:13913931	FRMD4A	0.323	0.0366	1.15e-18	0.1485	0.0511	0.003647	0.3055	0.0364	5.084e-17	0.3724	0.0468	1.864e-15	0.1922	0.0526	0.0002578	0.2014	0.1015	0.0471		1 disc only		1
cg20697417	chr1:41786797	not annotated to any known coding sequence	0.4322	0.0492	1.513e-18	0.2003	0.0789	0.01111	0.4097	0.0489	5.178e-17	0.335	0.0597	2.035e-08	0.4311	0.077	2.116e-08	0.3863	0.1448	0.007615		1 disc only		1
cg03957124	chr6:37016869	not annotated to any known coding sequence	-0.4846	0.0552	1.626e-18	-0.6814	0.0859	2.143e-15	-0.493	0.0547	2.017e-19	-0.4399	0.0646	9.945e-12	-0.7156	0.0927	1.174e-14	-0.5722	0.1629	0.0004442	1	1	1	1		yes
cg25739715	chr22:30663881	OSM	-0.2529	0.0289	1.999e-18	-0.1772	0.0533	0.0008804	-0.2414	0.0285	2.175e-17	-0.2462	0.0376	5.866e-11	-0.2278	0.0432	1.3e-07	-0.2367	0.0803	0.003204				1
cg08352115	chr17:66356057	ARSG	0.3343	0.0383	2.386e-18	0.0902	0.0567	0.112	0.3018	0.0382	2.755e-15	0.3016	0.0514	4.286e-09	0.3132	0.054	6.808e-09	0.2116	0.109	0.05214				1
cg05316065	chr8:130799007	GSDMC;GSDMC	-0.4156	0.0476	2.69e-18	-0.3239	0.0646	5.269e-07	-0.4263	0.0477	4.328e-19	-0.3859	0.0625	6.584e-10	-0.3848	0.0643	2.209e-09	-0.4288	0.1411	0.002383	1	1	1	1		yes
cg10241823	chr17:841205	NXN	0.3556	0.0408	2.9e-18	0.1796	0.0671	0.007433	0.3458	0.0403	9.933e-18	0.3272	0.0476	6.273e-12	0.2737	0.0676	5.201e-05	0.3836	0.1203	0.001426		1 disc only		1
cg27209729	chr11:64428925	NRXN2;NRXN2	-0.2522	0.029	3.046e-18	-0.1988	0.043	3.724e-06	-0.244	0.0288	2.273e-17	-0.2243	0.0359	4.196e-10	-0.2598	0.0446	5.585e-09	-0.1568	0.0797	0.04903	1			1		yes
cg27469606	chr19:1154485	SBNO2	-0.2293	0.0264	4.073e-18	-0.319	0.0502	2.02e-10	-0.229	0.0259	1.003e-18	-0.1861	0.0341	4.941e-08	-0.2918	0.0418	2.809e-12	-0.2718	0.0684	7.15e-05	1	1	1	1	-1.55966	yes
cg07021906	chr16:87866833	SLC7A5	0.3016	0.0348	4.264e-18	0.2071	0.057	0.0002829	0.3079	0.0346	5.098e-19	0.2788	0.0403	4.648e-12	0.3289	0.0574	1.023e-08	0.2746	0.1041	0.00836		1 disc only		1
cg22590032	chr5:180050565	FLT4;FLT4	0.3737	0.0431	4.28e-18	0.2327	0.0728	0.001401	0.3619	0.0423	1.082e-17	0.322	0.052	5.953e-10	0.3765	0.0675	2.433e-08	0.2753	0.1158	0.01742				1
cg16305292	chr8:142219965	not annotated to any known coding sequence	0.3933	0.0455	5.501e-18	0.1281	0.0704	0.06894	0.4037	0.0455	6.925e-19	0.4238	0.0563	5.29e-14	0.333	0.0694	1.629e-06	0.2887	0.137	0.03507		1 disc only		1
cg07458272	chr19:34744396	KIAA0355	0.3157	0.0366	5.826e-18	0.2415	0.0654	0.000224	0.3206	0.0363	1.071e-18	0.3189	0.0449	1.18e-12	0.2563	0.0594	1.596e-05	0.4228	0.11	0.0001211				1
cg03295554	chr11:128395450	ETS1	-0.2275	0.0264	6.445e-18	-0.1892	0.0387	9.955e-07	-0.2268	0.0259	2.034e-18	-0.1567	0.032	1.012e-06	-0.2976	0.0396	5.334e-14	-0.2469	0.0762	0.001189	1			1		yes
cg19137806	chr10:134362170	INPP5A	0.3323	0.0386	7.162e-18	0.1455	0.0629	0.02075	0.3336	0.0386	5.768e-18	0.2959	0.0465	1.956e-10	0.3222	0.0608	1.16e-07	0.2454	0.104	0.01825				1
cg09831562	chr3:181327125	SOX2OT	0.1673	0.0195	7.951e-18	0.1458	0.0335	1.311e-05	0.1635	0.0189	4.241e-18	0.1391	0.0237	4.701e-09	0.2025	0.031	6.099e-11	0.1067	0.0478	0.0256	1			1		yes
cg24405567	chr15:70787565	not annotated to any known coding sequence	-0.3799	0.0442	8.468e-18	-0.0773	0.0666	0.2458	-0.3859	0.0441	1.948e-18	-0.3704	0.052	1.058e-12	-0.3222	0.071	5.675e-06	-0.2475	0.1311	0.05892
cg01101459	chr1:234871477	not annotated to any known coding sequence	0.2647	0.0308	8.701e-18	0.1929	0.0491	8.594e-05	0.2682	0.0309	4.428e-18	0.2638	0.0409	1.174e-10	0.2688	0.0434	5.793e-10	0.2966	0.0906	0.001066		1 disc only		1
cg00490406	chr1:159046773	AIM2	-0.2216	0.0258	8.809e-18	-0.1066	0.0375	0.004507	-0.2197	0.0257	1.305e-17	-0.2581	0.0361	8.436e-13	-0.2119	0.0357	3.024e-09	-0.0205	0.0654	0.7535		1 disc only		1
cg03803086	chr21:34185960	C21orf62;C21orf62;C21orf62;C21orf62;C21orf62;C21orf62	0.2705	0.0315	8.887e-18	0.2038	0.0505	5.427e-05	0.2613	0.0314	8.716e-17	0.1982	0.0393	4.587e-07	0.3257	0.0481	1.222e-11	0.2232	0.0969	0.02128				1
cg00271311	chr11:58389290	CNTF;ZFP91-CNTF	0.4009	0.0468	9.955e-18	0.1713	0.0683	0.01213	0.3917	0.0466	4.056e-17	0.3566	0.0564	2.57e-10	0.3849	0.072	9.06e-08	0.2529	0.1373	0.06543				1
cg04847110	chr15:40620444	not annotated to any known coding sequence	-0.2797	0.0327	1.062e-17	-0.0829	0.0553	0.1335	-0.2771	0.0321	6.698e-18	-0.1635	0.0401	4.463e-05	-0.3672	0.0532	5.281e-12	-0.3729	0.0938	7.047e-05
cg13300580	chr1:27440539	SLC9A1	0.5193	0.0607	1.137e-17	0.2525	0.0974	0.009548	0.5245	0.0601	2.728e-18	0.4466	0.0731	1.024e-09	0.5256	0.0929	1.549e-08	0.3828	0.1683	0.02295		1 disc only		1
cg07793033	chr16:85256423	not annotated to any known coding sequence	0.3436	0.0402	1.233e-17	0.1906	0.0594	0.001333	0.3066	0.0398	1.349e-14	0.2451	0.0469	1.703e-07	0.4681	0.0644	3.612e-13	-0.1617	0.1157	0.1625				1
cg23761815	chr10:73083123	SLC29A3	0.3005	0.0353	1.69e-17	0.2099	0.0571	0.0002368	0.284	0.0346	2.176e-16	0.2631	0.0441	2.471e-09	0.3444	0.0555	5.443e-10	0.2295	0.093	0.01359		1	1	1
cg27184903	chr15:29285727	APBA2;APBA2	0.3918	0.046	1.723e-17	0.3042	0.0791	0.0001205	0.3789	0.0456	1.03e-16	0.3017	0.0585	2.444e-07	0.4552	0.0701	8.547e-11	0.3737	0.1427	0.008836		1	1
cg08362785	chr22:40814878	MKL1	0.4817	0.0566	1.725e-17	0.2928	0.0874	0.00081	0.4998	0.0566	1.034e-18	0.4598	0.0663	4.106e-12	0.3882	0.0915	2.203e-05	0.5696	0.1722	0.0009414		1 disc only		1
cg09476997	chr16:2087932	SLC9A3R2;SLC9A3R2	0.1791	0.0211	1.904e-17	0.0808	0.0345	0.01906	0.1749	0.0211	1.203e-16	0.1226	0.0271	6.192e-06	0.1996	0.0308	8.624e-11	0.2311	0.0619	0.0001904
cg13059136	chr11:2986541	SNORA54;NAP1L4	0.3162	0.0372	2.075e-17	0.2225	0.0618	0.0003182	0.301	0.0368	2.902e-16	0.3291	0.0468	2.035e-12	0.2236	0.0576	0.0001044	0.2858	0.1018	0.00499		1 disc only		1
cg23842572	chr17:17030253	MPRIP;MPRIP	0.369	0.0437	2.838e-17	0.2902	0.0669	1.424e-05	0.3668	0.0437	4.536e-17	0.3346	0.0519	1.132e-10	0.3799	0.0691	3.782e-08	0.3621	0.1333	0.006595	1	1 disc only		1		yes
cg24129923	chr17:7814251	CHD3;CHD3;CHD3	0.2536	0.03	2.868e-17	0.1908	0.0524	0.0002731	0.2279	0.0296	1.249e-14	0.2437	0.0378	1.143e-10	0.2539	0.0477	1.04e-07	0.0755	0.0795	0.3422				1
cg02341197	chr21:34185927	C21orf62;C21orf62;C21orf62;C21orf62;C21orf62;C21orf62	0.4175	0.0495	3.154e-17	0.3189	0.0969	0.0009971	0.3981	0.048	1.181e-16	0.3616	0.0576	3.431e-10	0.3928	0.0821	1.733e-06	0.3299	0.1591	0.03818		1	1	1
cg01015663	chr1:23729692	TCEA3	-0.3659	0.0434	3.305e-17	-0.2504	0.0628	6.719e-05	-0.3738	0.0433	6.099e-18	-0.3993	0.0542	1.823e-13	-0.2901	0.0633	4.542e-06	-0.3139	0.1335	0.01872				1
cg17178175	chr2:178109973	NFE2L2;NFE2L2;NFE2L2	-0.3216	0.0382	3.505e-17	-0.2535	0.059	1.716e-05	-0.3229	0.0381	2.335e-17	-0.3572	0.0482	1.329e-13	-0.2526	0.056	6.585e-06	-0.313	0.1083	0.003835	1	1 disc only		1		yes
cg08208133	chr11:113848161	HTR3A;HTR3A;HTR3A	0.2323	0.0276	3.529e-17	0.1672	0.0411	4.693e-05	0.231	0.0277	6.775e-17	0.263	0.0408	1.12e-10	0.211	0.0361	5.35e-09	0.2373	0.0925	0.01032				1
cg00782811	chr6:46293734	RCAN2	0.3857	0.0458	3.713e-17	0.2153	0.073	0.003168	0.3823	0.0452	2.552e-17	0.3862	0.0557	4.244e-12	0.3495	0.0703	6.577e-07	0.1814	0.1254	0.148				1
cg24590708	chr15:52554357	MYO5C	0.2533	0.0301	3.829e-17	0.1047	0.041	0.01057	0.2472	0.0302	2.817e-16	0.2264	0.0387	5.136e-09	0.2206	0.0434	3.681e-07	0.0957	0.0823	0.2452				1
cg03746015	chr16:11141000	CLEC16A	-0.1671	0.02	6.149e-17	-0.1275	0.0425	0.002683	-0.1673	0.0195	1.119e-17	-0.1573	0.0266	3.529e-09	-0.1849	0.0306	1.526e-09	-0.1255	0.0551	0.02283				1
cg12680205	chr10:80303482	not annotated to any known coding sequence	-0.355	0.0425	6.321e-17	-0.2891	0.062	3.139e-06	-0.3629	0.0423	9.369e-18	-0.2894	0.0533	5.601e-08	-0.4138	0.0637	8.125e-11	-0.407	0.1244	0.001065	1			1		yes
cg02538248	chr16:75045643	ZNRF1	-0.3042	0.0364	6.606e-17	-0.1913	0.0516	0.0002108	-0.289	0.0363	1.716e-15	-0.2472	0.0434	1.252e-08	-0.3011	0.0551	4.74e-08	-0.3887	0.1039	0.0001842				1
cg27049094	chr2:75067716	HK2	0.2806	0.0336	6.793e-17	0.1101	0.0484	0.02291	0.2777	0.0337	1.728e-16	0.2695	0.0414	7.182e-11	0.2757	0.052	1.16e-07	0.1353	0.0951	0.1548				1
cg18120259	chr6:43894639	LOC100132354	-0.3496	0.042	9.147e-17	-0.344	0.0734	2.735e-06	-0.3497	0.0415	3.78e-17	-0.4134	0.0505	2.561e-16	-0.2438	0.0675	0.0003028	-0.2641	0.134	0.04872	1	1 disc only		1		yes
cg16246545	chr1:120255941	PHGDH	-0.2674	0.0322	9.233e-17	-0.2766	0.0522	1.194e-07	-0.2751	0.0318	5.706e-18	-0.3136	0.0384	3.14e-16	-0.2469	0.0504	9.583e-07	-0.2905	0.0954	0.002331	1	1 disc only		1	-0.881982	yes
cg07094298	chr4:2748026	TNIP2;TNIP2	-0.2628	0.0316	9.722e-17	-0.1754	0.0698	0.01193	-0.2595	0.0306	2.184e-17	-0.2231	0.0366	1.096e-09	-0.3129	0.0547	1.033e-08	-0.332	0.0984	0.0007382		1	1	1
cg15310871	chr8:20077936	ATP6V1B2	0.2393	0.0288	1.014e-16	0.1589	0.0471	0.0007516	0.2358	0.0288	2.871e-16	0.187	0.0362	2.479e-07	0.2886	0.043	2.021e-11	0.3658	0.0837	1.24e-05		1	1	1
cg16292768	chr8:27467783	CLU;CLU;CLU	-0.3117	0.0377	1.415e-16	-0.1581	0.0474	0.0008574	-0.3162	0.0377	4.98e-17	-0.2393	0.0503	1.924e-06	-0.2896	0.0509	1.287e-08	-0.3515	0.1007	0.0004805				1
cg06092244	chr2:48796151	STON1-GTF2A1L	-0.2041	0.0248	1.632e-16	-0.2072	0.0448	3.711e-06	-0.2012	0.0242	9.96e-17	-0.1667	0.0314	1.099e-07	-0.2529	0.04	2.688e-10	-0.2094	0.0664	0.001625	1			1		yes
cg15773890	chr6:17259549	not annotated to any known coding sequence	0.3029	0.0368	1.924e-16	0.1975	0.0569	0.0005189	0.2984	0.0362	1.845e-16	0.2762	0.0457	1.515e-09	0.2867	0.0539	1.045e-07	0.3237	0.0972	0.0008676				1
cg06291107	chr20:36157675	BLCAP;BLCAP	0.4367	0.0531	1.962e-16	0.1451	0.0912	0.1116	0.4081	0.0536	2.63e-14	0.3497	0.0661	1.203e-07	0.3996	0.0847	2.405e-06	0.2046	0.1464	0.1623
cg12053291	chr12:125282342	SCARB1;SCARB1	0.266	0.0325	2.502e-16	0.1492	0.0547	0.006389	0.2387	0.032	8.735e-14	0.2474	0.0413	2.147e-09	0.2912	0.0494	3.663e-09	0.0915	0.088	0.2982		1	1	1
cg16277071	chr17:75537317	not annotated to any known coding sequence	0.3813	0.0466	2.739e-16	0.211	0.0746	0.004684	0.3667	0.0461	1.911e-15	0.2764	0.057	1.226e-06	0.3845	0.0722	1.005e-07	0.2986	0.1346	0.02654				1
cg10438589	chr4:14531493	not annotated to any known coding sequence	0.3341	0.0408	2.744e-16	0.2263	0.0659	0.0005997	0.3266	0.0405	7.047e-16	0.3311	0.0488	1.201e-11	0.3807	0.0653	5.432e-09	0.0439	0.1171	0.7076				1
cg16395997	chr1:3562798	WDR8	0.2562	0.0313	2.954e-16	0.1596	0.0493	0.001222	0.2466	0.0314	4.316e-15	0.2959	0.043	6.055e-12	0.1919	0.0439	1.218e-05	0.1777	0.0955	0.06269		1 disc only		1
cg19769147	chr14:105860954	PACS2;PACS2	0.4364	0.0534	3.082e-16	0.2427	0.0773	0.001695	0.4435	0.0531	6.817e-17	0.3645	0.0621	4.466e-09	0.5258	0.0852	6.815e-10	0.2345	0.1169	0.04482		1	1	1
cg22534374	chr1:201511610	not annotated to any known coding sequence	-0.261	0.032	3.476e-16	-0.1328	0.0475	0.005212	-0.2626	0.0321	2.761e-16	-0.1842	0.0377	1.058e-06	-0.3242	0.0526	6.89e-10	-0.1888	0.092	0.0402				1
cg17680767	chr5:73623208	not annotated to any known coding sequence	-0.3524	0.0432	3.663e-16	-0.194	0.0606	0.001373	-0.359	0.043	7.094e-17	-0.3152	0.0544	6.935e-09	-0.3336	0.0628	1.081e-07	-0.2488	0.1124	0.02687				1
cg12458003	chr1:204960826	NFASC;NFASC;NFASC;NFASC	0.292	0.0359	3.851e-16	0.1409	0.0511	0.005838	0.3081	0.036	1.131e-17	0.2628	0.0445	3.428e-09	0.2618	0.0559	2.805e-06	0.3425	0.1034	0.0009192				1
cg13274938	chr17:38493822	RARA;RARA;RARA	0.3174	0.039	3.918e-16	0.1376	0.0612	0.02464	0.3177	0.0385	1.508e-16	0.3324	0.0478	3.681e-12	0.2569	0.0625	3.909e-05	0.2279	0.1082	0.0351				1
cg07558761	chr16:87866696	SLC7A5	0.3186	0.0392	4.476e-16	0.1144	0.0599	0.05608	0.3218	0.0388	1.133e-16	0.2682	0.0439	1.001e-09	0.41	0.0714	9.168e-09	0.0948	0.1159	0.4137
cg06724236	chr14:67853825	PLEK2	0.3581	0.0441	4.867e-16	0.2924	0.064	4.842e-06	0.3432	0.0443	8.828e-15	0.4343	0.0566	1.758e-14	0.2482	0.0638	9.882e-05	0.2193	0.1274	0.08505	1			1		yes
cg18125510	chr14:100841768	WARS;WDR25;WARS;WARS;WDR25;WARS;WARS;WARS	-0.1854	0.0228	4.871e-16	-0.1438	0.0372	0.0001118	-0.1816	0.0225	6.177e-16	-0.2135	0.0304	2.333e-12	-0.1552	0.0318	1.015e-06	-0.0581	0.0706	0.4106		1 disc only		1
cg11376147	chr11:57261198	SLC43A1	-0.3402	0.0419	4.881e-16	-0.1916	0.0686	0.005221	-0.3527	0.0409	6.485e-18	-0.3682	0.0506	3.474e-13	-0.3067	0.065	2.367e-06	-0.3086	0.1091	0.00467		1 disc only		1
cg02976843	chr17:2843257	RAP1GAP2;RAP1GAP2	0.3556	0.0438	4.978e-16	0.1446	0.0728	0.04688	0.3513	0.0437	8.516e-16	0.3698	0.052	1.128e-12	0.2953	0.07	2.431e-05	0.1503	0.1368	0.2718		1 disc only		1
cg02543993	chr7:5736195	RNF216;RNF216	0.2252	0.0278	5.478e-16	0.0396	0.043	0.3574	0.2347	0.0281	6.592e-17	0.2011	0.0357	1.828e-08	0.25	0.0403	5.707e-10	0.1814	0.0805	0.02417
cg01243312	chr2:136422981	MIR128-1;R3HDM1	0.2473	0.0305	5.6e-16	0.1731	0.0449	0.0001167	0.2535	0.0308	1.983e-16	0.2447	0.0395	5.578e-10	0.2256	0.0433	1.88e-07	0.2527	0.0837	0.002518
cg22488164	chr12:14716910	PLBD1	0.2456	0.0304	6.191e-16	0.172	0.051	0.0007484	0.2318	0.03	1.145e-14	0.1439	0.0392	0.0002449	0.3145	0.0459	7.484e-12	0.3262	0.0852	0.0001283				1
cg00826902	chr1:3563954	WDR8	0.1821	0.0225	6.554e-16	0.2183	0.0524	3.135e-05	0.1787	0.022	4.883e-16	0.2308	0.0293	3.444e-15	0.1362	0.0353	0.0001119	0.1176	0.0621	0.05826	1			1	0.500326	yes
cg07058694	chr12:111909145	ATXN2	0.3038	0.0376	7.025e-16	0.1304	0.0614	0.03368	0.2888	0.0369	5.362e-15	0.3525	0.0479	1.847e-13	0.2318	0.0555	2.968e-05	0.0347	0.1012	0.7312				1
cg14176339	chr17:79244542	SLC38A10;SLC38A10	0.2563	0.0318	7.143e-16	0.1561	0.0526	0.002979	0.2515	0.0314	1.222e-15	0.2919	0.04	2.944e-13	0.1347	0.0485	0.005436	0.2466	0.0936	0.008394				1
cg09929238	chr17:78560916	RPTOR;RPTOR	0.2234	0.0277	7.378e-16	0.0868	0.048	0.07088	0.222	0.0277	1.172e-15	0.1758	0.0329	9.131e-08	0.2635	0.0452	5.43e-09	0.1614	0.0804	0.04476				1
cg15357118	chr2:128927972	UGGT1;UGGT1	0.3898	0.0484	7.655e-16	0.1054	0.0677	0.1192	0.407	0.0484	4.043e-17	0.3587	0.0585	8.442e-10	0.3671	0.0729	4.71e-07	0.3699	0.1303	0.004517		1 disc only		1
cg10437839	chr11:64701910	PPP2R5B	0.3925	0.0489	9.739e-16	0.1141	0.0736	0.1214	0.3753	0.0487	1.229e-14	0.3165	0.0588	7.178e-08	0.3942	0.0774	3.497e-07	0.105	0.1386	0.4485				1
cg22103219	chr7:101934892	SH2B2	-0.2866	0.0357	1.063e-15	-0.2425	0.0565	1.776e-05	-0.2961	0.0355	7.619e-17	-0.2287	0.0434	1.39e-07	-0.3747	0.0572	5.544e-11	-0.3836	0.1003	0.0001312	1	1 disc only		1		yes
cg21369801	chr17:80202961	CSNK1D;CSNK1D	0.2583	0.0322	1.076e-15	0.0729	0.0512	0.1541	0.263	0.0321	2.334e-16	0.2914	0.0398	2.383e-13	0.1056	0.0473	0.02553	0.3209	0.0962	0.0008569
cg13033858	chr12:109248326	SSH1;SSH1	-0.2749	0.0343	1.141e-15	-0.1757	0.0534	0.001008	-0.2712	0.0345	3.856e-15	-0.2203	0.0412	8.681e-08	-0.3219	0.0545	3.618e-09	-0.208	0.1048	0.04718		1 disc only		1
cg16755922	chr17:80536214	FOXK2	0.1682	0.021	1.237e-15	0.0995	0.0377	0.008274	0.1555	0.0208	8.755e-14	0.1526	0.0276	3.236e-08	0.1453	0.0318	4.925e-06	0.1561	0.0643	0.01529		1 disc only		1
cg14237301	chr16:28506477	APOB48R	0.2779	0.0347	1.275e-15	0.2329	0.0535	1.316e-05	0.2799	0.0346	6.315e-16	0.3601	0.0455	2.518e-15	0.2315	0.0501	3.823e-06	0.1971	0.1054	0.06148	1	1 disc only				yes
cg08109625	chr1:2036643	PRKCZ;PRKCZ;PRKCZ	0.3525	0.0442	1.522e-15	0.2427	0.0754	0.001285	0.3699	0.0438	2.898e-17	0.4227	0.057	1.158e-13	0.2868	0.0655	1.197e-05	0.247	0.1217	0.04232				1
cg25392060	chr8:142297121	not annotated to any known coding sequence	0.3949	0.0495	1.575e-15	0.3285	0.0786	2.921e-05	0.401	0.0491	3.269e-16	0.3183	0.0567	1.967e-08	0.516	0.0826	4.241e-10	0.3389	0.1455	0.01984	1	1	1	1		yes
cg02417857	chr3:181326706	SOX2OT	0.1851	0.0233	1.753e-15	0.2458	0.057	1.613e-05	0.1685	0.0228	1.401e-13	0.1727	0.0304	1.404e-08	0.2193	0.0393	2.407e-08	-0.0213	0.0712	0.7652	1			1
cg01561259	chr17:78560781	RPTOR;RPTOR	0.1892	0.0238	1.89e-15	0.0868	0.0373	0.02001	0.1947	0.0237	1.897e-16	0.1578	0.0283	2.383e-08	0.2157	0.038	1.361e-08	0.1889	0.0641	0.003231				1
cg22908922	chr14:105855008	PACS2;PACS2	0.2845	0.0359	2.241e-15	0.182	0.0613	0.002977	0.2694	0.0354	2.553e-14	0.227	0.0464	1.017e-06	0.2979	0.0533	2.286e-08	0.2321	0.0962	0.01588		1 disc only		1
cg12620005	chr1:51779655	TTC39A;TTC39A	-0.3134	0.0396	2.555e-15	-0.2437	0.0592	3.868e-05	-0.3048	0.0392	7.498e-15	-0.2768	0.0488	1.437e-08	-0.3296	0.0613	7.487e-08	-0.3056	0.1091	0.005115	1			1		yes
cg12644285	chr15:93570953	CHD2	-0.285	0.036	2.565e-15	-0.2425	0.0558	1.368e-05	-0.2883	0.0358	8.259e-16	-0.278	0.0449	6.137e-10	-0.2886	0.0549	1.438e-07	-0.3221	0.0978	0.0009911	1			1		yes
cg12670943	chr22:43006541	POLDIP3;POLDIP3	0.3122	0.0395	2.727e-15	0.176	0.0698	0.01175	0.2663	0.0385	4.607e-12	0.2208	0.0514	1.731e-05	0.3996	0.0608	4.934e-11	0.0109	0.0976	0.9112				1
cg01833890	chr12:2564063	CACNA1C;CACNA1C;CACNA1C;CACNA1C;CACNA1C;CACNA1C;CACNA1C;CACNA1C;CACNA1C;CACNA1C;CACNA1C;CACNA1C;CACNA1C;CACNA1C;CACNA1C;CACNA1C;CACNA1C;CACNA1C;CACNA1C;CACNA1C;CACNA1C;CACNA1C;CACNA1C	0.4559	0.0577	2.829e-15	0.2232	0.0918	0.01498	0.4367	0.0575	2.927e-14	0.3508	0.0697	4.878e-07	0.4746	0.0922	2.647e-07	0.3537	0.1505	0.0188		1 disc only		1
cg06151145	chr4:48346434	SLAIN2	0.3285	0.0416	2.957e-15	0.1258	0.0667	0.05911	0.3223	0.0414	7.01e-15	0.2183	0.052	2.662e-05	0.3295	0.0626	1.427e-07	0.2261	0.1187	0.05684				1
cg23866916	chr19:1155738	SBNO2	-0.4827	0.0612	2.971e-15	-0.4647	0.0987	2.474e-06	-0.4857	0.0606	1.059e-15	-0.3676	0.0735	5.636e-07	-0.5457	0.0959	1.257e-08	-0.775	0.1739	8.376e-06	1	1 disc only		1		yes
cg00386008	chr12:122269623	SETD1B	0.4077	0.0519	3.951e-15	0.2184	0.0765	0.004317	0.378	0.0516	2.254e-13	0.3836	0.0626	9e-10	0.3161	0.0811	9.778e-05	0.3345	0.1344	0.0128				1
cg07626482	chr19:47289503	SLC1A5;SLC1A5;SLC1A5	-0.3735	0.0476	4.033e-15	-0.26	0.0721	0.0003105	-0.3623	0.0467	8.479e-15	-0.3429	0.0533	1.224e-10	-0.4405	0.0861	3.075e-07	-0.275	0.1125	0.01449		1 disc only		1
cg09007354	chr1:54100163	GLIS1	0.3926	0.0501	4.713e-15	0.3439	0.0844	4.639e-05	0.3677	0.0497	1.411e-13	0.3971	0.0606	5.66e-11	0.363	0.0791	4.523e-06	0.3508	0.1536	0.02236		1 disc only		1
cg25325512	chr6:37142220	PIM1	-0.2601	0.0332	4.855e-15	-0.3134	0.0468	2.135e-11	-0.2438	0.0331	1.793e-13	-0.2271	0.0443	3.002e-07	-0.3132	0.0467	1.967e-11	-0.3081	0.0958	0.001295	1	1	1	1		yes
cg22448090	chr1:200978598	KIF21B	0.3508	0.0448	5.077e-15	0.3334	0.0775	1.669e-05	0.3296	0.044	7.28e-14	0.3504	0.0552	2.247e-10	0.3331	0.0719	3.648e-06	0.1802	0.1174	0.1247	1	1 disc only		1		yes
cg02504211	chr3:194815434	C3orf21	0.3087	0.0395	5.422e-15	0.1612	0.0572	0.004816	0.3087	0.0394	4.557e-15	0.222	0.0497	7.773e-06	0.408	0.0609	2.145e-11	0.1327	0.0808	0.1007				1
cg11297046	chr19:49657000	HRC	0.4573	0.0585	5.53e-15	0.1822	0.096	0.05776	0.4268	0.0577	1.395e-13	0.3316	0.0697	1.975e-06	0.519	0.0944	3.894e-08	0.2716	0.148	0.06636				1
cg19750657	chr13:38935967	UFM1	0.1623	0.0208	5.937e-15	0.1121	0.0344	0.001133	0.1662	0.0207	1.099e-15	0.2099	0.0334	3.179e-10	0.1214	0.026	3.05e-06	0.3311	0.0675	9.376e-07				1
cg22690339	chr6:38249061	BTBD9;BTBD9;BTBD9	0.264	0.0339	6.533e-15	0.1863	0.0527	0.0004081	0.2407	0.0334	5.556e-13	0.1918	0.0418	4.515e-06	0.2854	0.0517	3.429e-08	0.1924	0.0916	0.03565				1
cg11849692	chr10:103875969	LDB1;LDB1	0.4449	0.0571	6.615e-15	0.2358	0.0886	0.007791	0.4304	0.0566	2.752e-14	0.4306	0.0677	1.952e-10	0.4015	0.0893	6.863e-06	0.3066	0.1631	0.06012				1
cg23580000	chr16:50322156	ADCY7	0.2978	0.0382	6.788e-15	0.2352	0.0643	0.0002557	0.2957	0.0379	5.952e-15	0.2292	0.0461	6.463e-07	0.3604	0.0624	7.781e-09	0.3197	0.1038	0.002075				1
cg22185977	chr5:1518133	LPCAT1	0.2588	0.0332	6.904e-15	0.1241	0.0505	0.014	0.2491	0.0329	3.784e-14	0.2423	0.0391	5.756e-10	0.2064	0.0542	0.0001403	0.2219	0.0833	0.00771				1
cg01799015	chr19:707791	PALM;PALM	-0.3425	0.044	7.058e-15	-0.2782	0.0707	8.384e-05	-0.3282	0.0435	4.582e-14	-0.2796	0.0547	3.235e-07	-0.41	0.0698	4.333e-09	-0.1569	0.1132	0.1657				1
cg24263283	chr15:59587546	MYO1E	-0.1719	0.0221	8.028e-15	-0.2185	0.0389	1.982e-08	-0.1662	0.0218	2.37e-14	-0.136	0.0277	9.487e-07	-0.2456	0.0354	3.773e-12	-0.0703	0.0642	0.2738	1			1		yes
cg14965639	chr2:48795994	STON1-GTF2A1L	-0.2136	0.0276	9.309e-15	-0.2179	0.0477	4.826e-06	-0.2084	0.0273	2.165e-14	-0.181	0.0325	2.607e-08	-0.2407	0.0462	1.863e-07	-0.2062	0.087	0.01781	1			1		yes
cg06846976	chr16:2121682	TSC2;TSC2;TSC2	0.2012	0.026	9.871e-15	0.0639	0.0418	0.126	0.1953	0.0256	2.595e-14	0.2284	0.0343	2.689e-11	0.1464	0.0377	0.0001011	0.1279	0.0785	0.103
cg24429337	chr2:113676413	IL1F7;IL1F7;IL1F7;IL1F7;IL1F7	0.269	0.0348	9.959e-15	0.0836	0.0531	0.1151	0.2757	0.0355	7.876e-15	0.2318	0.0475	1.052e-06	0.2833	0.0489	6.66e-09	0.2128	0.1015	0.03607
cg12338137	chr2:218701429	TNS1	-0.3088	0.0399	1.04e-14	-0.1099	0.052	0.03454	-0.3207	0.0399	8.897e-16	-0.2729	0.0501	5.083e-08	-0.3284	0.0584	1.912e-08	-0.1314	0.1119	0.2403				1
cg03497652	chr16:4751569	ANKS3	0.2361	0.0305	1.049e-14	0.2064	0.0487	2.254e-05	0.233	0.0303	1.528e-14	0.2297	0.0374	7.967e-10	0.2091	0.0454	4.109e-06	0.2787	0.0896	0.001865	1			1		yes
cg19390658	chr7:30636176	GARS	-0.1994	0.0258	1.131e-14	-0.1373	0.0384	0.0003488	-0.2106	0.0255	1.476e-16	-0.2103	0.0303	4.255e-12	-0.1848	0.0406	5.304e-06	-0.1239	0.0744	0.09595				1
cg27310092	chr1:151945663	not annotated to any known coding sequence	-0.2667	0.0345	1.163e-14	-0.1676	0.0626	0.007411	-0.2686	0.0347	9.015e-15	-0.2594	0.0493	1.435e-07	-0.2982	0.0474	3.131e-10	-0.1614	0.1349	0.2317				1
cg12459502	chr18:60904237	BCL2	0.3391	0.0439	1.196e-14	0.1533	0.0709	0.03054	0.3449	0.0438	3.212e-15	0.2727	0.0532	2.927e-07	0.3392	0.07	1.261e-06	0.3905	0.1235	0.001572				1
cg25921813	chr3:194797138	C3orf21	0.1173	0.0152	1.351e-14	0.0995	0.0315	0.001574	0.1137	0.0153	1.015e-13	0.1097	0.0217	4.533e-07	0.1233	0.0207	2.632e-09	0.1	0.0472	0.03433				1
cg04508739	chr14:57263369	not annotated to any known coding sequence	0.2711	0.0352	1.395e-14	0.123	0.0484	0.01099	0.27	0.0352	1.683e-14	0.2184	0.046	2.095e-06	0.2785	0.0488	1.127e-08	0.0941	0.0993	0.3435				1
cg05295703	chr2:102895712	not annotated to any known coding sequence	0.2842	0.0369	1.422e-14	0.162	0.0635	0.01071	0.2762	0.0364	3.06e-14	0.2135	0.0453	2.488e-06	0.3549	0.061	5.869e-09	0.1797	0.0947	0.05767				1
cg26846781	chr17:61620942	KCNH6;KCNH6	0.5043	0.0656	1.513e-14	0.4196	0.0889	2.365e-06	0.4658	0.0649	7.195e-13	0.3515	0.0787	7.992e-06	0.5882	0.1004	4.678e-09	0.2814	0.1852	0.1287	1	1	1	1		yes
cg08761535	chr16:75079000	ZNRF1	-0.2701	0.0352	1.674e-14	-0.2006	0.061	0.001004	-0.2744	0.0344	1.528e-15	-0.2676	0.0469	1.141e-08	-0.267	0.0516	2.301e-07	-0.266	0.0941	0.004713
cg01332882	chr20:47874155	ZNFX1	0.2593	0.0339	1.848e-14	0.205	0.0513	6.444e-05	0.2616	0.0339	1.171e-14	0.2758	0.0413	2.361e-11	0.259	0.0511	4.053e-07	0.2247	0.09	0.01259		1 disc only		1
cg15888569	chr4:15033042	CPEB2;CPEB2	0.2197	0.0287	2.077e-14	0.2003	0.0584	0.0006113	0.2028	0.0281	5.3e-13	0.2049	0.0376	5.083e-08	0.1785	0.0433	3.814e-05	0.3128	0.0912	0.0006033				1
cg15553397	chr1:76695186	ST6GALNAC3;ST6GALNAC3	0.3623	0.0475	2.336e-14	0.1846	0.0744	0.01302	0.3605	0.0471	1.844e-14	0.3313	0.058	1.126e-08	0.3842	0.0739	2.002e-07	0.2185	0.1178	0.06366		1 disc only		1
cg07078732	chr2:30505165	not annotated to any known coding sequence	0.4653	0.061	2.474e-14	0.3661	0.0972	0.0001649	0.4602	0.0609	4.089e-14	0.3833	0.0722	1.122e-07	0.5618	0.1015	3.08e-08	0.3298	0.1708	0.05353		1 disc only		1
cg22985172	chr6:151258337	MTHFD1L	0.2283	0.03	2.551e-14	0.1237	0.0474	0.009095	0.2281	0.03	3.016e-14	0.2226	0.0387	8.917e-09	0.1857	0.044	2.484e-05	0.2722	0.0818	0.0008708				1
cg11064521	chr15:69606134	PAQR5;PAQR5	0.4852	0.0637	2.646e-14	0.3247	0.1037	0.001737	0.4506	0.0627	6.74e-13	0.3979	0.0766	2.063e-07	0.4008	0.0975	3.955e-05	0.2304	0.18	0.2006		1 disc only		1
cg02508743	chr8:56903623	LYN;LYN	0.3141	0.0413	2.65e-14	0.2196	0.0629	0.0004848	0.2925	0.0408	7.988e-13	0.3092	0.05	6.398e-10	0.2747	0.0646	2.097e-05	0.1678	0.1156	0.1468				1
cg18476766	chr2:240529742	not annotated to any known coding sequence	0.1666	0.0219	2.708e-14	0.1105	0.0332	0.00087	0.1718	0.0218	3.33e-15	0.1636	0.0275	2.619e-09	0.1846	0.0327	1.698e-08	0.1408	0.0612	0.02133		1 disc only
cg25533551	chr19:48823178	CCDC114;CCDC114	0.4538	0.0596	2.714e-14	0.1776	0.0845	0.03546	0.4024	0.059	9.294e-12	0.3151	0.0731	1.642e-05	0.4672	0.0911	2.893e-07	0.2136	0.1514	0.1585
cg23801885	chr6:34458902	PACSIN1	0.4462	0.0587	2.804e-14	0.1169	0.0903	0.1955	0.4533	0.0581	6.003e-15	0.4048	0.072	1.839e-08	0.4174	0.0842	7.202e-07	0.293	0.1694	0.08365				1
cg24925163	chr2:128458248	SFT2D3	0.2716	0.0357	3.025e-14	0.3303	0.0645	3.074e-07	0.2646	0.0353	6.291e-14	0.2238	0.0423	1.193e-07	0.3433	0.0624	3.677e-08	0.2844	0.0982	0.003778	1	1 disc only		1		yes
cg09481056	chr16:2339260	ABCA3	0.3254	0.0428	3.092e-14	0.1981	0.0781	0.01118	0.3117	0.0424	1.879e-13	0.3221	0.0527	9.759e-10	0.2432	0.0687	0.0004005	0.2392	0.1276	0.06088		1 disc only		1
cg24259291	chr20:47874072	ZNFX1	0.4821	0.0635	3.097e-14	0.3572	0.1018	0.0004477	0.4525	0.0625	4.651e-13	0.5277	0.0766	5.485e-12	0.4077	0.0985	3.478e-05	0.1381	0.1666	0.4071		1 disc only
cg18091083	chr17:78819092	RPTOR;RPTOR	0.179	0.0236	3.239e-14	0.1443	0.0376	0.0001262	0.1632	0.0234	2.85e-12	0.1393	0.0273	3.307e-07	0.2032	0.0404	4.908e-07	0.1256	0.0688	0.0681				1
cg10991454	chr2:30834674	LCLAT1;LCLAT1	0.3503	0.0463	3.609e-14	0.159	0.0711	0.02544	0.3526	0.046	1.756e-14	0.3316	0.0578	9.357e-09	0.3194	0.0687	3.303e-06	0.2521	0.131	0.05438				1
cg03699074	chr16:88849875	FAM38A	-0.1904	0.0253	4.718e-14	-0.0163	0.0377	0.666	-0.1919	0.0251	1.861e-14	-0.1809	0.0327	3.295e-08	-0.1576	0.0365	1.619e-05	-0.1373	0.0707	0.05221		1 disc only		1
cg08857797	chr17:40927699	VPS25	0.312	0.0415	5.242e-14	0.1492	0.0596	0.01239	0.2994	0.0417	6.536e-13	0.2731	0.0514	1.078e-07	0.293	0.064	4.765e-06	0.4918	0.1252	8.553e-05				1
cg13573513	chr12:14996143	ART4;ART4	0.2868	0.0381	5.314e-14	0.1947	0.0602	0.001213	0.2649	0.0378	2.268e-12	0.2649	0.0476	2.589e-08	0.2734	0.058	2.4e-06	0.1887	0.1108	0.08862				1
cg25653947	chr8:144443217	not annotated to any known coding sequence	0.3268	0.0437	8.089e-14	0.1737	0.0627	0.005624	0.3317	0.0442	6.195e-14	0.535	0.0716	7.785e-14	0.1916	0.053	0.0002992	0.3632	0.1415	0.01026		1 disc only		1
cg24678869	chr1:153919638	DENND4B	0.4531	0.0607	8.275e-14	0.3676	0.1028	0.0003512	0.4129	0.0601	6.59e-12	0.3617	0.0734	8.196e-07	0.5566	0.0974	1.084e-08	0.0236	0.1781	0.8945				1
cg03068497	chr7:30635838	GARS	-0.1481	0.0198	8.323e-14	-0.1348	0.0321	2.639e-05	-0.1612	0.0196	1.643e-16	-0.1757	0.0226	7.876e-15	-0.1393	0.0342	4.522e-05	-0.1351	0.0558	0.01551	1	1 disc only				yes
cg16805291	chr7:36022575	not annotated to any known coding sequence	0.2583	0.0347	9.494e-14	0.2205	0.0601	0.0002433	0.2445	0.0344	1.255e-12	0.3332	0.0441	3.938e-14	0.1914	0.0527	0.0002826	0.0008	0.1008	0.9938				1
cg10472711	chr7:797592	HEATR2	-0.2649	0.0357	1.16e-13	-0.2735	0.0586	3.067e-06	-0.2574	0.0356	5.147e-13	-0.2036	0.044	3.747e-06	-0.3423	0.0549	4.52e-10	-0.171	0.1103	0.1209	1			1		yes
cg26680989	chr16:85560739	not annotated to any known coding sequence	0.363	0.049	1.206e-13	0.065	0.0765	0.3959	0.3442	0.0484	1.144e-12	0.2996	0.0588	3.448e-07	0.3145	0.0736	1.916e-05	0.1247	0.1364	0.3605		1 disc only
cg18520125	chr13:28903926	FLT1	0.2436	0.0329	1.207e-13	0.0557	0.0501	0.2654	0.2388	0.0329	3.83e-13	0.2392	0.0409	5.006e-09	0.1276	0.049	0.009168	0.306	0.0926	0.0009482
cg14728380	chr17:80280330	SECTM1	0.2275	0.0307	1.356e-13	0.1804	0.0462	9.469e-05	0.2084	0.0304	6.933e-12	0.13	0.0367	0.0003942	0.3197	0.0476	1.896e-11	0.2291	0.0825	0.005481				1	0.213464
cg00634542	chr2:219254588	SLC11A1	0.2668	0.0361	1.412e-13	0.0739	0.0553	0.181	0.2677	0.036	1.043e-13	0.313	0.0504	5.357e-10	0.1953	0.0479	4.587e-05	0.3118	0.1227	0.01103				1
cg13442606	chr11:3071269	CARS;CARS;CARS;CARS	-0.3545	0.0479	1.429e-13	-0.2722	0.0783	0.0005062	-0.3805	0.0478	1.707e-15	-0.3488	0.0603	7.251e-09	-0.3882	0.074	1.57e-07	-0.5156	0.1427	0.0003035				1
cg12298872	chr1:228352449	C1orf69	0.2729	0.0369	1.441e-13	0.1607	0.0541	0.002983	0.2613	0.0372	2.253e-12	0.2822	0.0518	4.988e-08	0.1778	0.0493	0.0003111	0.2854	0.1108	0.009978		1 disc only
cg09849319	chr5:1494983	LPCAT1	0.2616	0.0354	1.485e-13	0.1048	0.0571	0.06644	0.2553	0.0353	4.893e-13	0.2389	0.0455	1.561e-07	0.2468	0.0513	1.529e-06	0.0619	0.1096	0.5725
cg14427590	chr17:60695089	not annotated to any known coding sequence	0.4211	0.057	1.492e-13	0.1319	0.0932	0.1567	0.4024	0.0563	9.055e-13	0.3021	0.0708	2.008e-05	0.4262	0.0875	1.116e-06	0.376	0.1563	0.01613				1
cg05248321	chr14:20898128	KLHL33	0.2814	0.0381	1.557e-13	0.3408	0.0941	0.0002904	0.2741	0.0369	1.116e-13	0.2813	0.0465	1.427e-09	0.2212	0.0633	0.0004763	0.2609	0.1193	0.02866		1 disc only		1
cg15114651	chr19:47289410	SLC1A5;SLC1A5;SLC1A5	-0.4597	0.0624	1.66e-13	-0.383	0.1018	0.0001676	-0.475	0.0619	1.681e-14	-0.4602	0.0769	2.215e-09	-0.483	0.0956	4.381e-07	-0.5237	0.187	0.005092		1 disc only		1
cg10279487	chr17:76355288	SOCS3	-0.1205	0.0163	1.674e-13	-0.1237	0.0245	4.581e-07	-0.1062	0.0164	9.202e-11	-0.0991	0.0238	3.242e-05	-0.1086	0.0208	1.698e-07	-0.058	0.0521	0.2652	1			1		yes
cg06015525	chr12:57872123	ARHGAP9;ARHGAP9;ARHGAP9	0.3457	0.047	1.947e-13	0.3286	0.0782	2.644e-05	0.3501	0.0466	6.029e-14	0.3589	0.0557	1.174e-10	0.35	0.0764	4.644e-06	0.2126	0.1344	0.1137	1			1		yes
cg09421562	chr17:56357994	MPO	-0.385	0.0525	2.253e-13	-0.2342	0.0698	0.0007906	-0.4162	0.0522	1.484e-15	-0.4117	0.0629	5.95e-11	-0.4133	0.0816	4.119e-07	-0.3252	0.1394	0.0197		1 disc only		1
cg06881965	chr14:69600007	DCAF5	-0.2856	0.039	2.302e-13	-0.2291	0.054	2.207e-05	-0.2873	0.0391	2.028e-13	-0.2223	0.0486	4.867e-06	-0.3894	0.0574	1.18e-11	-0.1034	0.106	0.3289	1			1		yes
cg16734549	chr17:43488551	ARHGAP27	0.3805	0.052	2.536e-13	0.2116	0.0665	0.001465	0.3678	0.0518	1.187e-12	0.2747	0.0612	7.097e-06	0.4045	0.082	8.016e-07	0.2905	0.1377	0.03486				1
cg09823288	chr1:239552128	not annotated to any known coding sequence	-0.1622	0.0222	2.721e-13	-0.0862	0.0316	0.006397	-0.1669	0.0219	2.59e-14	-0.1636	0.0277	3.552e-09	-0.1528	0.0326	2.728e-06	-0.1955	0.0699	0.005153				1
cg19695507	chr10:13526193	BEND7;BEND7	0.1402	0.0192	2.725e-13	0.1249	0.0357	0.000468	0.1375	0.0188	2.877e-13	0.1486	0.0263	1.584e-08	0.1374	0.0272	4.281e-07	0.1081	0.054	0.04518				1
cg26610247	chr8:142297175	not annotated to any known coding sequence	0.3941	0.054	2.813e-13	0.2324	0.1189	0.0507	0.4005	0.0527	3.027e-14	0.3662	0.0596	8.156e-10	0.5047	0.1024	8.243e-07	0.4157	0.1803	0.02112		1	1	1
cg09501509	chr6:89745356	not annotated to any known coding sequence	-0.3831	0.0525	3.027e-13	-0.2535	0.0713	0.0003812	-0.3897	0.0528	1.505e-13	-0.4038	0.0634	1.939e-10	-0.2743	0.0782	0.0004533	-0.3649	0.1521	0.01641				1
cg09610644	chr3:197249274	BDH1;BDH1;BDH1	0.2002	0.0275	3.169e-13	0.0776	0.0459	0.09105	0.1939	0.0271	9.242e-13	0.2031	0.0359	1.5e-08	0.1603	0.0411	9.81e-05	0.1488	0.075	0.04718		1 disc only		1
cg03819286	chr16:4673974	MGRN1;MGRN1;MGRN1;MGRN1	0.3293	0.0452	3.286e-13	0.1957	0.0685	0.004295	0.2979	0.0447	2.652e-11	0.2806	0.0573	9.846e-07	0.2592	0.066	8.623e-05	0.4608	0.1297	0.0003831				1
cg05778424	chr17:55169508	AKAP1	0.3704	0.0509	3.387e-13	0.2073	0.0788	0.008498	0.3771	0.0505	8.253e-14	0.3526	0.0616	1.011e-08	0.3616	0.0793	5.162e-06	0.356	0.1503	0.01787				1
cg17953300	chr11:65418265	SIPA1;SIPA1	0.3092	0.0425	3.502e-13	0.1464	0.0587	0.01274	0.3136	0.0423	1.287e-13	0.2658	0.0487	4.914e-08	0.299	0.0664	6.597e-06	0.2201	0.1136	0.0526				1
cg11468085	chr11:67435577	ALDH3B2;ALDH3B2	0.3283	0.0451	3.536e-13	0.1587	0.0686	0.02066	0.3385	0.0453	7.618e-14	0.272	0.0566	1.524e-06	0.358	0.0684	1.647e-07	0.2094	0.124	0.0913
cg09479650	chr16:85578516	not annotated to any known coding sequence	0.2641	0.0363	3.62e-13	0.0461	0.0521	0.3764	0.2567	0.036	9.739e-13	0.2335	0.0433	6.949e-08	0.2499	0.0569	1.138e-05	0.1146	0.0927	0.2165
cg08944940	chr1:39643664	MACF1	-0.289	0.0398	3.734e-13	-0.0721	0.0618	0.2436	-0.2978	0.0396	5.804e-14	-0.275	0.0521	1.269e-07	-0.2599	0.0567	4.488e-06	-0.2059	0.1199	0.0859
cg00812761	chr4:53799391	SCFD2	0.3776	0.0521	4.146e-13	0.2846	0.0783	0.0002763	0.3912	0.0519	4.957e-14	0.368	0.063	5.311e-09	0.3831	0.081	2.256e-06	0.2865	0.1545	0.06361		1	1	1
cg00547480	chr10:103875961	LDB1;LDB1	0.4218	0.0582	4.245e-13	0.1816	0.0932	0.05133	0.4293	0.0576	9.563e-14	0.3586	0.0679	1.264e-07	0.3613	0.0928	9.845e-05	0.3599	0.1755	0.04025				1
cg20641531	chr7:8302731	ICA1;ICA1;ICA1	0.2421	0.0334	4.38e-13	0.1431	0.0511	0.005126	0.2316	0.0329	2.016e-12	0.1969	0.0425	3.506e-06	0.2509	0.0527	1.943e-06	0.2086	0.0785	0.007871				1
cg03128029	chr2:203143288	NOP58	-0.2896	0.04	4.411e-13	-0.272	0.0576	2.282e-06	-0.2854	0.04	9.399e-13	-0.3003	0.0502	2.187e-09	-0.2318	0.0608	0.0001376	-0.28	0.1036	0.006888	1	1	1	1		yes
cg00134210	chr10:14644132	FAM107B	-0.129	0.0178	4.54e-13	-0.1245	0.0355	0.0004579	-0.1339	0.0175	1.873e-14	-0.1952	0.0268	3.564e-13	-0.0845	0.0235	0.0003159	-0.1792	0.0505	0.0003869				1	-0.396721
cg18376497	chr4:143488622	INPP4B;INPP4B	-0.1563	0.0216	5.171e-13	-0.1063	0.0339	0.001688	-0.1503	0.0214	2.351e-12	-0.1053	0.0274	0.0001186	-0.2005	0.0328	9.615e-10	-0.1393	0.0569	0.01425				1
cg02782634	chr17:57916643	TMEM49	-0.2306	0.032	5.938e-13	-0.2919	0.048	1.19e-09	-0.2353	0.0316	9.411e-14	-0.1937	0.0404	1.609e-06	-0.2938	0.0481	9.853e-10	-0.2736	0.0823	0.0008822	1			1		yes
cg03618113	chr12:90163145	not annotated to any known coding sequence	-0.3382	0.047	6.128e-13	-0.2113	0.062	0.0006549	-0.3398	0.0468	3.849e-13	-0.308	0.0557	3.267e-08	-0.3297	0.0716	4.114e-06	-0.2127	0.1197	0.07568
cg00259742	chr11:1871101	not annotated to any known coding sequence	0.428	0.0595	6.385e-13	0.2554	0.0875	0.003533	0.4086	0.0596	6.978e-12	0.264	0.0714	0.000216	0.5138	0.092	2.31e-08	0.4246	0.1546	0.006027				1
cg16417416	chr4:6284031	WFS1;WFS1	0.3349	0.0466	6.599e-13	0.0732	0.1108	0.5088	0.3278	0.0457	7.719e-13	0.3675	0.0643	1.114e-08	0.2498	0.0631	7.459e-05	0.3034	0.1742	0.08152				1
cg03546163	chr6:35654363	FKBP5;FKBP5;FKBP5;FKBP5	-0.1808	0.0252	7.337e-13	-0.1811	0.0494	0.0002496	-0.1771	0.0256	4.277e-12	-0.1799	0.0357	4.522e-07	-0.1888	0.0394	1.62e-06	-0.0811	0.0992	0.4141
cg24859433	chr6:30720203	not annotated to any known coding sequence	-0.2017	0.0281	7.388e-13	-0.1834	0.0461	7.077e-05	-0.1984	0.0278	9.177e-13	-0.2226	0.0356	4.054e-10	-0.1988	0.0442	6.929e-06	-0.0681	0.0789	0.3879				1
cg19619585	chr15:101170019	ASB7;ASB7	0.2016	0.0281	7.513e-13	0.0998	0.0489	0.04124	0.1935	0.0279	3.854e-12	0.1785	0.0357	5.621e-07	0.2072	0.0422	9.047e-07	0.0811	0.0835	0.3315				1
cg17588003	chr17:5138696	C17orf87	0.3253	0.0454	7.673e-13	0.2436	0.0666	0.0002548	0.3335	0.0452	1.607e-13	0.3147	0.0539	5.201e-09	0.288	0.0735	8.901e-05	0.3365	0.1289	0.009008
cg15020801	chr17:46022809	PNPO	0.3003	0.0419	7.877e-13	0.0493	0.0639	0.4403	0.32	0.0418	1.968e-14	0.3032	0.0509	2.566e-09	0.2866	0.0639	7.23e-06	0.0353	0.1148	0.7586		1	1	1
cg22579075	chr7:94250352	SGCE;SGCE;SGCE	-0.1848	0.0258	8.199e-13	-0.1373	0.0367	0.0001847	-0.1844	0.0256	5.568e-13	-0.1318	0.0326	5.362e-05	-0.2144	0.0383	2.247e-08	-0.1163	0.0702	0.09765				1
cg04101015	chr1:159170275	CADM3;CADM3	0.1721	0.024	8.239e-13	0.1791	0.041	1.252e-05	0.1505	0.0243	6.086e-10	0.1176	0.0304	0.0001096	0.2084	0.0372	2.088e-08	0.1251	0.0709	0.07796	1					yes
cg21066748	chr19:46005805	not annotated to any known coding sequence	0.2691	0.0376	8.265e-13	0.1605	0.0572	0.005022	0.2644	0.0374	1.615e-12	0.2391	0.046	2.061e-07	0.2869	0.058	7.659e-07	0.2065	0.1117	0.06442				1
cg02068690	chr2:25600451	DTNB;DTNB;DTNB;DTNB;DTNB	0.3992	0.0558	8.361e-13	0.3846	0.0937	4.016e-05	0.3958	0.0552	7.736e-13	0.3061	0.0686	8.081e-06	0.4583	0.0864	1.113e-07	0.3458	0.1622	0.03295	1			1		yes
cg02909097	chr17:2843206	RAP1GAP2;RAP1GAP2	0.2957	0.0413	8.44e-13	0.1266	0.0686	0.06482	0.2884	0.0408	1.612e-12	0.2894	0.0495	5.059e-09	0.2859	0.0646	9.694e-06	0.2122	0.1267	0.09381		1 disc only		1
cg10967866	chr10:134362164	INPP5A	0.2295	0.0321	8.648e-13	0.1341	0.0508	0.008262	0.2359	0.0321	1.822e-13	0.2219	0.0393	1.716e-08	0.2156	0.0491	1.147e-05	0.2453	0.0821	0.002816				1
cg07719512	chr2:219246576	SLC11A1	0.473	0.0662	8.766e-13	0.2471	0.1042	0.01768	0.4271	0.0654	6.667e-11	0.3437	0.0721	1.875e-06	0.6452	0.1264	3.307e-07	0.0947	0.1817	0.6023				1
cg16743273	chr19:2076833	MOBKL2A	0.2337	0.0327	8.773e-13	0.0422	0.0539	0.4339	0.2248	0.0326	5.694e-12	0.1789	0.0394	5.709e-06	0.2387	0.0527	5.832e-06	0.1682	0.0967	0.08205				1
cg27305772	chr11:65630355	MUS81	0.3637	0.0509	8.969e-13	0.2614	0.0877	0.002873	0.3431	0.0503	8.837e-12	0.3533	0.0629	1.923e-08	0.2984	0.0789	0.0001558	0.2192	0.1436	0.1268				1
cg27087650	chr19:45255796	BCL3	-0.3292	0.0461	9.215e-13	-0.4127	0.0753	4.208e-08	-0.3246	0.0453	7.637e-13	-0.274	0.056	9.994e-07	-0.4089	0.0722	1.518e-08	-0.3644	0.1199	0.002377	1			1		yes
cg04036920	chr11:33562503	C11orf41	0.2647	0.0371	9.937e-13	0.1317	0.058	0.0231	0.2424	0.0373	8.302e-11	0.2389	0.046	2.078e-07	0.2284	0.0589	0.0001055	0.0384	0.1004	0.7021
cg09182678	chr22:50328711	not annotated to any known coding sequence	-0.1643	0.0231	1.042e-12	-0.1931	0.0443	1.316e-05	-0.1588	0.0228	3.337e-12	-0.2337	0.0345	1.255e-11	-0.1177	0.0298	7.889e-05	-0.1254	0.0693	0.07056	1	1	1	1		yes
cg09641325	chr7:134157797	not annotated to any known coding sequence	-0.2811	0.0395	1.114e-12	-0.1765	0.0583	0.002482	-0.2912	0.0391	9.934e-14	-0.1954	0.0532	0.0002412	-0.2843	0.0555	3.034e-07	-0.3505	0.1107	0.001551				1
cg07136133	chr11:36422377	PRR5L;PRR5L;PRR5L;PRR5L	-0.2565	0.036	1.122e-12	-0.0864	0.0585	0.1397	-0.251	0.0354	1.321e-12	-0.1428	0.0425	0.0007813	-0.3776	0.0603	3.86e-10	-0.2195	0.0973	0.02408				1
cg06126421	chr6:30720080	not annotated to any known coding sequence	-0.179	0.0252	1.174e-12	-0.1472	0.0591	0.0127	-0.1752	0.0243	5.991e-13	-0.1861	0.0295	2.9e-10	-0.2002	0.0455	1.078e-05	-0.0311	0.0714	0.6627		1	1	1
cg01671681	chr3:155421735	PLCH1	-0.2344	0.033	1.192e-12	-0.1996	0.0472	2.315e-05	-0.2428	0.0331	2.103e-13	-0.1403	0.0404	0.0005148	-0.3624	0.0519	2.993e-12	-0.2075	0.0939	0.02714	1			1
cg25782293	chr7:158221401	PTPRN2;PTPRN2;PTPRN2	0.3108	0.0438	1.291e-12	0.1692	0.0624	0.006681	0.3051	0.0434	1.953e-12	0.2209	0.0518	2.021e-05	0.3778	0.0666	1.387e-08	0.3207	0.1301	0.01373				1
cg11342764	chr15:29428738	FAM189A1	0.2565	0.0362	1.329e-12	0.0397	0.0605	0.5122	0.2403	0.0355	1.271e-11	0.1857	0.0424	1.179e-05	0.2577	0.0619	3.129e-05	0.1837	0.0934	0.04924
cg09138892	chr17:79005662	FLJ90757	0.2597	0.0367	1.471e-12	0.1219	0.0586	0.03748	0.2477	0.0368	1.604e-11	0.2097	0.0446	2.547e-06	0.2324	0.0558	3.138e-05	0.1799	0.103	0.0809
cg27516100	chr6:30624520	DHX16;DHX16	0.4199	0.0595	1.707e-12	0.1049	0.0917	0.2526	0.4074	0.0591	5.237e-12	0.3731	0.069	6.328e-08	0.3023	0.0961	0.001656	0.3631	0.1747	0.03771		1 disc only		1
cg14753356	chr6:30720108	not annotated to any known coding sequence	-0.2767	0.0392	1.724e-12	-0.1825	0.0598	0.002265	-0.2792	0.0393	1.196e-12	-0.3444	0.048	6.854e-13	-0.2052	0.0618	0.0008934	0.0013	0.108	0.9903		1 disc only		1
cg00741986	chr4:2748332	TNIP2;TNIP2	-0.3333	0.0473	1.907e-12	-0.3653	0.0817	7.835e-06	-0.3338	0.0467	8.95e-13	-0.2798	0.0581	1.441e-06	-0.4143	0.0766	6.244e-08	-0.5555	0.1309	2.208e-05	1			1		yes
cg15082870	chr7:36022841	not annotated to any known coding sequence	0.2719	0.0386	1.908e-12	0.1956	0.0663	0.003175	0.261	0.0383	9.041e-12	0.3594	0.0489	1.901e-13	0.1345	0.0581	0.02058	0.1242	0.1161	0.2846				1
cg07286682	chr15:69447132	MIR548H4	0.2391	0.034	2.03e-12	0.0685	0.0512	0.181	0.2418	0.0337	7.493e-13	0.2604	0.041	2.069e-10	0.1856	0.0527	0.0004278	-0.011	0.0915	0.9042				1
cg25001190	chr1:61668835	NFIA;NFIA;NFIA;NFIA	-0.2055	0.0292	2.031e-12	-0.0779	0.0413	0.05937	-0.2047	0.0291	2.105e-12	-0.1587	0.0372	2.037e-05	-0.2351	0.0432	5.375e-08	-0.0648	0.0739	0.3804				1
cg27115863	chr22:37921640	not annotated to any known coding sequence	-0.2714	0.0387	2.256e-12	-0.333	0.0599	2.772e-08	-0.2758	0.0384	6.566e-13	-0.2958	0.0466	2.233e-10	-0.2566	0.0608	2.451e-05	-0.2476	0.11	0.02436	1	1 disc only		1		yes
cg26559804	chr11:128391271	ETS1;ETS1;ETS1	-0.2023	0.0289	2.385e-12	-0.1153	0.0394	0.003434	-0.1931	0.0289	2.435e-11	-0.1786	0.0366	1.047e-06	-0.2423	0.0431	1.821e-08	0.0028	0.0723	0.9692				1
cg09354692	chr6:160122650	not annotated to any known coding sequence	-0.2763	0.0394	2.464e-12	-0.1117	0.0512	0.02925	-0.2767	0.0392	1.798e-12	-0.2313	0.047	8.47e-07	-0.2371	0.0602	8.292e-05	-0.1358	0.0987	0.1687				1
cg23759710	chr2:42990957	OXER1	0.4209	0.0601	2.527e-12	0.3186	0.1011	0.001622	0.4183	0.0591	1.526e-12	0.4822	0.0762	2.443e-10	0.3436	0.0899	0.0001315	0.2212	0.1582	0.1621		1 disc only		1
cg16097041	chr1:154965544	FLAD1;LENEP;FLAD1	0.3129	0.0447	2.552e-12	0.2621	0.0722	0.0002815	0.3008	0.0439	7.091e-12	0.2961	0.0528	2.007e-08	0.3448	0.0751	4.341e-06	0.1127	0.1239	0.3633		1 disc only		1
cg21106695	chr14:97370064	not annotated to any known coding sequence	0.1774	0.0253	2.573e-12	0.0871	0.0499	0.08091	0.1721	0.0248	3.929e-12	0.1726	0.0323	8.77e-08	0.1533	0.0393	9.489e-05	0.1517	0.0723	0.03579				1
cg03149958	chr6:36326677	not annotated to any known coding sequence	-0.1643	0.0235	2.589e-12	-0.1289	0.0384	0.0007973	-0.1691	0.0233	3.631e-13	-0.1518	0.0301	4.443e-07	-0.1839	0.0363	4.184e-07	-0.1006	0.0709	0.156				1
cg02097604	chr17:17750910	TOM1L2;TOM1L2	-0.1856	0.0265	2.699e-12	-0.1295	0.0471	0.005969	-0.1736	0.0266	6.83e-11	-0.0737	0.0346	0.03344	-0.2851	0.0387	1.787e-13	-0.0745	0.0841	0.376				1
cg10045881	chr1:111770291	CHI3L2;CHI3L2;CHI3L2;CHI3L2	-0.3019	0.0432	2.902e-12	-0.1581	0.0639	0.01341	-0.3058	0.043	1.114e-12	-0.314	0.0532	3.535e-09	-0.2062	0.0661	0.001828	-0.4787	0.1331	0.0003232				1
cg18217136	chr20:36157651	BLCAP;BLCAP	0.3545	0.0508	2.934e-12	0.2908	0.0886	0.001036	0.3333	0.0499	2.376e-11	0.3756	0.0605	5.421e-10	0.2696	0.0827	0.001116	0.1053	0.141	0.4552		1 disc only		1
cg01281718	chr6:71376634	SMAP1;SMAP1	0.2236	0.032	2.997e-12	0.1454	0.0498	0.003524	0.2171	0.0318	8.345e-12	0.216	0.0406	9.953e-08	0.2104	0.0487	1.559e-05	0.2374	0.0893	0.007811
cg16815882	chr1:35908609	KIAA0319L	0.3867	0.0554	3.014e-12	0.4135	0.088	2.614e-06	0.3664	0.0553	3.56e-11	0.3234	0.0646	5.641e-07	0.5178	0.091	1.265e-08	0.1259	0.1722	0.4647	1			1		yes
cg25132241	chr14:92396859	FBLN5	0.3384	0.0485	3.029e-12	0.1992	0.078	0.01061	0.3133	0.0478	5.753e-11	0.3152	0.0594	1.141e-07	0.2966	0.0744	6.787e-05	0.2857	0.151	0.05848		1 disc only		1
cg01406381	chr19:47288263	SLC1A5;SLC1A5;SLC1A5	-0.1202	0.0173	3.224e-12	-0.1055	0.0311	0.0006985	-0.125	0.017	2.238e-13	-0.17	0.0246	4.832e-12	-0.0921	0.0237	0.0001056	-0.119	0.0462	0.01005				1
cg07884764	chr11:64107517	CCDC88B	0.1926	0.0276	3.263e-12	0.1034	0.0472	0.02839	0.1856	0.0272	8.741e-12	0.1674	0.0372	6.834e-06	0.1791	0.0396	6.145e-06	0.075	0.0771	0.3311
cg25655096	chr12:6745292	LPAR5;LPAR5	0.2593	0.0372	3.286e-12	0.0531	0.0536	0.3225	0.2618	0.0371	1.772e-12	0.2536	0.0463	4.433e-08	0.2403	0.0563	1.953e-05	0.1146	0.1116	0.3044
cg04557677	chr19:17959082	JAK3	-0.1724	0.0248	3.352e-12	-0.1645	0.0453	0.0002822	-0.1885	0.0242	7.198e-15	-0.2219	0.0344	1.097e-10	-0.145	0.0338	1.84e-05	-0.1851	0.0652	0.004515				1
cg20493718	chr17:80202979	CSNK1D;CSNK1D	0.1686	0.0242	3.574e-12	0.0417	0.0399	0.2962	0.1652	0.0242	9.239e-12	0.1916	0.032	2.149e-09	0.0802	0.0344	0.01992	0.1921	0.0752	0.01065
cg17237086	chr22:40814966	MKL1	0.3523	0.0507	3.748e-12	0.1506	0.0856	0.07869	0.3542	0.0504	2.193e-12	0.3481	0.0624	2.445e-08	0.319	0.0789	5.3e-05	0.2464	0.1403	0.07905		1 disc only		1
cg23669118	chr16:1538347	C16orf38	0.3032	0.0437	3.899e-12	0.0286	0.0714	0.6888	0.284	0.0432	5.073e-11	0.2085	0.0517	5.498e-05	0.3125	0.0699	7.801e-06	0.1753	0.1268	0.1668
cg16739178	chr16:85470674	not annotated to any known coding sequence	0.3035	0.0439	4.561e-12	0.1702	0.0668	0.01088	0.2961	0.0436	1.089e-11	0.3338	0.0537	5.059e-10	0.2212	0.066	0.0008052	-0.0846	0.1316	0.5202		1 disc only		1
cg15342087	chr6:30720209	not annotated to any known coding sequence	-0.1981	0.0286	4.589e-12	-0.2115	0.0514	3.939e-05	-0.2009	0.0281	8.891e-13	-0.2107	0.0366	8.973e-09	-0.2411	0.0451	8.759e-08	-0.0327	0.0779	0.6746	1	1 disc only		1	-0.00676513	yes
cg01538969	chr6:30624636	DHX16;DHX16	0.3186	0.0461	4.803e-12	0.1807	0.0698	0.009591	0.3041	0.0458	3.05e-11	0.3071	0.054	1.284e-08	0.2952	0.0752	8.61e-05	0.2867	0.1394	0.03979		1 disc only		1
cg03998636	chr13:111210121	RAB20	-0.3302	0.0478	5.066e-12	-0.3854	0.079	1.073e-06	-0.3419	0.0474	5.669e-13	-0.2832	0.0576	8.898e-07	-0.4894	0.0762	1.344e-10	-0.2458	0.143	0.08576	1			1		yes
cg13770461	chr11:46016312	PHF21A;PHF21A	-0.3695	0.0535	5.103e-12	-0.3125	0.0935	0.0008349	-0.3686	0.0528	2.909e-12	-0.3263	0.0631	2.313e-07	-0.4144	0.0873	2.05e-06	-0.3884	0.1608	0.01575				1
cg24954967	chr3:46130858	not annotated to any known coding sequence	-0.2001	0.029	5.114e-12	-0.1302	0.0445	0.003446	-0.201	0.0288	2.889e-12	-0.1905	0.0384	6.82e-07	-0.1738	0.0418	3.189e-05	-0.1894	0.0864	0.02844				1
cg05241732	chr14:23858666	MYH6;MIR208A	0.3174	0.046	5.298e-12	0.1434	0.0722	0.0469	0.2897	0.0457	2.373e-10	0.2786	0.0544	3.053e-07	0.2189	0.0732	0.002789	0.0484	0.1457	0.74
cg12582317	chr17:55822272	not annotated to any known coding sequence	0.1343	0.0195	5.649e-12	0.0499	0.0308	0.106	0.1315	0.0193	9.8e-12	0.1073	0.0242	9.492e-06	0.1176	0.0292	5.623e-05	0.1288	0.0518	0.01297
cg26562462	chr4:6929045	TBC1D14;TBC1D14	-0.3936	0.0572	6.121e-12	-0.1397	0.0834	0.09369	-0.3808	0.057	2.45e-11	-0.2582	0.0688	0.0001734	-0.493	0.0889	2.912e-08	-0.4526	0.1686	0.007257				1
cg00441899	chr4:3432483	RGS12;RGS12;RGS12	0.2582	0.0376	6.181e-12	0.1258	0.0559	0.02433	0.2516	0.0371	1.26e-11	0.2162	0.045	1.551e-06	0.2405	0.0588	4.264e-05	0.2108	0.0989	0.03297
cg00525964	chr5:10802174	not annotated to any known coding sequence	-0.2339	0.0341	6.436e-12	-0.0971	0.0485	0.04553	-0.2305	0.0339	9.934e-12	-0.1721	0.041	2.701e-05	-0.2335	0.0536	1.321e-05	-0.1811	0.0987	0.06641
cg00050692	chr2:25524877	DNMT3A;DNMT3A;DNMT3A	-0.3453	0.0503	6.526e-12	-0.2238	0.0786	0.004419	-0.3368	0.0498	1.381e-11	-0.3725	0.0615	1.364e-09	-0.3287	0.0779	2.426e-05	-0.1949	0.1334	0.144				1
cg01243823	chr16:50732212	NOD2	-0.1715	0.025	6.582e-12	-0.1766	0.0375	2.439e-06	-0.1733	0.0248	2.853e-12	-0.1822	0.0351	2.13e-07	-0.1555	0.0336	3.604e-06	-0.2062	0.0737	0.005149	1	1 disc only		1	-0.0372022	yes
cg10409253	chr7:5692709	RNF216;RNF216	0.1379	0.0201	6.613e-12	0.2796	0.0574	1.094e-06	0.1301	0.0196	2.848e-11	0.1666	0.0272	8.811e-10	0.0856	0.0296	0.003824	0.1765	0.0592	0.002894	1	1 disc only		1		yes
cg16030878	chr17:77914307	TBC1D16	0.3734	0.0544	6.771e-12	0.0439	0.0913	0.6309	0.3662	0.0539	1.085e-11	0.3413	0.0631	6.253e-08	0.288	0.0895	0.001285	0.2125	0.1595	0.1829
cg10927968	chr11:1807333	not annotated to any known coding sequence	0.1823	0.0266	7.163e-12	0.1662	0.0394	2.431e-05	0.1825	0.0266	7.065e-12	0.1472	0.0324	5.559e-06	0.2653	0.0408	8.059e-11	0.1633	0.074	0.02732	1			1	0.601081	yes
cg21486834	chr17:74477542	RHBDF2;RHBDF2	0.2738	0.0401	8.6e-12	0.2153	0.06	0.0003292	0.2668	0.0398	1.977e-11	0.1712	0.0477	0.0003333	0.3843	0.0635	1.458e-09	0.2891	0.1018	0.004527				1
cg01368219	chr3:54999791	CACNA2D3	0.2459	0.036	8.754e-12	0.2238	0.0597	0.0001777	0.2351	0.0358	5.457e-11	0.1902	0.046	3.508e-05	0.3953	0.0597	3.549e-11	0.0666	0.0809	0.4102				1
cg20671910	chr1:151262619	ZNF687	0.2964	0.0434	9.059e-12	0.155	0.0602	0.01011	0.2968	0.0437	1.053e-11	0.3095	0.0549	1.781e-08	0.2602	0.0645	5.514e-05	0.1643	0.1364	0.2284		1 disc only		1
cg10752575	chr4:1215743	CTBP1;CTBP1	0.1903	0.0279	9.443e-12	0.1105	0.0577	0.05565	0.1856	0.0276	1.792e-11	0.1678	0.0361	3.288e-06	0.1865	0.0418	8.258e-06	0.2455	0.0848	0.003799
cg07735969	chr16:68418473	SMPD3	0.4152	0.061	9.661e-12	0.2424	0.0938	0.009742	0.3779	0.0607	4.722e-10	0.2532	0.0741	0.0006297	0.6228	0.0957	7.565e-11	0.0739	0.1724	0.6683
cg04465154	chr8:9045558	not annotated to any known coding sequence	-0.2362	0.0347	9.938e-12	-0.0755	0.0498	0.1294	-0.2447	0.0345	1.295e-12	-0.3028	0.0459	4.075e-11	-0.1395	0.0476	0.003363	-0.1456	0.1021	0.154		1 disc only		1
cg11249283	chr19:17960227	JAK3	-0.1889	0.0278	1.01e-11	-0.1219	0.0536	0.02302	-0.1925	0.0273	1.835e-12	-0.1686	0.0361	3.005e-06	-0.2328	0.0426	4.762e-08	-0.087	0.0794	0.2735				1
cg13619623	chr7:33637324	BBS9;BBS9;BBS9;BBS9	0.1646	0.0242	1.01e-11	0.1856	0.0439	2.329e-05	0.1588	0.0236	1.801e-11	0.15	0.0306	9.456e-07	0.18	0.039	3.934e-06	0.1494	0.0624	0.01669	1			1
cg27389255	chr11:14664598	PDE3B;PSMA1	0.2518	0.037	1.056e-11	0.1035	0.0612	0.09077	0.2501	0.0364	6.14e-12	0.2365	0.0464	3.408e-07	0.2177	0.056	0.0001002	0.2987	0.0987	0.002466				1
cg02079413	chr11:2986505	SNORA54;NAP1L4	0.1415	0.0208	1.109e-11	0.1159	0.0389	0.002846	0.1367	0.0204	2.162e-11	0.1625	0.0256	2.368e-10	0.0995	0.0354	0.004954	0.1506	0.0526	0.00417				1
cg00320216	chr11:128450029	ETS1	-0.1958	0.0289	1.14e-11	-0.1057	0.057	0.06339	-0.2001	0.0281	1.126e-12	-0.1786	0.0376	2.001e-06	-0.2153	0.0422	3.471e-07	-0.0843	0.0872	0.3335				1
cg24707889	chr21:46341304	ITGB2;ITGB2	0.2666	0.0393	1.163e-11	-0.0011	0.0532	0.9832	0.2588	0.039	3.071e-11	0.1953	0.0497	8.437e-05	0.2809	0.0577	1.113e-06	0.0821	0.1121	0.4642		1 disc only		1
cg26126879	chr8:103916295	not annotated to any known coding sequence	0.1517	0.0224	1.169e-11	0.0292	0.0371	0.4316	0.1495	0.0223	1.85e-11	0.1224	0.0298	4.08e-05	0.1628	0.0332	9.15e-07	0.1588	0.0635	0.01245
cg21416544	chr12:8986988	A2ML1	0.2862	0.0422	1.206e-11	0.0743	0.0552	0.178	0.2649	0.0421	2.997e-10	0.2178	0.0536	4.766e-05	0.2914	0.061	1.785e-06	0.2746	0.108	0.01099				1
cg15429134	chr12:12619103	LOH12CR1	0.1993	0.0294	1.226e-11	0.1408	0.0461	0.002256	0.1926	0.029	2.935e-11	0.1666	0.0324	2.739e-07	0.2286	0.0527	1.449e-05	0.1682	0.0987	0.08843				1
cg01242348	chr14:23586886	CEBPE	0.4257	0.0628	1.234e-11	0.288	0.0913	0.001608	0.4366	0.0622	2.252e-12	0.4646	0.0764	1.184e-09	0.3773	0.0984	0.000125	0.2964	0.1347	0.02781		1 disc only		1
cg16463452	chr13:29195249	not annotated to any known coding sequence	-0.2944	0.0435	1.328e-11	-0.1786	0.0638	0.005119	-0.309	0.0433	9.762e-13	-0.2917	0.0528	3.287e-08	-0.2451	0.067	0.0002523	-0.2427	0.1212	0.04532				1
cg23824762	chr2:97171137	NEURL3	-0.3197	0.0473	1.455e-11	-0.0969	0.0718	0.1769	-0.3442	0.047	2.359e-13	-0.2919	0.0556	1.524e-07	-0.3508	0.0771	5.427e-06	-0.2507	0.1398	0.07304				1
cg04890480	chr1:181073734	not annotated to any known coding sequence	0.2691	0.0399	1.463e-11	0.1087	0.0642	0.0904	0.2603	0.0394	3.734e-11	0.2315	0.0505	4.621e-06	0.3042	0.0603	4.589e-07	-0.0921	0.1151	0.424				1
cg14162417	chr1:226315857	not annotated to any known coding sequence	-0.289	0.0429	1.603e-11	-0.2945	0.0684	1.644e-05	-0.2781	0.0425	6.007e-11	-0.2171	0.0524	3.446e-05	-0.366	0.0681	7.755e-08	-0.2606	0.1184	0.02767	1			1	-0.3617	yes
cg13976502	chr14:74227875	C14orf43;C14orf43	-0.3352	0.0499	1.825e-11	-0.1926	0.0697	0.005722	-0.3371	0.0496	1.06e-11	-0.2414	0.0592	4.518e-05	-0.4108	0.0761	6.616e-08	-0.3838	0.1405	0.006289				1
cg04424621	chr6:27101941	HIST1H2BJ	-0.1647	0.0245	1.866e-11	-0.0855	0.0396	0.03086	-0.1597	0.024	2.962e-11	-0.1817	0.0338	7.518e-08	-0.1581	0.0338	2.859e-06	-0.1068	0.0632	0.09091				1
cg19445588	chr12:116904641	not annotated to any known coding sequence	0.3392	0.0505	1.92e-11	0.1647	0.0797	0.03869	0.3352	0.0499	1.862e-11	0.3287	0.0602	4.795e-08	0.3049	0.0786	0.0001059	0.3298	0.1433	0.02138		1 disc only		1
cg03411579	chr12:76552736	not annotated to any known coding sequence	0.2366	0.0353	1.995e-11	0.1489	0.0525	0.004562	0.2406	0.035	6.649e-12	0.1725	0.0423	4.522e-05	0.3053	0.0544	2.007e-08	0.1205	0.1054	0.2528				1
cg18995788	chr8:62673444	not annotated to any known coding sequence	-0.1798	0.0269	2.197e-11	-0.11	0.0455	0.01576	-0.177	0.0265	2.508e-11	-0.1819	0.0326	2.495e-08	-0.1565	0.0433	0.0002965	-0.114	0.0771	0.1395				1	-0.652062
cg17907003	chr1:117533414	not annotated to any known coding sequence	-0.2379	0.0355	2.212e-11	-0.1977	0.0567	0.0004913	-0.2394	0.0353	1.213e-11	-0.2973	0.0439	1.287e-11	-0.1479	0.0558	0.008071	-0.2152	0.1022	0.03532		1 disc only		1
cg01919885	chr4:3365330	RGS12;RGS12	0.194	0.029	2.221e-11	0.0709	0.0409	0.08311	0.196	0.0291	1.625e-11	0.1303	0.0383	0.000676	0.2375	0.0409	6.434e-09	0.1221	0.0859	0.1551
cg04945608	chr20:43118723	TTPAL;TTPAL	-0.2321	0.0347	2.242e-11	-0.116	0.0536	0.03054	-0.2437	0.0346	1.88e-12	-0.1593	0.0437	0.0002715	-0.2742	0.0531	2.458e-07	-0.2899	0.104	0.005307				1
cg12535090	chr11:20071677	NAV2;NAV2;NAV2;NAV2	0.234	0.035	2.318e-11	0.1177	0.0548	0.03161	0.2169	0.0346	3.489e-10	0.1674	0.0436	0.0001216	0.2758	0.0545	4.29e-07	0.1176	0.0989	0.2342		1 disc only		1
cg01004980	chr3:48883069	PRKAR2A	0.2232	0.0334	2.358e-11	0.0762	0.056	0.1733	0.2216	0.033	1.749e-11	0.2147	0.0431	6.34e-07	0.1845	0.0503	0.0002439	0.3024	0.0949	0.001429				1
cg25230327	chr8:82042993	not annotated to any known coding sequence	-0.2347	0.0351	2.411e-11	-0.1487	0.0548	0.006637	-0.2447	0.0347	1.829e-12	-0.2368	0.0417	1.386e-08	-0.2735	0.0553	7.55e-07	-0.1854	0.1009	0.06627				1
cg26405097	chr6:15428301	JARID2	0.3376	0.0506	2.455e-11	0.1425	0.0773	0.06524	0.348	0.0506	6.018e-12	0.2883	0.0613	2.55e-06	0.3701	0.0783	2.262e-06	0.137	0.1455	0.3466				1
cg11393173	chr1:116369577	not annotated to any known coding sequence	-0.3384	0.0507	2.494e-11	-0.1929	0.0791	0.01475	-0.351	0.0505	3.576e-12	-0.31	0.0626	7.269e-07	-0.3194	0.0752	2.194e-05	-0.2376	0.1543	0.1236				1
cg15085883	chr12:68848994	not annotated to any known coding sequence	-0.1563	0.0234	2.583e-11	-0.117	0.0366	0.001394	-0.1557	0.0232	1.875e-11	-0.1365	0.0274	6.202e-07	-0.1529	0.0385	7.216e-05	-0.1504	0.0628	0.01668				1
cg07037944	chr15:64290807	DAPK2	-0.259	0.0389	2.642e-11	-0.2319	0.0613	0.0001545	-0.2681	0.0382	2.116e-12	-0.2322	0.0478	1.224e-06	-0.3372	0.0591	1.13e-08	-0.0886	0.1035	0.392		1 disc only		1
cg06096336	chr2:231989800	PSMD1;HTR2B;HTR2B	0.1908	0.0286	2.654e-11	0.1303	0.0432	0.002551	0.2	0.0284	2.044e-12	0.2042	0.0366	2.397e-08	0.1603	0.0417	0.0001227	0.1798	0.0771	0.01973
cg10987503	chr7:922825	C7orf20	0.2867	0.043	2.704e-11	0.0379	0.0722	0.599	0.2836	0.0425	2.53e-11	0.296	0.0511	6.911e-09	0.1733	0.0699	0.01318	0.23	0.1251	0.06597				1
cg12315466	chr2:233923814	INPP5D;INPP5D	0.3555	0.0534	2.771e-11	0.2253	0.0827	0.006455	0.3459	0.0528	5.598e-11	0.3375	0.0677	6.261e-07	0.2828	0.0818	0.0005421	0.3076	0.1372	0.02497		1 disc only		1
cg13876222	chr9:139399348	NOTCH1	0.2072	0.0311	2.901e-11	0.0712	0.0456	0.1181	0.2138	0.031	5.349e-12	0.2002	0.0381	1.528e-07	0.1437	0.0454	0.001564	0.1922	0.0782	0.01391				1
cg01904393	chr12:51815083	not annotated to any known coding sequence	-0.1978	0.0298	3.005e-11	-0.097	0.0485	0.04547	-0.1826	0.0292	3.809e-10	-0.1779	0.0397	7.483e-06	-0.1837	0.0411	7.662e-06	-0.1238	0.0752	0.09962				1
cg01176329	chr6:29592381	GABBR1;GABBR1;GABBR1	-0.2026	0.0305	3.013e-11	-0.105	0.0495	0.03384	-0.2069	0.0301	6.025e-12	-0.2067	0.0392	1.328e-07	-0.2063	0.046	7.471e-06	-0.1997	0.0849	0.01868				1
cg19172447	chr12:132551483	EP400	0.1453	0.0219	3.083e-11	0.0992	0.0388	0.01059	0.1351	0.022	8.523e-10	0.0716	0.0274	0.009074	0.2016	0.0334	1.515e-09	0.2806	0.0745	0.0001648
cg17782974	chr10:104406990	TRIM8	0.2017	0.0304	3.163e-11	0.0422	0.0397	0.2875	0.1975	0.0302	5.739e-11	0.2162	0.0371	5.651e-09	0.106	0.0462	0.0218	0.084	0.0876	0.3373				1
cg04202511	chr16:68117991	NFATC3;NFATC3;NFATC3;NFATC3	0.3854	0.0581	3.199e-11	0.2975	0.1322	0.02446	0.3714	0.0564	4.492e-11	0.3941	0.0648	1.181e-09	0.3638	0.1111	0.001062	0.2365	0.1842	0.199		1 disc only		1
cg09249494	chr6:6588846	LY86;LOC285780	0.1666	0.0251	3.222e-11	0.0633	0.0421	0.1321	0.1592	0.0247	1.159e-10	0.1053	0.0326	0.00124	0.1992	0.0373	9.075e-08	0.0659	0.0696	0.3437				1
cg25114611	chr6:35696870	FKBP5;LOC285847	-0.3154	0.0475	3.246e-11	-0.0102	0.0786	0.8971	-0.3124	0.047	3.003e-11	-0.2286	0.0559	4.302e-05	-0.3766	0.0794	2.086e-06	-0.3288	0.1403	0.01912				1
cg08862479	chr5:177889945	COL23A1	0.1933	0.0291	3.278e-11	0.0735	0.0453	0.1051	0.1825	0.0289	2.723e-10	0.2276	0.0374	1.211e-09	0.1245	0.0425	0.003399	0.2107	0.087	0.01544
cg08250921	chr16:88111009	not annotated to any known coding sequence	0.1696	0.0256	3.332e-11	0.0889	0.04	0.02607	0.1578	0.0255	6.258e-10	0.1663	0.0357	3.135e-06	0.1551	0.0351	9.748e-06	0.1649	0.0812	0.04232				1
cg12394201	chr11:43942418	not annotated to any known coding sequence	-0.2933	0.0442	3.355e-11	-0.0401	0.0612	0.5127	-0.2997	0.0444	1.408e-11	-0.3661	0.0568	1.192e-10	-0.1301	0.0634	0.04007	0.023	0.1335	0.8633
cg07711192	chr12:14426994	not annotated to any known coding sequence	0.3033	0.0457	3.359e-11	0.124	0.0663	0.06152	0.2842	0.0454	3.958e-10	0.2229	0.0516	1.532e-05	0.348	0.0808	1.675e-05	0.3632	0.1263	0.004029				1
cg18513344	chr3:195531298	MUC4;MUC4;MUC4	-0.256	0.0386	3.429e-11	-0.1742	0.0539	0.001224	-0.2592	0.0384	1.532e-11	-0.3364	0.0557	1.597e-09	-0.1586	0.0492	0.001254	-0.332	0.1163	0.004314		1 disc only		1
cg25130381	chr1:27440721	SLC9A1	0.2698	0.0407	3.476e-11	0.1148	0.0508	0.02393	0.3078	0.0411	7.207e-14	0.2769	0.0493	1.892e-08	0.2918	0.059	7.462e-07	0.1863	0.0943	0.04808				1
cg20458044	chr17:57904327	TMEM49	-0.3091	0.0467	3.549e-11	-0.1651	0.063	0.008811	-0.3349	0.0465	5.972e-13	-0.2266	0.0574	7.846e-05	-0.3774	0.0671	1.853e-08	-0.1979	0.1324	0.135				1
cg22898082	chr19:11074428	SMARCA4;SMARCA4;SMARCA4	0.4061	0.0614	3.685e-11	0.1624	0.0967	0.09315	0.4085	0.0605	1.456e-11	0.5116	0.0772	3.433e-11	0.1959	0.0908	0.03104	0.2394	0.1796	0.1825				1
cg07728579	chr15:83475013	FSD2	0.2275	0.0344	3.718e-11	0.0099	0.0519	0.8482	0.2315	0.034	1.019e-11	0.1901	0.0443	1.786e-05	0.2515	0.0505	6.254e-07	0.1951	0.1001	0.05117				1
cg02203067	chr16:87866800	SLC7A5	0.2954	0.0447	3.771e-11	0.1407	0.0719	0.0505	0.2978	0.0444	1.962e-11	0.2658	0.0522	3.588e-07	0.2952	0.072	4.095e-05	0.2523	0.1405	0.07264		1 disc only		1
cg23683800	chr10:115086103	not annotated to any known coding sequence	-0.1612	0.0244	3.979e-11	-0.0892	0.0409	0.02924	-0.1592	0.024	3.146e-11	-0.1659	0.0334	7.061e-07	-0.1514	0.0337	6.895e-06	-0.2001	0.0635	0.00163				1
cg27310486	chr3:49200037	CCDC71	0.3968	0.0601	4.035e-11	0.086	0.0974	0.3772	0.3695	0.0592	4.466e-10	0.3204	0.0714	7.282e-06	0.4645	0.0988	2.562e-06	0.008	0.1546	0.959
cg14592365	chr11:111288100	not annotated to any known coding sequence	0.3347	0.0508	4.273e-11	0.2427	0.0708	0.0006111	0.3222	0.0501	1.227e-10	0.3449	0.0583	3.384e-09	0.3256	0.0807	5.465e-05	0.0906	0.1355	0.504
cg04816311	chr7:1066650	C7orf50;C7orf50;C7orf50	0.1907	0.0289	4.318e-11	0.1353	0.0486	0.005378	0.1976	0.0289	8.65e-12	0.1602	0.0353	5.494e-06	0.2492	0.0447	2.44e-08	0.242	0.0875	0.005669				1
cg26581729	chr9:139939792	NPDC1	-0.2528	0.0384	4.376e-11	-0.236	0.0578	4.487e-05	-0.2443	0.038	1.252e-10	-0.218	0.0467	3.028e-06	-0.3029	0.0611	7.108e-07	-0.1777	0.1109	0.1089				1
cg08791347	chr10:13831250	FRMD4A	0.2394	0.0363	4.444e-11	-0.026	0.0494	0.5984	0.2224	0.0361	7.048e-10	0.1921	0.0449	1.889e-05	0.1566	0.0523	0.002731	0.0306	0.0988	0.7563
cg18063989	chr8:144442847	not annotated to any known coding sequence	0.2069	0.0314	4.45e-11	0.1202	0.0442	0.006578	0.2027	0.0317	1.701e-10	0.2622	0.0469	2.328e-08	0.1502	0.0406	0.0002149	0.3051	0.098	0.001846				1
cg20000464	chr11:76261997	C11orf30	0.1324	0.0201	4.47e-11	0.066	0.0355	0.06277	0.125	0.0198	2.741e-10	0.1235	0.026	1.984e-06	0.1009	0.0298	0.0006992	0.0689	0.0558	0.2163				1
cg21337881	chr17:5138645	C17orf87	0.3727	0.0566	4.738e-11	0.372	0.0986	0.000162	0.3759	0.0564	2.671e-11	0.3373	0.0665	3.953e-07	0.3696	0.095	0.0001002	0.2442	0.1708	0.1529
cg27042523	chr12:52245356	not annotated to any known coding sequence	0.2619	0.0398	4.885e-11	0.0685	0.0492	0.1633	0.2413	0.0393	8.636e-10	0.2521	0.0524	1.51e-06	0.1895	0.0541	0.0004654	0.018	0.1013	0.8588
cg13492133	chr1:183516266	SMG7;SMG7;SMG7	0.2064	0.0314	4.991e-11	0.1054	0.0514	0.04039	0.2088	0.0309	1.454e-11	0.2026	0.0412	8.899e-07	0.1965	0.0459	1.841e-05	0.1448	0.0943	0.1248
cg21211039	chr22:45555611	not annotated to any known coding sequence	-0.2213	0.0337	5.003e-11	-0.036	0.0353	0.3086	-0.21	0.0347	1.48e-09	-0.2907	0.0612	2.008e-06	-0.1725	0.0422	4.405e-05	0.4204	1.1004	0.7024
cg25368647	chr5:176736591	MXD3;MXD3	-0.2076	0.0316	5.045e-11	-0.1535	0.0449	0.0006222	-0.2226	0.0315	1.497e-12	-0.2488	0.0438	1.389e-08	-0.1742	0.0418	3.044e-05	-0.4489	0.1025	1.198e-05		1 disc only		1
cg07955474	chr16:85935556	IRF8	-0.2266	0.0345	5.111e-11	-0.1468	0.0518	0.00455	-0.2278	0.0343	2.906e-11	-0.2508	0.0438	1.053e-08	-0.2302	0.0519	9.022e-06	-0.1746	0.0958	0.06824				1
cg05573654	chr5:1518179	LPCAT1	0.2562	0.039	5.144e-11	0.1675	0.0631	0.007975	0.2341	0.0387	1.391e-09	0.2358	0.0472	5.948e-07	0.2362	0.0626	0.0001628	0.1471	0.1039	0.1568				1
cg05021589	chr6:6588931	LY86;LOC285780	0.2786	0.0424	5.193e-11	0.1527	0.065	0.0187	0.2709	0.0417	8.236e-11	0.1888	0.0514	0.0002421	0.3559	0.0667	9.317e-08	0.1645	0.1244	0.186				1
cg09810078	chr6:30860265	DDR1;DDR1;DDR1	0.1503	0.0229	5.439e-11	0.1222	0.0346	0.0004109	0.1432	0.0229	3.805e-10	0.1427	0.0284	4.998e-07	0.1564	0.0339	4.027e-06	0.1363	0.0651	0.03643				1
cg20494738	chr12:124985889	NCOR2;NCOR2	0.1221	0.0186	5.439e-11	0.0553	0.0521	0.289	0.1201	0.0182	4.04e-11	0.128	0.0229	2.163e-08	0.1207	0.0312	0.0001111	0.0708	0.057	0.2138				1
cg01581098	chr7:105754353	SYPL1	0.227	0.0346	5.595e-11	0.0964	0.0563	0.08713	0.2128	0.0343	5.599e-10	0.2256	0.0461	9.802e-07	0.1999	0.0502	6.819e-05	0.0859	0.0947	0.3646
cg21564495	chr22:49023277	FAM19A5;FAM19A5	0.3108	0.0474	5.617e-11	0.0743	0.0754	0.324	0.3038	0.0473	1.317e-10	0.2907	0.0626	3.458e-06	0.2922	0.0673	1.423e-05	0.1368	0.142	0.3353				1
cg17442852	chr17:1478889	SLC43A2	0.2266	0.0346	5.719e-11	0.1155	0.0554	0.03705	0.231	0.0342	1.424e-11	0.2008	0.0429	2.821e-06	0.2236	0.0529	2.405e-05	0.3011	0.0972	0.001961				1
cg14020176	chr17:72764985	SLC9A3R1	0.3489	0.0533	5.868e-11	0.2943	0.0857	0.000589	0.3422	0.053	1.039e-10	0.3669	0.0657	2.301e-08	0.3304	0.0815	4.988e-05	0.0608	0.1467	0.6787				1
cg24531955	chr8:23154691	LOXL2	-0.206	0.0315	5.893e-11	-0.1367	0.0483	0.004617	-0.2036	0.0311	5.777e-11	-0.1841	0.0393	2.886e-06	-0.2403	0.048	5.499e-07	0.0046	0.0863	0.9571				1
cg26599989	chr11:1297087	TOLLIP	0.2795	0.0427	5.922e-11	0.2183	0.068	0.001319	0.2945	0.0426	4.979e-12	0.335	0.0542	6.37e-10	0.2113	0.0621	0.0006748	0.3934	0.1279	0.002107		1 disc only		1
cg06553792	chr17:71128239	not annotated to any known coding sequence	0.1393	0.0213	5.953e-11	0.0791	0.0344	0.02139	0.149	0.0209	1.028e-12	0.1311	0.0265	7.253e-07	0.1275	0.0331	0.0001193	0.2128	0.0593	0.0003315				1
cg12085119	chr13:110431691	IRS2	0.3426	0.0524	6.142e-11	0.145	0.0811	0.07369	0.3344	0.0518	1.084e-10	0.3673	0.0634	6.695e-09	0.2952	0.0822	0.0003281	0.1112	0.1442	0.4403				1
cg17260706	chr11:118782879	BCL9L	-0.324	0.0495	6.153e-11	-0.0693	0.0819	0.3979	-0.3115	0.0492	2.354e-10	-0.2347	0.0578	4.931e-05	-0.4182	0.0837	5.769e-07	-0.2864	0.1443	0.04724		1 disc only		1
cg24403644	chr20:42574624	TOX2;TOX2;TOX2;TOX2	0.2603	0.0399	6.541e-11	0.0899	0.0688	0.1912	0.2464	0.0394	3.865e-10	0.2024	0.0509	6.977e-05	0.2672	0.0606	1.051e-05	0.211	0.1054	0.04531				1
cg00657780	chr16:50285254	not annotated to any known coding sequence	0.3463	0.053	6.625e-11	0.2606	0.108	0.01582	0.3328	0.0515	1.057e-10	0.4549	0.0638	9.702e-13	0.2045	0.086	0.01744	0.0083	0.1635	0.9595				1
cg22460173	chr19:6536042	not annotated to any known coding sequence	0.2048	0.0314	6.857e-11	0.086	0.0508	0.09019	0.2039	0.0311	5.9e-11	0.2368	0.0411	8.598e-09	0.1584	0.0469	0.00073	0.1279	0.0905	0.1578				1
cg04011474	chr2:28904455	not annotated to any known coding sequence	-0.2277	0.035	7.429e-11	-0.1906	0.0548	0.0005096	-0.2514	0.0351	7.707e-13	-0.2123	0.043	7.864e-07	-0.3139	0.0546	9.191e-09	-0.2262	0.1124	0.0442				1
cg07120889	chr1:150535935	not annotated to any known coding sequence	-0.2842	0.0437	7.57e-11	-0.2698	0.0693	9.986e-05	-0.2845	0.0431	4.111e-11	-0.1578	0.0549	0.004041	-0.3793	0.0663	1.03e-08	-0.4369	0.1161	0.0001685				1
cg23236366	chr1:201777257	NAV1;MIR1231;NAV1	0.2303	0.0354	7.776e-11	0.2044	0.0562	0.0002727	0.2051	0.0349	4.078e-09	0.2568	0.0453	1.469e-08	0.1676	0.0545	0.002106	0.0576	0.0885	0.5151				1
cg00309945	chr1:22148926	LDLRAD2;HSPG2	0.2507	0.0386	7.907e-11	0.0173	0.0597	0.7721	0.2481	0.0385	1.183e-10	0.2651	0.049	6.139e-08	0.1752	0.0596	0.003275	0.105	0.1084	0.3324		1 disc only		1
cg19991780	chr3:128533372	RAB7A	0.1953	0.03	8.032e-11	0.1267	0.0506	0.01222	0.1803	0.0298	1.428e-09	0.196	0.0385	3.548e-07	0.1687	0.0455	0.0002112	0.1129	0.0875	0.1971
cg11639815	chr8:37379119	not annotated to any known coding sequence	0.2201	0.0339	8.26e-11	0.0692	0.0545	0.2044	0.2142	0.0339	2.726e-10	0.1679	0.042	6.366e-05	0.1957	0.0521	0.0001737	0.0825	0.0906	0.3625
cg01445100	chr16:88103339	BANP;BANP	0.3145	0.0484	8.45e-11	0.2704	0.0855	0.001563	0.291	0.0481	1.432e-09	0.3581	0.0609	4.173e-09	0.2232	0.0765	0.003537	0.2105	0.1372	0.125		1 disc only		1
cg26102435	chr14:99507062	not annotated to any known coding sequence	0.1673	0.0258	8.714e-11	0.1234	0.0416	0.003017	0.1689	0.0256	4.03e-11	0.118	0.0307	0.000122	0.2647	0.0424	4.158e-10	0.1079	0.0693	0.1193
cg11036656	chr3:81887543	not annotated to any known coding sequence	0.2661	0.041	8.749e-11	0.1113	0.0569	0.0504	0.2511	0.0407	6.97e-10	0.209	0.053	7.942e-05	0.3039	0.0562	6.402e-08	0.1207	0.1178	0.3058
cg15090877	chr17:79801920	P4HB	0.289	0.0446	8.892e-11	-0.0035	0.0773	0.9636	0.2599	0.044	3.449e-09	0.2661	0.0532	5.725e-07	0.2231	0.0731	0.002277	0.1229	0.1185	0.2998
cg07512993	chr16:66582592	TK2	0.3304	0.051	9.12e-11	0.1739	0.0741	0.01891	0.3151	0.0511	6.794e-10	0.3492	0.0663	1.391e-07	0.2454	0.0758	0.001203	0.262	0.13	0.04381				1
cg04304450	chr22:43525431	BIK	0.2885	0.0446	9.523e-11	0.05	0.0713	0.4826	0.2876	0.0443	8.342e-11	0.2647	0.0522	3.902e-07	0.2341	0.0744	0.00165	0.1366	0.1302	0.2942				1
cg17254383	chr17:53363128	HLF	-0.1852	0.0286	9.772e-11	-0.0123	0.0475	0.7962	-0.1781	0.0283	2.94e-10	-0.1151	0.0347	0.0009085	-0.2097	0.0466	6.924e-06	-0.0463	0.0818	0.571
cg12635790	chr8:96112814	not annotated to any known coding sequence	-0.2037	0.0315	9.789e-11	-0.1996	0.0472	2.385e-05	-0.1932	0.0313	6.444e-10	-0.1932	0.0397	1.161e-06	-0.2168	0.0447	1.198e-06	-0.1987	0.0866	0.02177	1			1		yes
cg04848343	chr19:4544095	SEMA6B	0.2062	0.0319	1.025e-10	0.0063	0.0474	0.8938	0.2005	0.0316	2.157e-10	0.1561	0.0384	4.856e-05	0.2023	0.0488	3.448e-05	0.1772	0.0885	0.04532
cg04221461	chr1:243877024	AKT3;AKT3	0.1804	0.028	1.1e-10	0.1246	0.0445	0.005078	0.1791	0.0274	5.929e-11	0.121	0.0343	0.0004265	0.232	0.0422	3.853e-08	0.2	0.0715	0.005151				1
cg02212836	chr6:6589075	LY86;LOC285780	0.3648	0.0565	1.104e-10	0.2656	0.0942	0.00481	0.3479	0.056	5.152e-10	0.284	0.0685	3.359e-05	0.3795	0.0886	1.859e-05	0.2407	0.1581	0.1278				1
cg26894079	chr11:122954435	ASAM	-0.2481	0.0385	1.104e-10	-0.2197	0.0541	4.861e-05	-0.2513	0.0384	6.266e-11	-0.2258	0.0477	2.178e-06	-0.2651	0.0572	3.556e-06	-0.2293	0.1031	0.0261				1
cg25283432	chr12:125282561	SCARB1;SCARB1	0.1239	0.0192	1.111e-10	0.1031	0.0375	0.005962	0.1161	0.0189	8.352e-10	0.1535	0.027	1.303e-08	0.1106	0.0264	2.736e-05	0.0467	0.0528	0.3759				1
cg20141108	chr1:165907859	not annotated to any known coding sequence	0.2813	0.0436	1.12e-10	0.2383	0.0609	9.088e-05	0.2745	0.0434	2.515e-10	0.3342	0.0516	9.338e-11	0.1771	0.0678	0.008977	0.2182	0.1133	0.05418
cg11032810	chr4:141057042	MAML3	-0.274	0.0425	1.121e-10	-0.233	0.0702	0.0008942	-0.2829	0.0416	1.059e-11	-0.2053	0.0521	8.087e-05	-0.3884	0.0669	6.298e-09	-0.3273	0.1171	0.005198				1
cg00508575	chr12:90050967	ATP2B1;ATP2B1	0.233	0.0362	1.149e-10	0.2185	0.0641	0.0006571	0.2206	0.0354	4.737e-10	0.1992	0.0441	6.413e-06	0.2569	0.057	6.604e-06	0.1924	0.095	0.04273				1
cg14030402	chr1:53682341	C1orf123	0.232	0.036	1.15e-10	0.1247	0.0573	0.02947	0.2064	0.0356	7.04e-09	0.2273	0.0464	9.649e-07	0.1826	0.0545	0.0007994	0.1254	0.1029	0.2227				1
cg02749511	chr2:174696522	not annotated to any known coding sequence	0.3572	0.0554	1.184e-10	0.3065	0.0888	0.0005565	0.322	0.055	4.717e-09	0.3379	0.067	4.677e-07	0.3221	0.0889	0.0002907	-0.002	0.1655	0.9902				1
cg07539709	chr17:80545454	FOXK2	0.223	0.0346	1.195e-10	0.0523	0.0496	0.2914	0.2218	0.0344	1.206e-10	0.1631	0.041	6.848e-05	0.2666	0.0568	2.734e-06	0.2008	0.0895	0.02489
cg23603036	chr1:12675777	DHRS3	0.2654	0.0412	1.235e-10	0.148	0.0708	0.03665	0.2805	0.0413	1.061e-11	0.2107	0.052	5.035e-05	0.3493	0.0639	4.633e-08	0.1005	0.1252	0.4221
cg26002437	chr10:45473231	C10orf10;RASSF4	-0.1491	0.0232	1.24e-10	-0.0902	0.0524	0.08535	-0.1423	0.0227	3.498e-10	-0.106	0.0287	0.0002201	-0.1946	0.0384	3.952e-07	-0.1582	0.0692	0.02227				1
cg12165685	chr19:47288109	SLC1A5;SLC1A5;SLC1A5;SLC1A5	-0.1366	0.0212	1.257e-10	-0.166	0.0442	0.0001728	-0.1424	0.0208	7.001e-12	-0.1856	0.0323	8.929e-09	-0.1256	0.028	7.008e-06	-0.1148	0.0581	0.04824					-0.139716
cg26680608	chr6:136915556	MAP3K5	-0.2297	0.0358	1.329e-10	-0.1127	0.0449	0.01204	-0.2249	0.0357	3.133e-10	-0.1591	0.0446	0.0003612	-0.2986	0.0508	4.287e-09	-0.0876	0.0964	0.3635				1
cg10975863	chr14:68830704	RAD51L1;RAD51L1;RAD51L1	0.223	0.0347	1.361e-10	0.1655	0.0542	0.002275	0.2153	0.0345	4.344e-10	0.1829	0.0416	1.092e-05	0.2495	0.0541	3.953e-06	0.1161	0.1052	0.2698
cg00371134	chr1:77912654	AK5;AK5	0.2173	0.0339	1.362e-10	0.1591	0.0556	0.004211	0.2086	0.0331	2.95e-10	0.1914	0.0423	6.012e-06	0.2299	0.0533	1.597e-05	0.1452	0.0835	0.08221
cg07148145	chr7:99437259	CYP3A43;CYP3A43;CYP3A43	0.2693	0.042	1.432e-10	0.1806	0.0683	0.00824	0.2474	0.042	3.739e-09	0.3163	0.0532	2.737e-09	0.1412	0.064	0.02743	0.2229	0.1214	0.06643
cg08621778	chr1:202102420	ARL8A	0.2675	0.0417	1.461e-10	0.1959	0.0635	0.002022	0.281	0.0422	2.727e-11	0.2787	0.054	2.483e-07	0.2546	0.0617	3.642e-05	0.317	0.0983	0.001258
cg18307303	chr5:158757456	IL12B;IL12B	0.3186	0.0497	1.462e-10	0.1804	0.0777	0.02027	0.2712	0.0495	4.242e-08	0.23	0.0605	0.0001438	0.3526	0.0788	7.713e-06	0.2822	0.1426	0.0479
cg12647970	chr6:3234297	not annotated to any known coding sequence	0.2308	0.036	1.497e-10	0.0542	0.0544	0.3184	0.2282	0.0361	2.695e-10	0.2215	0.0472	2.696e-06	0.1504	0.052	0.003828	0.256	0.1073	0.01703				1
cg05304729	chr1:158800024	MNDA	0.2119	0.0331	1.546e-10	0.102	0.0559	0.06817	0.223	0.0327	9.035e-12	0.2061	0.0408	4.356e-07	0.2018	0.0516	9.361e-05	0.1269	0.1001	0.2049				1
cg01936839	chr7:27198896	not annotated to any known coding sequence	-0.2808	0.0439	1.547e-10	-0.1744	0.0677	0.009976	-0.2949	0.0436	1.35e-11	-0.2356	0.0526	7.392e-06	-0.38	0.069	3.687e-08	-0.2075	0.1337	0.1206
cg13378649	chr1:222927856	not annotated to any known coding sequence	0.2086	0.0326	1.579e-10	0.1186	0.053	0.02524	0.2131	0.0323	4.417e-11	0.1625	0.0396	4.135e-05	0.1879	0.0498	0.0001614	0.2352	0.0955	0.01378				1
cg17580616	chr11:47350136	MADD;MADD;MADD;MADD;MADD;MADD;MADD;MADD;MADD;MADD	0.1762	0.0276	1.607e-10	0.2065	0.0505	4.419e-05	0.1669	0.0271	7.552e-10	0.1467	0.0338	1.391e-05	0.2272	0.0452	4.901e-07	0.1729	0.077	0.02468				1
cg00088797	chr3:12976288	IQSEC1;IQSEC1	0.1801	0.0282	1.622e-10	0.1119	0.0402	0.005356	0.1633	0.0279	4.631e-09	0.1579	0.0346	4.972e-06	0.1638	0.0433	0.0001571	0.0365	0.0804	0.6497				1
cg09940677	chr14:103415458	CDC42BPB	0.3898	0.061	1.631e-10	0.1832	0.102	0.07254	0.3595	0.0603	2.555e-09	0.3616	0.0764	2.23e-06	0.3802	0.093	4.325e-05	0.1994	0.1679	0.235		1 disc only
cg10972127	chr6:107967104	SOBP	0.2385	0.0373	1.645e-10	0.1502	0.0616	0.01485	0.2356	0.0369	1.681e-10	0.2401	0.0474	4.009e-07	0.2071	0.0562	0.0002295	0.1967	0.104	0.05872
cg11588197	chr11:128391494	ETS1;ETS1;ETS1	-0.1738	0.0272	1.678e-10	-0.1044	0.0669	0.1186	-0.1678	0.0266	2.964e-10	-0.2087	0.0353	3.28e-09	-0.1195	0.0408	0.003436	-0.1227	0.093	0.1872				1
cg07521618	chr14:105857176	PACS2;PACS2	0.2951	0.0462	1.773e-10	0.0295	0.075	0.6938	0.2834	0.0456	4.949e-10	0.2862	0.0521	3.887e-08	0.2514	0.0851	0.003131	0.1611	0.1274	0.2061				1
cg01983725	chr1:227161799	CABC1	-0.3117	0.0489	1.877e-10	-0.2404	0.0778	0.002012	-0.311	0.0478	8.021e-11	-0.3579	0.0679	1.338e-07	-0.2551	0.0664	0.0001215	-0.2642	0.1275	0.03834				1
cg03574306	chr16:85470662	not annotated to any known coding sequence	0.1603	0.0252	1.895e-10	0.0931	0.0368	0.01145	0.1606	0.0253	2.18e-10	0.1458	0.0305	1.781e-06	0.1612	0.0377	1.928e-05	0.0965	0.0666	0.1471
cg09588020	chr1:27755803	WASF2	-0.2634	0.0414	1.901e-10	-0.1263	0.0537	0.01873	-0.2736	0.0415	4.302e-11	-0.1806	0.0492	0.0002401	-0.2612	0.0644	4.965e-05	-0.3495	0.1206	0.003769				1
cg08507178	chr22:50357265	PIM3	-0.3465	0.0544	1.918e-10	-0.3374	0.0858	8.415e-05	-0.347	0.0541	1.363e-10	-0.2867	0.0701	4.293e-05	-0.4246	0.0786	6.701e-08	-0.3597	0.1675	0.03177		1 disc only		1
cg21227325	chr9:78776599	PCSK5	0.2466	0.0387	1.977e-10	-0.0167	0.0604	0.7816	0.2419	0.0386	3.825e-10	0.2005	0.0486	3.669e-05	0.1831	0.0576	0.001481	0.1642	0.1107	0.1381
cg08553913	chr17:37028977	LASP1	0.433	0.0681	2.025e-10	0.2339	0.1069	0.02867	0.3987	0.0671	2.78e-09	0.3768	0.0792	1.98e-06	0.4209	0.1112	0.0001544	0.0368	0.1849	0.8421
cg27050612	chr17:46133198	NFE2L1	-0.3426	0.0539	2.064e-10	-0.1766	0.0903	0.05041	-0.3426	0.0536	1.617e-10	-0.3172	0.0657	1.394e-06	-0.3643	0.0867	2.618e-05	-0.1411	0.146	0.3337		1	1	1
cg06078467	chr10:134050027	STK32C	0.2534	0.0399	2.104e-10	0.1452	0.0652	0.02595	0.244	0.0393	5.112e-10	0.2193	0.0473	3.549e-06	0.2799	0.0639	1.17e-05	0.163	0.103	0.1137
cg08289839	chr13:111318640	CARS2	0.2826	0.0445	2.121e-10	0.1637	0.078	0.03583	0.274	0.044	4.65e-10	0.299	0.0561	1.004e-07	0.2089	0.0677	0.002027	0.1796	0.1207	0.1365		1 disc only		1
cg17330097	chr1:206316676	CTSE;CTSE	0.2912	0.0459	2.129e-10	0.0389	0.0635	0.5399	0.2798	0.0457	9.605e-10	0.2547	0.0572	8.473e-06	0.2273	0.0669	0.0006761	0.1431	0.1297	0.2702
cg10976975	chr2:69098569	BMP10;BMP10	0.2636	0.0415	2.189e-10	0.1573	0.0657	0.01671	0.2483	0.0415	2.085e-09	0.2693	0.0518	2.06e-07	0.1746	0.0626	0.005308	0.0698	0.1237	0.5725
cg08422803	chr21:46341067	ITGB2;ITGB2	0.3173	0.05	2.26e-10	0.0802	0.0735	0.2752	0.3085	0.0495	4.672e-10	0.1706	0.0595	0.004173	0.4713	0.0775	1.217e-09	-0.0102	0.1373	0.9408
cg14852355	chr15:74238744	LOXL1	0.2915	0.046	2.264e-10	0.1896	0.0737	0.01006	0.298	0.0454	5.24e-11	0.2317	0.0559	3.414e-05	0.3401	0.0724	2.618e-06	0.0907	0.1333	0.4962				1
cg19414383	chr1:17528238	not annotated to any known coding sequence	0.3035	0.0478	2.27e-10	0.1106	0.0718	0.1235	0.2891	0.0477	1.352e-09	0.2203	0.057	0.0001119	0.375	0.0763	8.77e-07	-0.0345	0.1418	0.8078
cg05825244	chr20:2730488	EBF4	0.0739	0.0117	2.601e-10	0.0618	0.0172	0.0003289	0.0748	0.0115	8.937e-11	0.0725	0.0146	6.384e-07	0.0889	0.0172	2.342e-07	0.0346	0.0315	0.273				1
cg13354241	chr2:64447091	not annotated to any known coding sequence	0.1854	0.0294	2.683e-10	0.0672	0.0521	0.1969	0.189	0.0288	5.077e-11	0.2182	0.0382	1.154e-08	0.1599	0.044	0.0002819	0.1157	0.0854	0.1757				1
cg10589813	chr20:48809978	not annotated to any known coding sequence	-0.297	0.0471	2.775e-10	-0.1205	0.0719	0.09373	-0.3238	0.0466	3.829e-12	-0.3379	0.0574	3.876e-09	-0.2301	0.0711	0.001208	-0.483	0.144	0.0007981		1 disc only		1
cg20519581	chr20:48959844	not annotated to any known coding sequence	-0.2983	0.0473	2.805e-10	-0.135	0.0712	0.05796	-0.2755	0.0471	4.895e-09	-0.2555	0.0579	1.005e-05	-0.3507	0.073	1.529e-06	0.0806	0.1398	0.5642				1
cg25205489	chr13:24125993	not annotated to any known coding sequence	0.1931	0.0306	2.824e-10	0.061	0.0404	0.1312	0.1935	0.0307	2.833e-10	0.1513	0.0378	6.346e-05	0.2201	0.0459	1.642e-06	0.129	0.0812	0.1122				1
cg13708645	chr12:121974305	KDM2B;KDM2B	0.1996	0.0317	2.905e-10	0.1517	0.0507	0.002745	0.2032	0.0313	8.022e-11	0.1857	0.0376	7.907e-07	0.2328	0.0512	5.537e-06	0.03	0.0873	0.731				1
cg00138407	chr3:47386505	KLHL18	0.2635	0.0418	2.997e-10	0.1652	0.0648	0.01081	0.2684	0.0414	9.275e-11	0.3298	0.0514	1.442e-10	0.1595	0.0652	0.01442	0.1281	0.1185	0.2798				1
cg04016660	chr16:85075232	KIAA0513	0.2229	0.0354	3.037e-10	0.0234	0.0543	0.6667	0.1998	0.035	1.114e-08	0.1835	0.0421	1.295e-05	0.2197	0.0567	0.000106	-0.0539	0.0986	0.5843
cg23280999	chr8:37378276	not annotated to any known coding sequence	0.3155	0.0501	3.127e-10	0.1227	0.0749	0.1014	0.3184	0.0496	1.317e-10	0.2893	0.0611	2.165e-06	0.2382	0.0771	0.002014	0.2761	0.1349	0.04068
cg17466510	chr1:116877566	not annotated to any known coding sequence	0.2384	0.0379	3.161e-10	0.2297	0.0575	6.505e-05	0.2176	0.0372	5.122e-09	0.2681	0.0464	7.497e-09	0.2356	0.0596	7.789e-05	0.0534	0.1053	0.6121				1
cg07826859	chr7:45020086	MYO1G	-0.3903	0.0621	3.196e-10	-0.2763	0.1415	0.05077	-0.3782	0.0607	4.499e-10	-0.3517	0.0738	1.858e-06	-0.434	0.1032	2.596e-05	-0.0913	0.2222	0.6811				1
cg25604616	chr10:60108454	UBE2D1	-0.1607	0.0256	3.284e-10	-0.1064	0.049	0.03008	-0.1595	0.0248	1.283e-10	-0.1154	0.0319	0.0002921	-0.1942	0.0402	1.366e-06	-0.1317	0.0668	0.04887				1
cg14786790	chr4:89766654	FAM13A	0.2374	0.0378	3.3e-10	0.2599	0.0586	9.162e-06	0.2233	0.0376	2.981e-09	0.1635	0.0471	0.000515	0.3097	0.0551	1.924e-08	0.3821	0.1134	0.0007489	1			1		yes
cg01526748	chr3:191930926	FGF12;FGF12	0.1425	0.0227	3.334e-10	0.0873	0.0383	0.02271	0.1436	0.0224	1.359e-10	0.0871	0.0288	0.00248	0.1733	0.0344	4.849e-07	0.1526	0.0634	0.01605				1
cg16163382	chr2:37938640	not annotated to any known coding sequence	-0.1844	0.0294	3.37e-10	-0.0715	0.0522	0.1702	-0.1865	0.0287	8.821e-11	-0.1592	0.0381	2.861e-05	-0.2088	0.0434	1.547e-06	-0.133	0.0765	0.08217				1
cg16618104	chr12:104853100	CHST11	-0.1706	0.0272	3.511e-10	-0.093	0.0421	0.02696	-0.1607	0.0271	3.22e-09	-0.1839	0.0364	4.245e-07	-0.1329	0.0385	0.0005638	-0.1346	0.0751	0.07327				1
cg07824636	chr1:221967245	not annotated to any known coding sequence	0.2556	0.0408	3.658e-10	0.0919	0.0617	0.1365	0.2396	0.0403	2.751e-09	0.1354	0.05	0.006731	0.3181	0.0633	5.058e-07	0.2112	0.1122	0.05979				1
cg12257439	chr2:97360893	FER1L5;FER1L5	0.4037	0.0645	3.769e-10	0.2387	0.0876	0.006432	0.3997	0.0638	3.683e-10	0.3774	0.0768	8.845e-07	0.2898	0.093	0.00184	0.1243	0.1752	0.4781				1
cg15011409	chr19:10405226	ICAM5	0.1363	0.0218	3.938e-10	0.0981	0.0353	0.005417	0.1408	0.0215	6.344e-11	0.1238	0.0268	3.907e-06	0.1716	0.0339	4.256e-07	0.0789	0.0627	0.2082
cg08324801	chr17:38263416	not annotated to any known coding sequence	0.3228	0.0516	4.002e-10	0.2716	0.1226	0.02676	0.3234	0.0501	1.107e-10	0.2844	0.0599	2.031e-06	0.4299	0.0898	1.669e-06	0.0374	0.1725	0.8284
cg17460386	chr1:207095668	FAIM3;FAIM3;FAIM3	0.3211	0.0514	4.074e-10	0.1207	0.0733	0.09996	0.3293	0.0508	9.063e-11	0.2897	0.0623	3.331e-06	0.269	0.0781	0.000571	0.2971	0.1372	0.03039				1
cg00417304	chr11:45124456	PRDM11	-0.2824	0.0452	4.154e-10	-0.1751	0.072	0.01505	-0.2826	0.0449	3.056e-10	-0.3191	0.0553	7.726e-09	-0.0876	0.0724	0.2264	-0.485	0.1253	0.0001084				1
cg02050917	chr1:2173571	SKI	0.2598	0.0416	4.155e-10	0.2207	0.0693	0.001456	0.2607	0.0414	3.091e-10	0.3481	0.051	8.841e-12	0.1276	0.0638	0.04555	0.2369	0.1112	0.03307		1 disc only		1
cg17781958	chr17:79428404	BAHCC1	0.199	0.0319	4.285e-10	0.0513	0.0509	0.3134	0.1886	0.0315	2.17e-09	0.17	0.0395	1.643e-05	0.1686	0.0484	0.0004976	0.1038	0.0941	0.2701
cg08539067	chr3:49395985	GPX1;GPX1	-0.1825	0.0292	4.383e-10	-0.0544	0.0527	0.3014	-0.185	0.0284	7.471e-11	-0.2222	0.0377	3.576e-09	-0.132	0.0433	0.002288	-0.1226	0.0743	0.09911		1 disc only		1
cg14177325	chr17:1541763	SCARF1;SCARF1;SCARF1;SCARF1;SCARF1	0.2459	0.0394	4.398e-10	0.1408	0.0574	0.01418	0.2356	0.0391	1.69e-09	0.2127	0.0478	8.437e-06	0.1726	0.0613	0.004845	0.1586	0.114	0.1643
cg00252813	chr12:6642229	GAPDH	-0.1883	0.0302	4.449e-10	-0.129	0.0479	0.007091	-0.1712	0.0298	9.219e-09	-0.2102	0.0404	2.02e-07	-0.1761	0.0439	6.113e-05	-0.0229	0.0696	0.7426				1
cg18680181	chr14:35629311	KIAA0391	-0.1785	0.0286	4.485e-10	-0.0908	0.047	0.05307	-0.1809	0.0281	1.155e-10	-0.1485	0.0349	2.089e-05	-0.1983	0.0432	4.37e-06	-0.1371	0.0814	0.09235				1
cg19743721	chr7:102100957	ALKBH4	0.2268	0.0364	4.508e-10	0.1094	0.0563	0.05214	0.228	0.036	2.47e-10	0.1978	0.0461	1.744e-05	0.2177	0.0566	0.0001191	0.1846	0.0982	0.06012
cg10926330	chr17:76268981	not annotated to any known coding sequence	-0.1724	0.0277	4.796e-10	-0.1694	0.0461	0.0002384	-0.1654	0.0275	1.796e-09	-0.1725	0.0368	2.793e-06	-0.1583	0.0399	7.139e-05	-0.1175	0.0796	0.1399
cg25423174	chr3:12236303	not annotated to any known coding sequence	-0.224	0.036	4.842e-10	-0.068	0.0481	0.1577	-0.2307	0.0364	2.365e-10	-0.2062	0.0469	1.072e-05	-0.1955	0.0513	0.0001401	-0.3112	0.0997	0.001812				1
cg02349866	chr15:90391877	AP3S2;AP3S2	-0.2308	0.0371	4.983e-10	-0.1271	0.0603	0.03498	-0.2236	0.0367	1.166e-09	-0.2832	0.0446	2.17e-10	-0.1743	0.059	0.003129	0.0714	0.1064	0.5018				1
cg26687842	chr13:41055491	LOC646982;LOC646982;LOC646982	0.223	0.0358	4.99e-10	0.1358	0.0562	0.01558	0.2283	0.036	2.179e-10	0.2742	0.0462	2.986e-09	0.172	0.0528	0.001126	0.2049	0.1069	0.05536				1
cg01973483	chr12:123591123	PITPNM2	0.2754	0.0443	5.019e-10	0.2127	0.0691	0.002076	0.2883	0.0444	8.045e-11	0.2792	0.0542	2.515e-07	0.2719	0.0714	0.0001417	0.3629	0.1247	0.003625				1
cg13661827	chr9:111885602	not annotated to any known coding sequence	-0.2697	0.0434	5.11e-10	-0.1758	0.0616	0.004328	-0.2658	0.0433	8.1e-10	-0.2941	0.0528	2.493e-08	-0.1624	0.0667	0.01492	-0.2667	0.1178	0.02352				1
cg01317029	chr3:184063497	FAM131A;FAM131A	0.3195	0.0514	5.187e-10	0.1543	0.0788	0.05035	0.3083	0.0508	1.268e-09	0.2623	0.0626	2.763e-05	0.3211	0.0786	4.38e-05	0.2402	0.1305	0.06573				1
cg24002003	chr15:101668143	not annotated to any known coding sequence	-0.2602	0.0419	5.209e-10	-0.131	0.0694	0.05889	-0.2564	0.0414	5.799e-10	-0.2054	0.0509	5.427e-05	-0.3277	0.0657	6.01e-07	-0.2971	0.1145	0.009492		1 disc only		1
cg06682445	chr7:43915791	URGCP;URGCP;URGCP	0.2794	0.045	5.253e-10	0.1436	0.0726	0.04786	0.2732	0.0441	6.066e-10	0.2589	0.0526	8.77e-07	0.2691	0.0736	0.0002542	-0.0196	0.1305	0.8806				1
cg26385222	chr7:150497077	TMEM176B;TMEM176B;TMEM176A;TMEM176B;TMEM176B;TMEM176B	0.1986	0.032	5.29e-10	0.0935	0.0441	0.03394	0.1935	0.0318	1.137e-09	0.1816	0.0413	1.115e-05	0.1736	0.0465	0.0001902	0.2457	0.0869	0.004701				1
cg26305504	chr19:947612	ARID3A	-0.3552	0.0572	5.334e-10	-0.2748	0.0769	0.0003517	-0.3646	0.0568	1.337e-10	-0.3252	0.0658	7.807e-07	-0.3397	0.0867	8.939e-05	-0.5159	0.1513	0.000648				1
cg23068772	chr7:30737061	not annotated to any known coding sequence	-0.2497	0.0402	5.354e-10	-0.1587	0.059	0.007178	-0.25	0.0399	3.691e-10	-0.1759	0.0493	0.0003572	-0.2544	0.0613	3.32e-05	-0.4171	0.1166	0.0003458				1
cg17890233	chr7:6465684	DAGLB;DAGLB	0.1755	0.0283	5.359e-10	0.0366	0.0495	0.4602	0.1565	0.0277	1.65e-08	0.1589	0.0358	9.277e-06	0.1798	0.0448	5.944e-05	0.0366	0.0761	0.6307				1
cg09504131	chr13:99174875	STK24;STK24	0.3342	0.0538	5.372e-10	0.1182	0.0924	0.2008	0.3173	0.0533	2.652e-09	0.299	0.0638	2.794e-06	0.3438	0.0888	0.0001078	0.1468	0.1595	0.3575
cg16663980	chr1:158809049	MNDA	0.2106	0.034	5.537e-10	0.1229	0.0461	0.007642	0.2156	0.0335	1.16e-10	0.1799	0.0404	8.658e-06	0.2382	0.0515	3.789e-06	0.2453	0.0888	0.005719				1
cg04323925	chr10:133742464	not annotated to any known coding sequence	0.2745	0.0443	5.614e-10	0.3268	0.067	1.054e-06	0.2773	0.0439	2.797e-10	0.3457	0.0538	1.319e-10	0.2675	0.0698	0.0001258	0.2075	0.1273	0.1032	1			1		yes
cg18897025	chr5:110413671	TSLP;TSLP	-0.2194	0.0354	5.689e-10	-0.1421	0.0469	0.002447	-0.2265	0.035	9.694e-11	-0.2161	0.0423	3.305e-07	-0.2138	0.0518	3.635e-05	-0.1567	0.0854	0.06643				1
cg05509359	chr11:70432884	SHANK2;SHANK2	0.1504	0.0243	5.894e-10	0.0518	0.0339	0.1274	0.1433	0.0242	2.972e-09	0.1083	0.0337	0.001332	0.1277	0.0314	4.665e-05	0.1558	0.0691	0.02414
cg23055674	chr7:99954284	PILRB;PILRB;PILRB	0.3582	0.0578	5.925e-10	0.2661	0.103	0.009785	0.3495	0.0567	7.176e-10	0.3991	0.0703	1.368e-08	0.2873	0.0927	0.001936	0.1092	0.1551	0.4814				1
cg02481950	chr16:21665002	METTL9;IGSF6;METTL9	0.3026	0.0489	6.155e-10	0.2501	0.0824	0.002387	0.32	0.0483	3.486e-11	0.1556	0.0593	0.008664	0.4706	0.0765	7.562e-10	0.3511	0.1315	0.007568		1	1	1
cg05658236	chr1:47898911	MGC12982	0.1717	0.0278	6.182e-10	0.0957	0.0421	0.02291	0.1704	0.0275	6.097e-10	0.1923	0.033	5.409e-09	0.1057	0.045	0.01887	0.1272	0.0845	0.1322
cg17602444	chr7:644819	PRKAR1B;PRKAR1B;PRKAR1B;PRKAR1B;PRKAR1B;PRKAR1B	-0.2129	0.0344	6.196e-10	-0.2228	0.0524	2.104e-05	-0.2245	0.0339	3.615e-11	-0.273	0.0455	1.989e-09	-0.1495	0.0479	0.001789	-0.3482	0.1022	0.0006597	1			1		yes
cg12229367	chr17:55822335	not annotated to any known coding sequence	0.1284	0.0208	6.36e-10	0.0554	0.0387	0.1517	0.1265	0.0205	7.136e-10	0.1089	0.0263	3.541e-05	0.1134	0.0319	0.0003736	0.1745	0.0593	0.003264
cg16875057	chr2:169006003	STK39	-0.2291	0.0371	6.864e-10	-0.0758	0.0676	0.2624	-0.2304	0.0366	3.172e-10	-0.2273	0.0445	3.194e-07	-0.231	0.0631	0.0002514	-0.105	0.1064	0.3234
cg05438378	chr15:67383736	SMAD3	-0.1578	0.0256	6.892e-10	-0.1375	0.0431	0.001437	-0.1587	0.0254	4.142e-10	-0.1606	0.0318	4.488e-07	-0.1572	0.0404	0.0001012	-0.1183	0.0711	0.09619				1
cg04250732	chr16:57391655	CCL22	0.2189	0.0355	6.968e-10	0.012	0.0483	0.804	0.2041	0.0353	7.334e-09	0.1846	0.0453	4.67e-05	0.193	0.0516	0.000187	0.1216	0.1047	0.2455
cg12510708	chr7:26193805	NFE2L3	-0.1881	0.0305	7.033e-10	-0.1365	0.044	0.001916	-0.193	0.0303	1.836e-10	-0.2474	0.0372	2.963e-11	-0.118	0.0472	0.01236	-0.1537	0.0797	0.05371				1
cg09039672	chr12:52367989	ACVR1B;ACVR1B;ACVR1B	0.3637	0.059	7.128e-10	0.185	0.0894	0.03852	0.3706	0.0587	2.827e-10	0.2888	0.071	4.706e-05	0.3279	0.0918	0.0003545	0.638	0.1681	0.000147				1
cg20651995	chr2:69525471	not annotated to any known coding sequence	-0.2922	0.0474	7.183e-10	-0.3536	0.0767	4.017e-06	-0.3118	0.0468	2.745e-11	-0.2935	0.057	2.672e-07	-0.3069	0.0747	3.994e-05	-0.4188	0.1481	0.004696	1			1		yes
cg13958199	chr9:127018815	NEK6;NEK6;NEK6	0.3581	0.0581	7.202e-10	0.2579	0.0877	0.003286	0.3295	0.0573	8.72e-09	0.2986	0.0693	1.634e-05	0.4411	0.0905	1.088e-06	0.0958	0.1631	0.557
cg07372520	chr1:180086434	not annotated to any known coding sequence	0.2309	0.0375	7.354e-10	0.0504	0.0648	0.4365	0.1981	0.0367	6.846e-08	0.1507	0.0475	0.001522	0.2684	0.0584	4.258e-06	0.0775	0.0957	0.4182
cg17758673	chr4:3365342	RGS12;RGS12	0.1596	0.0259	7.444e-10	0.0171	0.0387	0.6591	0.153	0.0258	3.206e-09	0.0856	0.0342	0.01228	0.1932	0.0377	2.98e-07	0.1408	0.0765	0.0655
cg13666041	chr14:69442697	ACTN1;ACTN1;ACTN1	0.2752	0.0447	7.482e-10	0.1303	0.0613	0.03349	0.2539	0.0445	1.159e-08	0.2488	0.0559	8.534e-06	0.2618	0.0685	0.0001314	0.1223	0.1208	0.3115
cg17588094	chr8:128755270	not annotated to any known coding sequence	-0.188	0.0306	7.652e-10	-0.1484	0.0569	0.009086	-0.1829	0.0299	9.341e-10	-0.1897	0.0379	5.6e-07	-0.1493	0.0487	0.002197	-0.1942	0.086	0.02385				1
cg06164260	chr3:187454439	BCL6;BCL6	-0.4479	0.0728	7.725e-10	-0.6563	0.1649	6.879e-05	-0.4497	0.0703	1.583e-10	-0.5374	0.0881	1.056e-09	-0.3285	0.1187	0.005637	-0.5481	0.2021	0.006696		1 disc only		1
cg11020638	chr17:40460664	STAT5A	0.2046	0.0333	7.728e-10	0.1178	0.0577	0.04109	0.1894	0.0326	6.563e-09	0.1774	0.0429	3.506e-05	0.2302	0.051	6.342e-06	0.1348	0.0879	0.125				1
cg12075928	chr8:141801307	PTK2;PTK2	-0.1947	0.0317	8.068e-10	-0.101	0.04	0.0116	-0.2079	0.0318	6.203e-11	-0.1835	0.039	2.539e-06	-0.2012	0.0464	1.447e-05	-0.1604	0.0834	0.05439				1
cg25356736	chr11:2775022	KCNQ1;KCNQ1	0.3109	0.0507	8.386e-10	0.1145	0.0732	0.1178	0.2928	0.0503	5.635e-09	0.2477	0.0629	8.284e-05	0.2644	0.0746	0.0003915	0.2981	0.1472	0.04282
cg12955084	chr19:41886265	TMEM91;TMEM91;TMEM91;TMEM91;TMEM91;TMEM91	0.2838	0.0462	8.406e-10	0.0512	0.0688	0.4569	0.2731	0.046	2.826e-09	0.3222	0.0603	9.058e-08	0.1592	0.0657	0.01542	0.2331	0.1386	0.09258		1 disc only		1
cg24162801	chr1:184504284	C1orf21	0.2707	0.0441	8.501e-10	0.2964	0.0766	0.0001087	0.2651	0.0435	1.142e-09	0.24	0.0516	3.294e-06	0.3255	0.0744	1.202e-05	0.3269	0.1272	0.01018				1	0.439029
cg15775914	chr1:241799084	CHML;OPN3;CHML	0.226	0.0369	9.014e-10	0.1653	0.0523	0.00157	0.2151	0.037	5.952e-09	0.234	0.0507	3.931e-06	0.2024	0.05	5.184e-05	0.262	0.1144	0.022				1
cg06779856	chr11:33209645	not annotated to any known coding sequence	0.2529	0.0413	9.053e-10	-0.0045	0.0564	0.9363	0.2461	0.0408	1.581e-09	0.0806	0.0445	0.07028	0.3034	0.0704	1.628e-05	0.2173	0.1023	0.0337
cg23570810	chr11:315102	IFITM1	-0.1538	0.0251	9.066e-10	-0.18	0.0367	9.201e-07	-0.1392	0.025	2.678e-08	-0.1471	0.0317	3.546e-06	-0.1618	0.0395	4.228e-05	-0.0764	0.0764	0.3171	1			1		yes
cg00994936	chr19:1423902	DAZAP1;DAZAP1	0.1546	0.0252	9.081e-10	0.0229	0.0368	0.5334	0.1588	0.0251	2.398e-10	0.1813	0.033	4.088e-08	0.088	0.0351	0.01206	0.2137	0.0674	0.001519				1
cg18816534	chr5:158385443	EBF1	0.256	0.0418	9.196e-10	0.1868	0.0615	0.002406	0.2644	0.0414	1.641e-10	0.2075	0.0491	2.342e-05	0.2855	0.067	2.054e-05	0.3502	0.1129	0.001923				1
cg26340740	chr11:58980377	MPEG1;MPEG1	0.2433	0.0398	9.38e-10	0.1391	0.0527	0.008332	0.2361	0.0397	2.654e-09	0.2246	0.0478	2.679e-06	0.2233	0.0598	0.0001889	0.1081	0.1073	0.3138				1
cg01364674	chr1:24348512	not annotated to any known coding sequence	0.3842	0.0628	9.437e-10	0.1986	0.0883	0.02453	0.3563	0.0614	6.447e-09	0.2555	0.0882	0.003774	0.4237	0.0825	2.804e-07	0.2128	0.1392	0.1262
cg21848117	chr17:79233487	SLC38A10;SLC38A10	0.2479	0.0405	9.483e-10	0.0899	0.0622	0.1485	0.2412	0.0407	3.015e-09	0.2827	0.0524	6.651e-08	0.1142	0.0573	0.04639	0.2119	0.1301	0.1034
cg09287328	chr10:134231487	not annotated to any known coding sequence	0.1949	0.0319	1.004e-09	0.1349	0.0497	0.006633	0.2017	0.0319	2.42e-10	0.1591	0.04	6.855e-05	0.2615	0.0474	3.383e-08	0.2522	0.0894	0.004814
cg04986899	chr16:17553784	XYLT1	0.148	0.0242	1.021e-09	0.1072	0.0558	0.05466	0.1486	0.0236	3.266e-10	0.1233	0.0321	0.0001216	0.1818	0.0375	1.227e-06	0.1848	0.0639	0.003851				1
cg23722790	chr1:67467602	SLC35D1	0.2799	0.0458	1.021e-09	0.1471	0.0693	0.03376	0.2837	0.0453	3.661e-10	0.2845	0.0566	5.032e-07	0.2011	0.0686	0.003353	0.2707	0.1313	0.03929				1
cg23371680	chr2:31511030	not annotated to any known coding sequence	-0.2548	0.0417	1.023e-09	-0.0461	0.0528	0.3818	-0.2556	0.0415	7.067e-10	-0.1805	0.051	0.0004054	-0.2902	0.0615	2.376e-06	-0.0816	0.1178	0.4881				1
cg17108423	chr6:170559792	not annotated to any known coding sequence	0.2125	0.0348	1.03e-09	0.1901	0.0562	0.0007125	0.1918	0.0345	2.597e-08	0.186	0.0437	2.061e-05	0.247	0.0521	2.176e-06	0.1181	0.1025	0.2491				1
cg01127300	chr22:38614796	not annotated to any known coding sequence	-0.1707	0.028	1.041e-09	-0.2093	0.0459	5.235e-06	-0.1758	0.0279	3e-10	-0.1435	0.0343	2.831e-05	-0.258	0.0445	6.66e-09	-0.1172	0.0851	0.1684	1	1 disc only		1		yes
cg03290131	chr10:112263831	DUSP5	-0.1352	0.0222	1.055e-09	-0.1404	0.0611	0.02146	-0.1285	0.0214	1.789e-09	-0.1218	0.0296	3.93e-05	-0.1703	0.0339	5.132e-07	-0.0979	0.0572	0.0871				1
cg22169889	chr2:169281609	not annotated to any known coding sequence	0.1923	0.0315	1.065e-09	0.1179	0.0492	0.01661	0.1799	0.0308	4.995e-09	0.1357	0.039	0.000504	0.2738	0.05	4.282e-08	-0.0262	0.0836	0.7544				1
cg13123009	chr6:31681882	LY6G6E;LY6G6D;LY6G6E	0.3183	0.0522	1.066e-09	0.2587	0.0875	0.003108	0.3028	0.0516	4.35e-09	0.2354	0.0624	0.0001637	0.484	0.0855	1.485e-08	-0.0571	0.1436	0.691				1
cg26344619	chr14:76046018	FLVCR2	-0.3555	0.0583	1.086e-09	-0.1637	0.0879	0.06241	-0.3449	0.0579	2.637e-09	-0.3502	0.0736	1.94e-06	-0.3512	0.084	2.874e-05	-0.2321	0.1671	0.1647
cg02787737	chr11:133928346	not annotated to any known coding sequence	0.1889	0.031	1.09e-09	0.1305	0.0485	0.007075	0.1805	0.0309	5.062e-09	0.1491	0.0373	6.471e-05	0.2274	0.0476	1.812e-06	0.2048	0.0886	0.02083				1
cg09152259	chr2:128156114	not annotated to any known coding sequence	-0.1937	0.0318	1.116e-09	-0.0375	0.0553	0.4977	-0.1952	0.0314	4.779e-10	-0.1375	0.0368	0.0001875	-0.2547	0.0554	4.254e-06	-0.224	0.0921	0.01504				1
cg17281677	chr12:6658557	IFFO1;IFFO1;IFFO1	0.2872	0.0472	1.122e-09	0.1821	0.0712	0.0105	0.2781	0.0471	3.415e-09	0.2887	0.0572	4.373e-07	0.2263	0.0737	0.002123	0.2515	0.1333	0.05923				1
cg02835462	chr1:46391567	MAST2	0.2864	0.047	1.123e-09	0.1171	0.071	0.0993	0.2779	0.0468	2.904e-09	0.2465	0.0619	6.841e-05	0.2408	0.0672	0.0003369	0.4868	0.1275	0.0001343				1
cg07960624	chr8:119208486	SAMD12	-0.175	0.0287	1.126e-09	-0.1932	0.0435	8.793e-06	-0.1777	0.0286	5.303e-10	-0.1491	0.035	2.057e-05	-0.2286	0.0441	2.224e-07	-0.1113	0.0867	0.199	1			1		yes
cg02656560	chr17:19967600	not annotated to any known coding sequence	-0.2721	0.0447	1.13e-09	-0.2481	0.1054	0.01851	-0.2569	0.0437	4.173e-09	-0.2925	0.0582	5.022e-07	-0.2439	0.0671	0.0002777	-0.1888	0.141	0.1805				1
cg12972064	chr3:171887393	FNDC3B;FNDC3B	-0.2156	0.0354	1.131e-09	-0.181	0.0492	0.0002371	-0.2177	0.0351	5.499e-10	-0.2405	0.0437	3.8e-08	-0.1794	0.0529	0.0006906	-0.0412	0.0972	0.6713				1
cg10532310	chr16:2987035	FLYWCH1;FLYWCH1	0.2393	0.0393	1.148e-09	0.1556	0.0654	0.0174	0.2279	0.0393	6.522e-09	0.2462	0.0461	9.057e-08	0.1976	0.0663	0.002875	-0.0283	0.1081	0.7937
cg05673882	chr5:74862702	POLK	-0.1595	0.0262	1.149e-09	-0.1914	0.0419	4.989e-06	-0.166	0.0261	1.894e-10	-0.1873	0.0328	1.144e-08	-0.1568	0.0387	5.117e-05	-0.159	0.0767	0.03832	1	1 disc only		1	-0.253042	yes
cg10309609	chr8:144408081	TOP1MT	0.1889	0.0311	1.186e-09	0.1086	0.0549	0.04785	0.1937	0.0306	2.453e-10	0.1519	0.0392	0.0001073	0.2359	0.0481	9.212e-07	0.2653	0.0905	0.003372
cg13134297	chr7:30737556	not annotated to any known coding sequence	-0.2096	0.0345	1.189e-09	-0.1005	0.0415	0.01551	-0.2071	0.0346	2.086e-09	-0.1857	0.0437	2.141e-05	-0.1884	0.0485	0.0001032	-0.2101	0.0948	0.02677				1
cg05131266	chr14:91591888	C14orf159;C14orf159;C14orf159;SNORA11B;C14orf159;C14orf159	0.2289	0.0376	1.196e-09	0.1233	0.0591	0.03681	0.2301	0.0373	6.665e-10	0.2563	0.0456	1.954e-08	0.1566	0.0603	0.009369	0.1405	0.1058	0.1842		1 disc only		1
cg09577455	chr6:29593382	GABBR1;GABBR1;GABBR1	-0.2743	0.0451	1.197e-09	-0.1346	0.075	0.07279	-0.2816	0.0445	2.569e-10	-0.2655	0.0526	4.464e-07	-0.3226	0.0753	1.845e-05	-0.2116	0.1305	0.1047				1
cg04222728	chr7:138549665	KIAA1549;KIAA1549	-0.1637	0.0269	1.211e-09	-0.0108	0.0435	0.8047	-0.15	0.0267	1.852e-08	-0.1309	0.035	0.0001844	-0.1713	0.0406	2.419e-05	0.035	0.0791	0.6583
cg17411016	chr2:47100912	not annotated to any known coding sequence	-0.3649	0.0601	1.256e-09	-0.2664	0.0952	0.005121	-0.3724	0.0593	3.337e-10	-0.3742	0.071	1.352e-07	-0.3893	0.095	4.173e-05	-0.363	0.1699	0.03259				1
cg09876440	chr3:10325981	GHRLOS;GHRLOS;GHRLOS;C3orf42;GHRLOS	-0.1649	0.0272	1.266e-09	-0.1329	0.0439	0.002453	-0.174	0.0269	9.73e-11	-0.1262	0.0326	0.0001104	-0.2443	0.0432	1.537e-08	-0.2232	0.0834	0.007489		1 disc only		1
cg19405484	chr8:29513210	not annotated to any known coding sequence	-0.1645	0.0272	1.39e-09	-0.0333	0.0429	0.437	-0.1661	0.027	7.119e-10	-0.1919	0.0357	7.4e-08	-0.1412	0.0387	0.0002659	0.004	0.0737	0.9569				1
cg00227093	chr5:149979838	SYNPO	-0.23	0.038	1.421e-09	-0.2039	0.0481	2.246e-05	-0.2468	0.0387	1.747e-10	-0.2508	0.0496	4.278e-07	-0.2265	0.0547	3.455e-05	-0.1857	0.0972	0.05613	1	1 disc only		1		yes
cg20510033	chr1:8960134	not annotated to any known coding sequence	-0.2817	0.0466	1.449e-09	-0.2269	0.0694	0.001073	-0.2843	0.0463	8.392e-10	-0.2522	0.0557	5.906e-06	-0.302	0.0744	4.909e-05	-0.265	0.1369	0.05295		1 disc only		1
cg23752007	chr7:37429500	ELMO1	0.1625	0.0269	1.454e-09	-0.0054	0.0396	0.8924	0.172	0.0268	1.413e-10	0.2673	0.0411	8.187e-11	0.0774	0.0339	0.0224	0.1655	0.0816	0.04258				1
cg17150809	chr6:99461062	not annotated to any known coding sequence	-0.1735	0.0287	1.458e-09	-0.1037	0.0493	0.03548	-0.1802	0.0285	2.721e-10	-0.1787	0.0364	9.413e-07	-0.149	0.044	0.0007114	-0.1937	0.0771	0.01202				1
cg02030454	chr1:35250489	GJB3;GJB3	0.1163	0.0192	1.495e-09	0.056	0.0375	0.1353	0.1149	0.0191	1.639e-09	0.1367	0.0249	3.897e-08	0.0927	0.029	0.001383	0.0826	0.0583	0.1563				1
cg16589830	chr1:212284214	not annotated to any known coding sequence	0.2564	0.0424	1.497e-09	0.1221	0.0609	0.045	0.2631	0.0422	4.701e-10	0.2886	0.0524	3.619e-08	0.1992	0.0644	0.001982	0.3076	0.1192	0.009876				1
cg08116775	chr8:135726595	ZFAT	0.1551	0.0257	1.512e-09	0.0471	0.0408	0.2479	0.1414	0.0253	2.276e-08	0.0772	0.0328	0.01843	0.208	0.0378	3.694e-08	0.0587	0.0697	0.3998
cg11460110	chr6:30530458	PRR3;PRR3	0.307	0.0509	1.602e-09	0.1871	0.0819	0.02238	0.3107	0.0511	1.177e-09	0.2005	0.0578	0.0005229	0.4526	0.0895	4.218e-07	0.2799	0.1279	0.0287				1
cg19849557	chr6:30619242	C6orf136;C6orf136;C6orf136	0.1545	0.0256	1.618e-09	0.0178	0.0508	0.7256	0.1509	0.0255	3.196e-09	0.1272	0.0323	8.106e-05	0.168	0.0404	3.265e-05	0.0892	0.0836	0.2859
cg00753676	chr4:38662991	FLJ13197	0.2634	0.0437	1.668e-09	0.1276	0.0674	0.05819	0.2714	0.0432	3.244e-10	0.2002	0.0518	0.0001112	0.2792	0.0687	4.823e-05	0.1651	0.1167	0.1573
cg22069247	chr2:232393256	NMUR1	0.1954	0.0324	1.68e-09	0.1525	0.0596	0.01052	0.1958	0.032	9.275e-10	0.1946	0.0405	1.585e-06	0.1379	0.0507	0.006552	0.3041	0.0954	0.001439				1
cg09213175	chr16:87802541	not annotated to any known coding sequence	0.1814	0.0301	1.708e-09	0.1415	0.0502	0.004845	0.186	0.0297	3.794e-10	0.2429	0.0383	2.356e-10	0.155	0.0461	0.0007722	0.0272	0.0862	0.7524
cg25221975	chr3:13663444	FBLN2;FBLN2;FBLN2	0.1997	0.0332	1.717e-09	0.0263	0.0472	0.5775	0.2193	0.033	3.132e-11	0.1925	0.04	1.532e-06	0.181	0.0505	0.000342	0.1729	0.0845	0.04066
cg02990302	chr16:58155189	C16orf80	-0.3024	0.0503	1.773e-09	-0.2309	0.068	0.0006821	-0.2954	0.05	3.467e-09	-0.2847	0.058	9.351e-07	-0.3456	0.0774	7.998e-06	-0.1247	0.1373	0.3639				1
cg24425149	chr13:75991251	TBC1D4	-0.2956	0.0491	1.794e-09	-0.2944	0.0808	0.0002667	-0.3133	0.0492	1.858e-10	-0.3485	0.0596	5.021e-09	-0.2504	0.0786	0.001443	-0.2622	0.144	0.06864				1
cg13706315	chr9:134724316	not annotated to any known coding sequence	0.2034	0.0338	1.806e-09	0.0655	0.0514	0.2031	0.2061	0.0337	9.988e-10	0.2025	0.0436	3.431e-06	0.1639	0.0481	0.0006572	0.2493	0.0952	0.00881
cg21139312	chr17:55663225	MSI2;MSI2	0.1933	0.0322	1.835e-09	0.239	0.0759	0.001642	0.1793	0.0309	6.337e-09	0.1859	0.0388	1.659e-06	0.254	0.0535	2.111e-06	0.0309	0.0922	0.7379				1
cg01822585	chr12:6658846	IFFO1;IFFO1;IFFO1	0.2923	0.0486	1.872e-09	0.1306	0.0708	0.0651	0.2768	0.0483	1.019e-08	0.2541	0.0644	7.9e-05	0.2622	0.0683	0.0001241	0.0448	0.1266	0.7234
cg05788125	chr6:170559721	not annotated to any known coding sequence	0.2349	0.0391	1.929e-09	0.1429	0.055	0.00942	0.2171	0.0391	2.926e-08	0.2913	0.0518	1.898e-08	0.1855	0.0543	0.0006384	0.027	0.1078	0.8019
cg01145119	chr8:144441955	not annotated to any known coding sequence	0.1576	0.0263	1.937e-09	0.113	0.0368	0.002145	0.1588	0.0267	2.81e-09	0.2158	0.0429	4.796e-07	0.096	0.0324	0.003077	0.3178	0.0891	0.0003631				1
cg04523589	chr3:48265146	CAMP	0.2994	0.0499	1.952e-09	0.1794	0.0761	0.01836	0.3013	0.0498	1.505e-09	0.3415	0.0635	7.564e-08	0.2848	0.0746	0.0001357	0.2019	0.1382	0.1442		1	1	1
cg21566771	chr2:7169401	RNF144A	0.242	0.0404	2.013e-09	0.1759	0.06	0.003352	0.2482	0.0402	6.404e-10	0.2222	0.0506	1.133e-05	0.2231	0.0623	0.0003448	0.4274	0.1086	8.258e-05
cg10552523	chr11:313478	IFITM1	-0.1883	0.0314	2.041e-09	-0.2856	0.0487	4.478e-09	-0.1788	0.031	8.184e-09	-0.2089	0.04	1.771e-07	-0.2096	0.0476	1.065e-05	-0.1859	0.0861	0.03082	1			1		yes
cg27380915	chr7:12796513	not annotated to any known coding sequence	-0.1923	0.0321	2.058e-09	-0.1159	0.0456	0.01103	-0.1927	0.0319	1.549e-09	-0.155	0.0396	9.054e-05	-0.231	0.0503	4.397e-06	-0.102	0.0781	0.1915				1
cg04944536	chr12:116756890	not annotated to any known coding sequence	0.2698	0.045	2.093e-09	0.0343	0.0671	0.6094	0.2674	0.0449	2.568e-09	0.2554	0.0546	2.947e-06	0.164	0.0669	0.01427	0.1897	0.1231	0.1232
cg04158018	chr12:54696210	NFE2	-0.1895	0.0316	2.096e-09	-0.1092	0.0481	0.02309	-0.1852	0.0313	3.396e-09	-0.1204	0.0395	0.002276	-0.2092	0.0471	8.929e-06	-0.2939	0.0885	0.0009009				1
cg13108141	chr7:129590607	UBE2H;UBE2H	0.1194	0.02	2.181e-09	0.0155	0.0379	0.6833	0.1123	0.0195	8.708e-09	0.0971	0.0271	0.0003448	0.0982	0.0282	0.000485	0.1295	0.0519	0.01257
cg00551910	chr14:70037973	C14orf162	0.1857	0.031	2.183e-09	0.1345	0.0462	0.003579	0.177	0.0309	9.741e-09	0.1956	0.0368	1.056e-07	0.1249	0.0508	0.0139	0.0568	0.0916	0.5357
cg16853770	chr12:123355562	VPS37B	0.2815	0.0471	2.22e-09	0.1997	0.0725	0.00587	0.2714	0.0466	5.577e-09	0.2617	0.0571	4.624e-06	0.241	0.0738	0.001089	0.2626	0.1407	0.06203
cg00944304	chr15:40738072	BAHD1	-0.2654	0.0444	2.276e-09	-0.2003	0.0738	0.00661	-0.2831	0.0441	1.353e-10	-0.182	0.054	0.0007423	-0.3998	0.073	4.26e-08	-0.4506	0.1383	0.001126				1
cg05544807	chr2:25475916	DNMT3A;DNMT3A;DNMT3A	0.2646	0.0443	2.298e-09	0.1596	0.0684	0.01968	0.2545	0.0437	5.519e-09	0.2401	0.0532	6.266e-06	0.2464	0.0688	0.0003399	0.1869	0.1191	0.1166
cg26829071	chr12:131590596	GPR133	0.2921	0.0489	2.362e-09	0.0351	0.0774	0.6501	0.3028	0.0482	3.285e-10	0.2677	0.0589	5.454e-06	0.2271	0.0756	0.002676	0.0801	0.1403	0.5683
cg00602811	chr2:145278564	ZEB2;ZEB2;ZEB2	-0.196	0.0328	2.402e-09	-0.1239	0.0496	0.0125	-0.1945	0.0327	2.73e-09	-0.1992	0.041	1.185e-06	-0.1531	0.0485	0.001583	-0.2569	0.0946	0.006612				1
cg20784591	chr7:99972461	PILRA;PILRA;PILRA	0.3463	0.058	2.402e-09	0.1177	0.0881	0.1814	0.3464	0.0577	1.938e-09	0.364	0.0727	5.589e-07	0.3071	0.0869	0.0004102	0.0379	0.1535	0.8049				1
cg02667577	chr7:5270567	WIPI2;WIPI2;WIPI2;WIPI2;WIPI2	0.1918	0.0321	2.422e-09	0.0751	0.0602	0.2126	0.1807	0.0316	1.105e-08	0.1039	0.0391	0.00789	0.3072	0.0535	9.338e-09	-0.0046	0.0894	0.9591
cg16429725	chr16:57798273	KIFC3;KIFC3;KIFC3	-0.2561	0.0429	2.429e-09	-0.2141	0.0665	0.001277	-0.2562	0.0425	1.72e-09	-0.2307	0.0507	5.405e-06	-0.2744	0.0714	0.0001219	-0.1665	0.1275	0.1918				1
cg24879087	chr10:134310936	not annotated to any known coding sequence	0.3101	0.052	2.431e-09	0.116	0.0791	0.1422	0.2977	0.0516	7.688e-09	0.3046	0.0634	1.528e-06	0.2186	0.0774	0.004753	0.088	0.1581	0.5777
cg13772414	chr2:222383060	EPHA4	0.2944	0.0494	2.507e-09	0.0579	0.0769	0.4517	0.2838	0.049	6.846e-09	0.2014	0.0581	0.0005314	0.265	0.0812	0.001105	0.2615	0.1419	0.06538
cg23754918	chr7:2653733	IQCE;IQCE	0.2112	0.0354	2.535e-09	0.1049	0.0527	0.04633	0.2223	0.0354	3.2e-10	0.1747	0.0422	3.466e-05	0.252	0.0557	6.077e-06	0.2772	0.0957	0.003768				1
cg04321224	chr21:46341380	ITGB2;ITGB2	0.2157	0.0362	2.609e-09	0.0519	0.059	0.3792	0.2096	0.036	5.736e-09	0.1525	0.0468	0.001105	0.2705	0.0532	3.632e-07	0.047	0.1082	0.6644		1 disc only		1
cg11095027	chr11:1297066	TOLLIP	0.2201	0.037	2.652e-09	0.1764	0.0617	0.004236	0.2215	0.0365	1.294e-09	0.2713	0.0468	6.654e-09	0.1551	0.0534	0.003699	0.2568	0.107	0.0164				1
cg19881557	chr14:20967426	not annotated to any known coding sequence	0.2225	0.0374	2.715e-09	0.0488	0.0531	0.3588	0.2255	0.0372	1.377e-09	0.2034	0.0447	5.466e-06	0.2157	0.057	0.0001559	0.1565	0.0982	0.1111				1
cg01798813	chr17:3906674	not annotated to any known coding sequence	0.1454	0.0245	2.764e-09	0.1146	0.0393	0.003558	0.1476	0.0242	1.15e-09	0.151	0.0316	1.796e-06	0.1422	0.0355	6.254e-05	0.1811	0.0688	0.008462				1
cg07031070	chr6:28543670	SCAND3	0.1712	0.0288	2.78e-09	0.092	0.052	0.07662	0.167	0.0282	3.071e-09	0.1521	0.0359	2.239e-05	0.2039	0.0466	1.228e-05	0.0803	0.0736	0.2755				1
cg10864794	chr5:78203170	ARSB;ARSB	-0.1519	0.0256	2.806e-09	-0.1207	0.0405	0.002897	-0.1584	0.0254	4.296e-10	-0.1495	0.0351	1.988e-05	-0.126	0.0364	0.0005406	-0.1978	0.0729	0.006632				1
cg05568549	chr6:41907198	CCND3;CCND3;CCND3;CCND3	-0.2776	0.0467	2.852e-09	-0.2281	0.0771	0.003091	-0.2602	0.0459	1.453e-08	-0.3007	0.0572	1.435e-07	-0.2281	0.0725	0.001663	-0.1442	0.1176	0.22				1
cg15787744	chr6:44234175	NFKBIE	0.2608	0.0439	2.864e-09	0.1664	0.0672	0.01333	0.259	0.0435	2.675e-09	0.2638	0.0532	7.165e-07	0.2513	0.0695	0.0002988	0.0254	0.1331	0.8484
cg16661761	chr8:23162383	LOXL2	0.144	0.0243	2.902e-09	0.1229	0.0357	0.0005851	0.1518	0.0241	3.07e-10	0.1684	0.0311	6.135e-08	0.147	0.0356	3.631e-05	0.1583	0.0688	0.02146				1
cg03650189	chr19:10405083	ICAM5	0.1269	0.0214	2.913e-09	0.111	0.0332	0.0008295	0.1331	0.0212	3.525e-10	0.1255	0.0264	1.941e-06	0.163	0.0333	1.004e-06	0.1094	0.061	0.07266
cg03850957	chr20:16713359	SNRPB2;SNRPB2	-0.2073	0.0349	2.926e-09	-0.128	0.0539	0.0176	-0.2227	0.0347	1.425e-10	-0.2607	0.0443	3.94e-09	-0.19	0.0513	0.0002107	-0.0441	0.0973	0.6502
cg03546806	chr12:114297307	RBM19;RBM19;RBM19	0.2346	0.0395	2.961e-09	0.0903	0.0531	0.08903	0.2234	0.0393	1.276e-08	0.2428	0.0496	9.994e-07	0.1877	0.0583	0.001289	0.0444	0.1089	0.6836				1
cg04668137	chr13:24385195	MIPEP	0.1861	0.0314	3.038e-09	0.1182	0.0432	0.006198	0.1774	0.0311	1.14e-08	0.1463	0.0398	0.0002355	0.1591	0.0453	0.0004469	0.1975	0.083	0.01741
cg21932513	chr1:17751974	RCC2;RCC2	0.1917	0.0323	3.04e-09	0.1088	0.0559	0.05186	0.1816	0.0317	1.004e-08	0.1935	0.0398	1.187e-06	0.1698	0.0522	0.001151	0.1423	0.0897	0.1128				1
cg05857996	chr20:2675418	EBF4	0.0652	0.011	3.045e-09	0.0572	0.0193	0.003007	0.0678	0.0109	5.309e-10	0.0694	0.0143	1.302e-06	0.0711	0.016	9.285e-06	0.0602	0.0333	0.07102				1
cg01180628	chr3:5023394	BHLHE40	-0.2955	0.0499	3.239e-09	-0.2543	0.0697	0.0002657	-0.299	0.0498	1.937e-09	-0.2364	0.0609	0.0001045	-0.349	0.0746	2.865e-06	-0.2618	0.1433	0.0677				1
cg14991769	chr7:150497157	TMEM176B;TMEM176B;TMEM176A;TMEM176B;TMEM176B;TMEM176B	0.1724	0.0292	3.4e-09	0.1182	0.0444	0.007734	0.1703	0.0289	3.91e-09	0.1686	0.0359	2.684e-06	0.1685	0.0426	7.514e-05	0.1693	0.0794	0.033
cg23895495	chr7:47539837	TNS3	-0.1898	0.0321	3.416e-09	-0.1492	0.0486	0.002153	-0.1861	0.0318	4.952e-09	-0.1858	0.0413	6.667e-06	-0.1854	0.0468	7.486e-05	-0.3044	0.0893	0.0006538				1
cg05450804	chr3:72976561	GXYLT2	0.1483	0.0251	3.459e-09	0.1206	0.0418	0.003874	0.1412	0.0248	1.182e-08	0.1488	0.0311	1.688e-06	0.1369	0.0385	0.0003762	0.0961	0.0657	0.1437
cg21727145	chr15:101458127	LRRK1	0.3008	0.0509	3.489e-09	0.3262	0.0811	5.726e-05	0.2569	0.0504	3.429e-07	0.1919	0.0611	0.001681	0.3742	0.0813	4.115e-06	0.0884	0.1448	0.5414				1
cg13823169	chr9:139776893	not annotated to any known coding sequence	-0.2734	0.0463	3.494e-09	-0.3018	0.0735	3.994e-05	-0.2821	0.0458	7.34e-10	-0.261	0.0572	5.019e-06	-0.2884	0.0711	4.969e-05	-0.4402	0.1283	0.0006044	1			1		yes
cg08766770	chr16:28123059	XPO6	0.3559	0.0603	3.499e-09	0.0982	0.0892	0.271	0.3515	0.0598	4.066e-09	0.3266	0.0727	7.126e-06	0.3437	0.0913	0.000168	0.11	0.168	0.5125				1
cg18721397	chr5:32584912	SUB1	-0.1463	0.0248	3.519e-09	-0.0553	0.0351	0.1146	-0.1351	0.0248	5.338e-08	-0.156	0.0332	2.619e-06	-0.0864	0.0353	0.01457	-0.0303	0.0635	0.6328				1
cg22688566	chr17:27459835	MYO18A;MYO18A	0.2815	0.0477	3.522e-09	0.1231	0.0704	0.08047	0.2564	0.0475	6.774e-08	0.27	0.0575	2.687e-06	0.2242	0.0757	0.003076	-0.029	0.1212	0.8107		1 disc only		1
cg00013899	chr1:64992433	CACHD1	0.136	0.023	3.551e-09	0.1598	0.0443	0.0003149	0.1254	0.0227	3.269e-08	0.1446	0.0299	1.375e-06	0.1259	0.036	0.0004682	0.1219	0.0641	0.05705
cg11036672	chr4:8476435	C4orf23	0.2335	0.0396	3.58e-09	0.1535	0.0739	0.03785	0.2144	0.0388	3.171e-08	0.2424	0.0492	8.395e-07	0.1588	0.0605	0.008678	0.1816	0.1081	0.09301				1
cg22146612	chr6:17715219	not annotated to any known coding sequence	-0.2487	0.0421	3.614e-09	-0.124	0.0553	0.02495	-0.2632	0.0421	4.098e-10	-0.2517	0.0552	5.13e-06	-0.1984	0.0577	0.0005919	-0.3102	0.1144	0.006694				1
cg15344028	chr2:204801510	ICOS;ICOS	-0.1517	0.0257	3.62e-09	-0.1449	0.0358	5.292e-05	-0.1423	0.0256	2.595e-08	-0.1563	0.0314	6.289e-07	-0.1325	0.0387	0.000627	-0.0361	0.0683	0.597				1
cg20703242	chr1:230279135	GALNT2	0.2437	0.0413	3.631e-09	0.1441	0.0675	0.03275	0.2205	0.0406	5.501e-08	0.1765	0.0501	0.000433	0.258	0.0661	9.446e-05	0.1262	0.1123	0.2612				1
cg00399027	chr16:85676861	KIAA0182;KIAA0182	0.2746	0.0466	3.661e-09	0.1205	0.0794	0.1292	0.2723	0.0461	3.351e-09	0.284	0.0546	2.026e-07	0.152	0.0768	0.04769	0.3056	0.1316	0.02023				1
cg09763644	chr1:207103660	PIGR	0.1682	0.0285	3.676e-09	0.1566	0.0426	0.0002338	0.165	0.028	3.968e-09	0.1088	0.0333	0.001094	0.2377	0.0455	1.757e-07	0.1655	0.0749	0.02712
cg09595384	chr11:134454703	not annotated to any known coding sequence	0.1234	0.0209	3.699e-09	0.0688	0.04	0.08488	0.111	0.0205	5.867e-08	0.0903	0.0256	0.0004227	0.1443	0.0348	3.299e-05	0.1472	0.0594	0.0132					0.330516
cg18349022	chr7:99222459	ZNF498	0.2268	0.0385	3.702e-09	-0.0108	0.0599	0.8564	0.2404	0.0384	4.027e-10	0.2223	0.0491	5.863e-06	0.2008	0.0571	0.0004339	0.1665	0.1119	0.1367
cg09994445	chr11:113934448	ZBTB16;ZBTB16	0.2018	0.0342	3.721e-09	0.1114	0.0632	0.0781	0.1897	0.0339	2.094e-08	0.1031	0.0424	0.01501	0.3006	0.055	4.504e-08	0.1961	0.0987	0.04685
cg09762021	chr1:153762224	not annotated to any known coding sequence	0.1791	0.0304	3.792e-09	0.0618	0.0519	0.2331	0.1966	0.0298	4.056e-11	0.164	0.0346	2.097e-06	0.2344	0.0532	1.057e-05	0.1582	0.0894	0.07682
cg25217710	chr1:156609523	not annotated to any known coding sequence	0.269	0.0456	3.809e-09	0.0988	0.0601	0.1001	0.31	0.0457	1.231e-11	0.5859	0.0713	2.121e-16	0.1219	0.0551	0.0271	0.3451	0.1523	0.02342		1 disc only		1
cg26020069	chr6:52382441	TRAM2	-0.191	0.0324	3.821e-09	-0.1739	0.0488	0.0003673	-0.1944	0.0322	1.599e-09	-0.1738	0.0404	1.681e-05	-0.2112	0.05	2.404e-05	-0.1171	0.098	0.2322				1
cg12332239	chr17:66251609	AMZ2;AMZ2;AMZ2;AMZ2;AMZ2;AMZ2	0.281	0.0477	3.828e-09	0.1671	0.0757	0.02726	0.2864	0.0475	1.663e-09	0.3192	0.0586	5.22e-08	0.2223	0.0715	0.001861	0.2457	0.159	0.1223
cg11787522	chr15:74495109	STRA6;STRA6;STRA6;STRA6;STRA6;STRA6	0.2733	0.0464	3.867e-09	0.1186	0.0713	0.09636	0.2619	0.046	1.239e-08	0.2597	0.0537	1.338e-06	0.2514	0.0769	0.001076	-0.0345	0.1319	0.7935
cg16795184	chr16:56777257	NUP93	0.2704	0.0459	3.905e-09	0.1646	0.0739	0.02595	0.2639	0.0456	7.191e-09	0.2922	0.0572	3.187e-07	0.1763	0.0696	0.01135	0.3566	0.1332	0.00742				1
cg04136321	chr6:32093933	ATF6B;ATF6B	0.291	0.0494	3.952e-09	0.1074	0.0755	0.1551	0.2675	0.0492	5.52e-08	0.2475	0.0579	1.891e-05	0.1454	0.0815	0.07429	0.3301	0.1386	0.01723
cg02719954	chr8:23830907	not annotated to any known coding sequence	0.1261	0.0214	4.041e-09	0.1049	0.0352	0.002896	0.1231	0.0211	5.31e-09	0.1266	0.0268	2.383e-06	0.1239	0.0334	0.0002048	0.1167	0.0557	0.03626				1
cg09931909	chr6:74160206	C6orf150	-0.13	0.0221	4.098e-09	-0.0692	0.0333	0.03764	-0.117	0.022	1.004e-07	-0.1185	0.0269	1.039e-05	-0.1191	0.0342	0.0004876	-0.0442	0.0628	0.4812				1
cg05017199	chr7:150497065	TMEM176B;TMEM176B;TMEM176A;TMEM176B;TMEM176B;TMEM176B	0.1658	0.0282	4.14e-09	0.0706	0.0387	0.06805	0.1705	0.0279	1.061e-09	0.176	0.0362	1.177e-06	0.1341	0.0393	0.0006422	0.2285	0.074	0.002008				1
cg26638570	chr17:79409020	BAHCC1	0.3496	0.0595	4.168e-09	0.11	0.0887	0.215	0.3648	0.0593	7.714e-10	0.3379	0.0695	1.149e-06	0.2765	0.0966	0.004198	0.1908	0.1479	0.197
cg22870429	chr3:114027859	TIGIT	-0.2528	0.043	4.182e-09	-0.1461	0.0622	0.01882	-0.2752	0.0428	1.255e-10	-0.1885	0.0518	0.000271	-0.3179	0.0664	1.68e-06	-0.3547	0.1237	0.004146				1
cg13051249	chr7:6594886	not annotated to any known coding sequence	0.3002	0.0511	4.195e-09	0.2054	0.1056	0.05167	0.2923	0.0497	3.934e-09	0.2465	0.0586	2.572e-05	0.4391	0.0912	1.486e-06	0.258	0.1504	0.08637
cg16691087	chr20:20036684	C20orf26;CRNKL1;CRNKL1;C20orf26	0.1537	0.0262	4.261e-09	0.0654	0.0419	0.1186	0.1486	0.026	1.06e-08	0.1865	0.0346	7.073e-08	0.119	0.0379	0.0017	0.0956	0.0715	0.1816				1
cg24621042	chr14:94857275	SERPINA1;SERPINA1;SERPINA1;SERPINA1;SERPINA1;SERPINA1;SERPINA1;SERPINA1;SERPINA1;SERPINA1	-0.3128	0.0533	4.424e-09	-0.1947	0.078	0.01262	-0.3059	0.0534	1.008e-08	-0.386	0.071	5.52e-08	-0.2258	0.0737	0.002199	-0.26	0.1655	0.1162				1
cg00008671	chr10:86087961	FAM190B	0.2246	0.0383	4.432e-09	0.0841	0.0554	0.1288	0.2249	0.0381	3.505e-09	0.2334	0.0452	2.5e-07	0.2135	0.0609	0.0004551	-0.1072	0.1095	0.3273
cg03078690	chr6:33235504	VPS52	0.289	0.0493	4.495e-09	0.1592	0.0798	0.04597	0.2716	0.0486	2.223e-08	0.2699	0.0572	2.42e-06	0.2808	0.0807	0.0005035	0.0948	0.1434	0.5084				1
cg03663120	chr7:2284600	NUDT1;NUDT1;NUDT1;NUDT1;NUDT1;NUDT1;NUDT1	0.1158	0.0197	4.565e-09	0.0887	0.0436	0.04213	0.1201	0.0194	6.532e-10	0.1071	0.0239	7.672e-06	0.1246	0.0324	0.0001196	0.1251	0.0565	0.02697				1
cg13447080	chr8:131054408	not annotated to any known coding sequence	-0.2896	0.0494	4.604e-09	-0.1637	0.0736	0.02626	-0.3029	0.049	6.487e-10	-0.2146	0.0608	0.0004193	-0.3739	0.0745	5.13e-07	-0.4687	0.1366	0.0005988				1
cg11775828	chr2:169100915	STK39	0.2526	0.0431	4.606e-09	0.0807	0.0603	0.181	0.2385	0.0427	2.346e-08	0.2641	0.052	3.775e-07	0.1588	0.0651	0.01472	0.1775	0.1164	0.1272				1
cg16411857	chr16:57023191	NLRC5	-0.1141	0.0195	4.759e-09	-0.1312	0.0304	1.575e-05	-0.1071	0.0195	3.956e-08	-0.1315	0.0268	9.714e-07	-0.1198	0.0271	9.597e-06	-0.0103	0.058	0.8585	1					yes
cg08316365	chr12:102512153	NUP37	0.1444	0.0247	4.782e-09	0.1232	0.0552	0.02565	0.1304	0.024	5.205e-08	0.1694	0.0322	1.484e-07	0.103	0.0381	0.006824	0.0658	0.0609	0.2801				1
cg02117271	chr5:10618513	ANKRD33B	0.3297	0.0563	4.804e-09	0.1355	0.0897	0.1307	0.3013	0.056	7.516e-08	0.354	0.0673	1.431e-07	0.1969	0.0879	0.02503	0.1987	0.17	0.2424
cg24394336	chr1:17962705	ARHGEF10L;ARHGEF10L	0.2159	0.0369	4.809e-09	0.1209	0.0537	0.02447	0.1941	0.0367	1.254e-07	0.0829	0.0466	0.07517	0.3069	0.0565	5.523e-08	0.2964	0.1061	0.005196
cg04193065	chr15:31528995	not annotated to any known coding sequence	-0.2201	0.0376	4.903e-09	-0.1639	0.0562	0.003572	-0.2435	0.0375	8.643e-11	-0.2406	0.0461	1.82e-07	-0.1615	0.0591	0.006281	-0.2892	0.1033	0.005088				1
cg26578983	chr16:85075249	KIAA0513	0.2293	0.0393	5.183e-09	0.0258	0.062	0.6775	0.2179	0.039	2.381e-08	0.1506	0.0452	0.0008598	0.2312	0.064	0.000304	0.2092	0.1061	0.04869
cg13359998	chr1:230241764	GALNT2	-0.1712	0.0293	5.207e-09	-0.1252	0.0495	0.01139	-0.1682	0.0293	9.611e-09	-0.2042	0.0367	2.722e-08	-0.0992	0.0458	0.03023	-0.1685	0.0837	0.04408				1
cg18931633	chr8:27470575	CLU;CLU	-0.3113	0.0534	5.472e-09	-0.4559	0.1214	0.0001727	-0.3129	0.0521	1.931e-09	-0.3088	0.061	4.214e-07	-0.2673	0.0964	0.005561	-0.5279	0.1928	0.006177				1
cg03254336	chr10:114635839	not annotated to any known coding sequence	-0.2537	0.0435	5.569e-09	-0.1586	0.0637	0.01282	-0.2737	0.0437	3.651e-10	-0.2192	0.0533	3.841e-05	-0.2584	0.0672	0.0001211	-0.3282	0.1306	0.01197				1
cg13155421	chr3:105717036	not annotated to any known coding sequence	-0.2128	0.0365	5.686e-09	-0.211	0.0586	0.0003161	-0.2082	0.0364	1.093e-08	-0.1932	0.0447	1.563e-05	-0.2294	0.0572	6.052e-05	-0.1978	0.1063	0.06275					-1.09925
cg07912416	chr6:30860130	DDR1;DDR1;DDR1	0.1539	0.0264	5.773e-09	0.1419	0.0518	0.006179	0.143	0.0258	2.922e-08	0.1083	0.0323	0.0007976	0.194	0.0436	8.699e-06	0.2465	0.0728	0.0007082
cg01676795	chr7:75586348	POR	0.1912	0.0328	5.864e-09	0.0724	0.0527	0.1699	0.1919	0.0328	4.702e-09	0.2187	0.042	1.917e-07	0.0964	0.0488	0.04837	0.218	0.094	0.02043				1
cg04789365	chr1:27687695	MAP3K6	0.3892	0.0669	5.892e-09	0.1497	0.1031	0.1463	0.3793	0.0655	7.007e-09	0.3691	0.081	5.139e-06	0.3459	0.0988	0.0004605	0.0445	0.1741	0.7981
cg03078551	chr17:41656298	not annotated to any known coding sequence	-0.1583	0.0272	5.951e-09	-0.048	0.0475	0.3123	-0.1579	0.0267	3.462e-09	-0.0817	0.0345	0.01768	-0.2048	0.0415	8.172e-07	-0.2063	0.0724	0.004346				1
cg13638867	chr11:2241568	not annotated to any known coding sequence	0.1983	0.0341	5.951e-09	0.0725	0.0525	0.1675	0.1975	0.0338	5.282e-09	0.1326	0.0428	0.001928	0.2167	0.0509	2.083e-05	0.3215	0.099	0.00116
cg05701418	chr6:30131361	TRIM15;TRIM15	-0.1271	0.0218	5.972e-09	-0.1	0.0368	0.006584	-0.1152	0.0213	6.709e-08	-0.081	0.0235	0.0005802	-0.227	0.0451	4.703e-07	-0.1151	0.0568	0.04267
cg00094412	chr6:29592854	GABBR1;GABBR1;GABBR1	-0.258	0.0444	5.975e-09	-0.2138	0.0686	0.001832	-0.2638	0.0438	1.672e-09	-0.2016	0.0521	0.0001084	-0.3482	0.0728	1.746e-06	-0.3889	0.1303	0.002839				1
cg05168229	chr13:45390049	not annotated to any known coding sequence	-0.2016	0.0347	6.01e-09	-0.1067	0.0581	0.06655	-0.2026	0.0343	3.368e-09	-0.1885	0.0447	2.492e-05	-0.2042	0.0512	6.641e-05	-0.1515	0.0938	0.1064		1 disc only		1
cg13315706	chr21:46341054	ITGB2;ITGB2	0.2386	0.041	6.086e-09	0.075	0.0619	0.2257	0.2419	0.0406	2.481e-09	0.1661	0.05	0.0008968	0.3086	0.0618	5.886e-07	0.0454	0.1153	0.6937
cg09879253	chr17:45935359	not annotated to any known coding sequence	0.1695	0.0292	6.282e-09	0.0905	0.0446	0.04252	0.1596	0.0288	2.886e-08	0.1445	0.0372	0.0001014	0.2264	0.0438	2.339e-07	0.0409	0.0829	0.6216				1
cg13645530	chr12:116756948	not annotated to any known coding sequence	0.1656	0.0285	6.283e-09	0.081	0.0435	0.06256	0.1594	0.0282	1.564e-08	0.1957	0.0364	7.499e-08	0.1211	0.0408	0.003018	0.0937	0.0798	0.2404
cg25375916	chr3:155570275	SLC33A1	-0.1973	0.034	6.377e-09	-0.1699	0.053	0.001338	-0.2068	0.034	1.167e-09	-0.2545	0.041	5.261e-10	-0.164	0.0528	0.001884	-0.1249	0.102	0.2208				1
cg05166473	chr16:88103629	BANP;BANP	0.1398	0.0241	6.383e-09	0.149	0.0387	0.0001175	0.1349	0.0241	2.103e-08	0.0849	0.0302	0.004986	0.1906	0.0358	1.003e-07	0.2278	0.0705	0.00123
cg05820066	chr16:75145843	LDHD;LDHD	-0.2902	0.05	6.406e-09	-0.1548	0.0753	0.03979	-0.2708	0.0504	7.671e-08	-0.1556	0.0627	0.01313	-0.3819	0.0754	4.132e-07	-0.1563	0.1481	0.2912				1
cg18842157	chr14:68825875	RAD51L1;RAD51L1;RAD51L1	0.2511	0.0433	6.448e-09	0.2457	0.0821	0.002782	0.2486	0.042	3.121e-09	0.2564	0.049	1.631e-07	0.2219	0.0788	0.004858	0.2973	0.1397	0.03336
cg11888982	chr8:116231420	not annotated to any known coding sequence	-0.1932	0.0333	6.625e-09	-0.1525	0.0438	0.0005003	-0.1989	0.0334	2.551e-09	-0.1916	0.0406	2.415e-06	-0.2088	0.0494	2.395e-05	-0.1904	0.089	0.03235
cg15251256	chr12:46101447	not annotated to any known coding sequence	0.202	0.0348	6.657e-09	0.1188	0.0575	0.03886	0.2018	0.0351	8.981e-09	0.2791	0.0441	2.352e-10	0.103	0.0528	0.05103	0.163	0.1134	0.1504				1
cg19384905	chr6:153299788	FBXO5;FBXO5	-0.2136	0.0368	6.67e-09	-0.0078	0.0457	0.8644	-0.2196	0.0379	6.642e-09	-0.2668	0.0464	8.997e-09	-0.0867	0.0515	0.09245	0.0951	0.1282	0.4581
cg09294084	chr13:113646732	MCF2L;MCF2L	0.14	0.0242	6.75e-09	0.047	0.0326	0.1495	0.1413	0.0245	8.127e-09	0.175	0.0324	6.606e-08	0.0729	0.0324	0.02465	0.1354	0.0623	0.02969				1
cg25649826	chr17:20938740	USP22	0.2698	0.0466	6.887e-09	0.2723	0.0739	0.0002288	0.2461	0.0459	8.193e-08	0.3195	0.0566	1.636e-08	0.2375	0.0724	0.001033	0.0984	0.1266	0.4371				1
cg05237360	chr12:133360704	GOLGA3	0.1459	0.0252	7.038e-09	0.0102	0.0449	0.8204	0.1323	0.0248	9.357e-08	0.1334	0.0318	2.746e-05	0.1229	0.0398	0.002015	0.0283	0.071	0.6903
cg23556574	chr10:13981154	FRMD4A	0.1529	0.0264	7.068e-09	0.1373	0.049	0.005045	0.1406	0.0259	5.998e-08	0.1624	0.0343	2.156e-06	0.0994	0.0414	0.01637	0.0953	0.0695	0.1703				1
cg26326208	chr10:129861770	PTPRE;PTPRE	0.1567	0.0271	7.166e-09	0.035	0.0392	0.3724	0.1541	0.027	1.192e-08	0.143	0.0381	0.0001752	0.1127	0.0359	0.001689	-0.0172	0.0833	0.8368
cg27141751	chr10:50231850	C10orf72	0.1899	0.0328	7.215e-09	0.1106	0.0462	0.01676	0.1984	0.0327	1.374e-09	0.1771	0.042	2.478e-05	0.1976	0.0469	2.468e-05	0.2238	0.0901	0.013
cg02097120	chr1:154492952	TDRD10;TDRD10	-0.3329	0.0575	7.236e-09	-0.2011	0.0773	0.009288	-0.3646	0.0569	1.483e-10	-0.3004	0.0729	3.735e-05	-0.3587	0.0789	5.488e-06	-0.5405	0.1494	0.0002961				1	-0.140467
cg02859042	chr12:124971861	NCOR2;NCOR2	0.1234	0.0213	7.274e-09	0.0539	0.0422	0.2013	0.1192	0.021	1.395e-08	0.1413	0.0274	2.594e-07	0.0992	0.0333	0.002859	0.0193	0.0619	0.7555
cg02286380	chr17:4621205	ARRB2;ARRB2	0.1929	0.0334	7.301e-09	0.0051	0.0285	0.8567	0.1919	0.0336	1.14e-08	0.104	0.0346	0.002674	0.2025	0.0497	4.595e-05	0.0891	0.1034	0.3888
cg01678580	chr16:4674018	MGRN1;MGRN1;MGRN1;MGRN1	0.1721	0.0298	7.321e-09	0.1353	0.0539	0.012	0.1709	0.0292	5.078e-09	0.1908	0.0399	1.786e-06	0.121	0.0436	0.005544	0.2657	0.0853	0.001834				1
cg13601957	chr8:60218373	not annotated to any known coding sequence	0.2302	0.0398	7.413e-09	0.1309	0.0548	0.01678	0.2178	0.0394	3.36e-08	0.1565	0.0487	0.001318	0.2282	0.0594	0.000121	0.2189	0.0969	0.0239
cg23216724	chr6:167571584	GPR31	0.1491	0.0258	7.415e-09	0.0727	0.0392	0.06332	0.1305	0.0258	4.381e-07	0.1101	0.0319	0.0005581	0.1452	0.0412	0.0004176	0.0081	0.0734	0.9119
cg27365342	chr6:12881417	PHACTR1	0.2738	0.0474	7.499e-09	0.1493	0.0773	0.05353	0.2537	0.0468	5.874e-08	0.2582	0.0592	1.296e-05	0.2026	0.0708	0.004233	0.1565	0.1318	0.2351				1
cg10773266	chr10:43895225	HNRNPF;HNRNPF;HNRNPF;HNRNPF	-0.3057	0.0529	7.545e-09	-0.301	0.0871	0.0005437	-0.2927	0.0525	2.421e-08	-0.2571	0.0637	5.456e-05	-0.4239	0.0826	2.862e-07	-0.1697	0.1583	0.2838
cg14334350	chr9:139400168	NOTCH1	0.1806	0.0313	7.68e-09	0.1225	0.0555	0.02721	0.1691	0.0308	4.123e-08	0.1426	0.039	0.0002588	0.1767	0.0485	0.0002702	0.1631	0.0899	0.06978				1
cg23740758	chr6:11324433	NEDD9	0.2343	0.0406	7.755e-09	0.147	0.0592	0.01296	0.2417	0.0407	2.875e-09	0.2616	0.0572	4.815e-06	0.198	0.0525	0.0001624	0.2015	0.1244	0.1052		1 disc only		1
cg24678320	chr19:35451371	ZNF792	-0.1571	0.0272	7.821e-09	-0.2177	0.0456	1.839e-06	-0.1552	0.0269	8.229e-09	-0.1277	0.0344	0.0002088	-0.2182	0.0433	4.746e-07	-0.1402	0.0772	0.0692	1					yes
cg13258453	chr6:25180502	not annotated to any known coding sequence	-0.1398	0.0242	7.83e-09	-0.1341	0.0377	0.0003743	-0.141	0.0238	3.056e-09	-0.1213	0.029	2.866e-05	-0.2289	0.0401	1.136e-08	-0.0716	0.0613	0.2432				1
cg03433986	chr11:62477624	BSCL2	-0.2615	0.0453	7.849e-09	-0.0159	0.0649	0.8067	-0.2817	0.0448	3.292e-10	-0.2318	0.0558	3.265e-05	-0.2137	0.0686	0.001837	-0.3925	0.1317	0.002873
cg00294382	chr12:56732721	IL23A;IL23A	0.1785	0.0309	7.889e-09	0.0767	0.05	0.1249	0.1778	0.0303	4.64e-09	0.2072	0.0382	6.015e-08	0.143	0.0474	0.002562	-0.0614	0.0843	0.4663
cg08698997	chr16:88989212	CBFA2T3;CBFA2T3	-0.194	0.0336	8.031e-09	-0.1364	0.0442	0.002007	-0.1878	0.0332	1.598e-08	-0.1942	0.041	2.22e-06	-0.1589	0.0474	0.0008089	-0.0542	0.0795	0.4955				1
cg19449565	chr2:240230892	HDAC4	0.1271	0.022	8.034e-09	0.035	0.0474	0.4606	0.1322	0.0216	9.882e-10	0.0822	0.0281	0.003411	0.1565	0.035	7.851e-06	0.2201	0.0622	0.0004013
cg24446326	chr20:19952018	RIN2	0.1764	0.0306	8.081e-09	0.0327	0.0526	0.5338	0.1771	0.0304	6.048e-09	0.1647	0.037	8.482e-06	0.1418	0.0502	0.004765	0.1002	0.0873	0.2508
cg13265003	chr21:43919023	SLC37A1	0.2741	0.0476	8.379e-09	-0.0803	0.0673	0.233	0.2708	0.0472	9.732e-09	0.3026	0.0593	3.385e-07	0.0745	0.0702	0.2883	0.0454	0.1369	0.7403
cg23114435	chr1:167442612	CD247;CD247	0.3335	0.0579	8.406e-09	0.3058	0.0993	0.002074	0.3378	0.0577	4.769e-09	0.3733	0.069	6.302e-08	0.2398	0.0961	0.01255	0.148	0.1818	0.4156
cg02241160	chr17:79801507	P4HB	0.2255	0.0391	8.428e-09	-0.0031	0.0628	0.9611	0.2141	0.0385	2.746e-08	0.2305	0.0483	1.797e-06	0.1511	0.0605	0.01249	0.1146	0.1071	0.2845
cg26396492	chr20:19915762	RIN2	0.2465	0.0428	8.434e-09	0.1549	0.0686	0.02397	0.2303	0.0422	4.655e-08	0.1961	0.051	0.0001216	0.3041	0.0671	5.745e-06	0.0525	0.1217	0.6665
cg09397579	chr7:151511901	PRKAG2;PRKAG2;PRKAG2	0.3059	0.0531	8.523e-09	0.0942	0.0886	0.2878	0.286	0.0522	4.359e-08	0.2454	0.063	9.755e-05	0.3172	0.086	0.0002252	0.0055	0.149	0.9704
cg04406114	chr19:42599489	POU2F2	0.2731	0.0475	8.611e-09	0.0684	0.0787	0.3851	0.25	0.0469	9.903e-08	0.2506	0.0567	9.803e-06	0.2203	0.0764	0.003948	0.0304	0.1393	0.8275				1
cg16778018	chr16:4736225	MGRN1;MGRN1;MGRN1;MGRN1	0.1496	0.026	8.613e-09	0.0423	0.0513	0.4095	0.1364	0.0256	9.599e-08	0.1281	0.0333	0.000118	0.1371	0.0406	0.0007363	0.0767	0.0746	0.304
cg22635096	chr21:46550644	ADARB1;ADARB1;ADARB1;ADARB1;ADARB1;ADARB1;ADARB1	0.2577	0.0448	8.716e-09	0.2076	0.0769	0.00697	0.2584	0.0447	7.188e-09	0.1417	0.0554	0.01057	0.411	0.0692	2.861e-09	0.0808	0.1353	0.5503				1
cg12866551	chr10:20019641	not annotated to any known coding sequence	-0.1842	0.032	8.736e-09	-0.1539	0.0466	0.0009626	-0.1861	0.0322	7.489e-09	-0.1462	0.0389	0.0001696	-0.3004	0.0506	2.893e-09	0.0232	0.1004	0.8177				1
cg10505257	chr16:4731639	MGRN1;MGRN1;MGRN1;MGRN1	0.2078	0.0361	8.815e-09	0.0529	0.0578	0.36	0.2092	0.0358	4.98e-09	0.2011	0.0431	3.131e-06	0.1459	0.0564	0.009687	0.2134	0.1032	0.03863				1
cg08692676	chr6:134299594	TBPL1	-0.2113	0.0368	8.95e-09	-0.1155	0.0487	0.01776	-0.2127	0.0365	5.641e-09	-0.1714	0.0446	0.0001203	-0.2436	0.054	6.445e-06	-0.1359	0.0966	0.1596
cg23630423	chr17:1903022	RTN4RL1	0.2246	0.0391	8.961e-09	0.0919	0.0487	0.05921	0.2352	0.0389	1.55e-09	0.2073	0.047	1.053e-05	0.1741	0.0588	0.003045	0.2487	0.1096	0.02324
cg03482883	chr16:1793303	MAPK8IP3;MAPK8IP3	0.2364	0.0412	9.456e-09	0.3203	0.0789	4.962e-05	0.2232	0.0403	3.138e-08	0.2095	0.0509	3.877e-05	0.2518	0.0653	0.0001144	0.308	0.1073	0.004105				1
cg23756272	chr18:60904418	BCL2	0.2377	0.0414	9.529e-09	0.0904	0.0672	0.1785	0.2481	0.041	1.482e-09	0.2052	0.0494	3.229e-05	0.1858	0.0671	0.005595	0.2822	0.116	0.01498
cg16536330	chr8:29957344	LEPROTL1;LEPROTL1	-0.16	0.0279	9.544e-09	-0.1944	0.0463	2.733e-05	-0.1528	0.0274	2.393e-08	-0.1625	0.0353	4.243e-06	-0.1456	0.0407	0.0003432	-0.1541	0.073	0.03483	1	1 disc only				yes
cg16708465	chr13:95933097	ABCC4;ABCC4	-0.1975	0.0344	9.551e-09	-0.1939	0.052	0.000191	-0.1982	0.0341	6.208e-09	-0.2347	0.0429	4.418e-08	-0.1377	0.0526	0.008841	-0.182	0.096	0.05799				1
cg23361127	chr5:73939283	not annotated to any known coding sequence	-0.298	0.0519	9.698e-09	-0.0505	0.0732	0.4899	-0.3085	0.0515	2.077e-09	-0.2411	0.0616	9.112e-05	-0.2489	0.0805	0.001982	-0.5177	0.1503	0.0005722
cg13821176	chr8:126448338	TRIB1	0.2303	0.0402	9.969e-09	0.063	0.0576	0.2742	0.2362	0.0402	4.129e-09	0.2289	0.0491	3.189e-06	0.1944	0.0618	0.001648	0.1356	0.107	0.2051				1
cg26565476	chr8:37730793	RAB11FIP1;RAB11FIP1;RAB11FIP1;RAB11FIP1	0.2034	0.0355	9.997e-09	0.0871	0.0525	0.09712	0.1851	0.0353	1.523e-07	0.136	0.0439	0.001959	0.2436	0.0539	6.252e-06	0.1028	0.1061	0.3324
cg13522406	chr6:30581820	PPP1R10	0.2983	0.0521	1.008e-08	0.183	0.0653	0.005052	0.2759	0.0517	9.488e-08	0.2679	0.0623	1.692e-05	0.2882	0.0751	0.0001251	0.0999	0.1415	0.4801				1
cg14620184	chr2:29941470	ALK	0.1534	0.0268	1.019e-08	0.1062	0.0525	0.04323	0.1527	0.0262	5.475e-09	0.137	0.0342	6.244e-05	0.1576	0.0416	0.0001525	0.1732	0.0673	0.01014				1
cg00323842	chr5:124044098	ZNF608	0.2056	0.0359	1.03e-08	0.056	0.0582	0.3364	0.1965	0.0357	3.863e-08	0.1616	0.0452	0.0003498	0.202	0.0551	0.0002487	0.0976	0.1071	0.3622
cg09701102	chr11:67373083	NDUFV1;NDUFV1	0.1753	0.0306	1.031e-08	0.0748	0.0493	0.1292	0.161	0.03	7.843e-08	0.1988	0.0393	4.261e-07	0.1487	0.0461	0.001251	-0.0121	0.0868	0.8894				1
cg15090899	chr6:167178260	RPS6KA2	0.0902	0.0158	1.037e-08	0.0585	0.0329	0.07539	0.0874	0.0155	1.892e-08	0.1032	0.0213	1.308e-06	0.0663	0.022	0.002531	0.0813	0.0517	0.1159
cg08051604	chr14:101309386	MEG3;MEG3;MEG3	0.1597	0.0279	1.038e-08	0.1735	0.0516	0.000767	0.1757	0.0274	1.437e-10	0.1765	0.0346	3.283e-07	0.1677	0.0455	0.000226	0.1879	0.0796	0.01825				1
cg11935041	chr5:150977390	not annotated to any known coding sequence	-0.2434	0.0425	1.055e-08	-0.0834	0.064	0.1924	-0.243	0.0426	1.185e-08	-0.2208	0.0541	4.407e-05	-0.241	0.065	0.000208	-0.3513	0.1194	0.003257
cg09701700	chr10:104194843	MIR146B	-0.1931	0.0338	1.087e-08	-0.2285	0.0534	1.878e-05	-0.185	0.0335	3.458e-08	-0.1757	0.0403	1.287e-05	-0.2361	0.0564	2.819e-05	-0.1594	0.095	0.09329	1			1		yes
cg13670898	chr14:56792319	not annotated to any known coding sequence	0.1983	0.0347	1.088e-08	0.0401	0.057	0.4815	0.1871	0.0343	4.903e-08	0.177	0.0423	2.866e-05	0.1277	0.0556	0.02154	0.224	0.0959	0.01945
cg21113318	chr14:92983645	RIN3	0.299	0.0523	1.099e-08	0.3486	0.0891	9.225e-05	0.3062	0.0517	3.143e-09	0.3227	0.061	1.208e-07	0.4173	0.0876	1.877e-06	0.0764	0.1527	0.6169				1
cg24243879	chr10:76614628	MYST4	0.1819	0.0319	1.128e-08	0.1526	0.0485	0.001667	0.1983	0.0318	4.262e-10	0.1683	0.041	3.973e-05	0.1799	0.0451	6.676e-05	0.2158	0.0887	0.01494
cg15981982	chr2:8685837	not annotated to any known coding sequence	-0.3036	0.0532	1.132e-08	-0.2414	0.078	0.001976	-0.3229	0.0528	9.47e-10	-0.3141	0.0643	1.039e-06	-0.269	0.0812	0.000925	-0.3933	0.1438	0.00622				1
cg12761472	chr6:119031922	not annotated to any known coding sequence	-0.1649	0.0289	1.158e-08	-0.1289	0.0474	0.006528	-0.1704	0.0284	1.865e-09	-0.1237	0.0362	0.0006354	-0.2178	0.046	2.214e-06	-0.099	0.0802	0.2167
cg00619628	chr6:151258451	MTHFD1L	0.1824	0.032	1.176e-08	0.106	0.0576	0.06574	0.1695	0.0318	1.004e-07	0.2225	0.042	1.211e-07	0.0778	0.0466	0.09472	0.1921	0.1009	0.05692
cg11436113	chr20:19191145	not annotated to any known coding sequence	-0.2522	0.0442	1.176e-08	-0.2336	0.0687	0.000677	-0.2365	0.0441	8.148e-08	-0.1719	0.0553	0.001883	-0.3189	0.0678	2.532e-06	-0.104	0.1324	0.432				1
cg22434506	chr12:6657818	IFFO1;IFFO1;IFFO1	0.1655	0.029	1.19e-08	0.1015	0.0425	0.01692	0.1601	0.0287	2.5e-08	0.1302	0.0358	0.0002816	0.1983	0.0431	4.215e-06	0.107	0.0739	0.1475
cg03963853	chr16:4732369	MGRN1;MGRN1;MGRN1;MGRN1	0.1396	0.0245	1.209e-08	0.1621	0.0408	7.198e-05	0.1361	0.0244	2.482e-08	0.1358	0.03	5.908e-06	0.1591	0.0374	2.134e-05	0.1726	0.0737	0.01919		1 disc only		1
cg15157945	chr3:47023603	NBEAL2	-0.2976	0.0522	1.211e-08	-0.1207	0.0858	0.1596	-0.2897	0.0517	2.074e-08	-0.3894	0.0629	5.811e-10	-0.1611	0.0849	0.05768	-0.1275	0.1425	0.3708
cg09024228	chr1:116707400	not annotated to any known coding sequence	0.2394	0.042	1.212e-08	0.0983	0.0712	0.1673	0.219	0.0413	1.173e-07	0.2073	0.0524	7.608e-05	0.2899	0.0657	1.018e-05	0.0412	0.1167	0.724
cg27465746	chr16:88502519	ZNF469	0.1901	0.0334	1.214e-08	0.1328	0.0579	0.02168	0.176	0.0329	8.741e-08	0.1189	0.042	0.004658	0.2604	0.0497	1.579e-07	0.0719	0.0951	0.4494
cg24897320	chr1:110042528	CYB561D1;CYB561D1;CYB561D1;CYB561D1;CYB561D1	0.3229	0.0567	1.22e-08	0.1782	0.0902	0.0482	0.2794	0.056	6.175e-07	0.289	0.0711	4.753e-05	0.3531	0.0862	4.19e-05	-0.0051	0.1658	0.9754
cg02246876	chr14:23586582	CEBPE	0.2449	0.043	1.233e-08	0.1848	0.0658	0.00499	0.2552	0.0424	1.721e-09	0.2949	0.0521	1.522e-08	0.2151	0.0681	0.001581	0.2213	0.1227	0.07141				1
cg20538707	chr17:10707450	not annotated to any known coding sequence	0.2852	0.0501	1.234e-08	0.1411	0.081	0.08133	0.2782	0.0493	1.685e-08	0.1897	0.0588	0.001245	0.2708	0.0804	0.0007542	0.4662	0.1434	0.001152
cg00705600	chr4:185820660	not annotated to any known coding sequence	-0.2318	0.0407	1.235e-08	-0.2351	0.0699	0.0007669	-0.2429	0.0402	1.49e-09	-0.2726	0.0526	2.144e-07	-0.1882	0.0628	0.002744	-0.2423	0.1098	0.02731				1
cg02583484	chr12:54677008	HNRNPA1;HNRPA1L-2;HNRNPA1	-0.2102	0.0369	1.237e-08	-0.2163	0.0632	0.0006252	-0.2183	0.0366	2.518e-09	-0.2082	0.0444	2.808e-06	-0.2073	0.0602	0.0005726	-0.2704	0.1083	0.01254
cg05232694	chr20:48809539	not annotated to any known coding sequence	-0.1359	0.0239	1.253e-08	-0.064	0.0376	0.08889	-0.1411	0.0239	3.74e-09	-0.1975	0.0314	2.998e-10	-0.1068	0.0343	0.001824	-0.0683	0.0724	0.3455		1 disc only		1	-0.193559
cg27662789	chr12:43666281	not annotated to any known coding sequence	0.1296	0.0228	1.257e-08	0.1206	0.0463	0.00918	0.1238	0.0225	4.021e-08	0.0974	0.0316	0.00207	0.1528	0.0344	8.893e-06	0.1389	0.0907	0.1256				1
cg07092212	chr11:46382544	DGKZ;DGKZ;DGKZ;DGKZ	-0.1808	0.0318	1.26e-08	-0.1204	0.0521	0.0209	-0.1759	0.0312	1.699e-08	-0.2101	0.0411	3.08e-07	-0.1048	0.0475	0.02741	-0.1521	0.0819	0.0633				1
cg13784312	chr9:134609065	RAPGEF1	-0.1481	0.026	1.27e-08	-0.1071	0.0447	0.0165	-0.139	0.0257	6.034e-08	-0.1278	0.0352	0.0002806	-0.1488	0.037	5.798e-05	-0.1025	0.0717	0.1524				1
cg01313732	chr12:10252119	CLEC1A	-0.1525	0.0268	1.295e-08	-0.0857	0.0445	0.05448	-0.1557	0.0264	3.435e-09	-0.1596	0.0357	8.07e-06	-0.1531	0.0391	8.908e-05	-0.136	0.0644	0.03465				1
cg06619077	chr1:47656003	PDZK1IP1	-0.1867	0.0328	1.309e-08	-0.1186	0.0417	0.004452	-0.1785	0.0327	4.772e-08	-0.1508	0.041	0.0002356	-0.201	0.0467	1.681e-05	-0.1512	0.0821	0.06546				1
cg06104877	chr11:64660076	MIR194-2;MIR192	0.326	0.0574	1.322e-08	0.1579	0.0909	0.08225	0.2821	0.0567	6.426e-07	0.2658	0.0677	8.557e-05	0.286	0.0933	0.00216	0.0075	0.1691	0.9649
cg02715602	chr19:4544446	SEMA6B	0.0808	0.0142	1.329e-08	-0.0066	0.0233	0.7774	0.0765	0.0141	6.197e-08	0.0565	0.0178	0.001517	0.082	0.0209	8.513e-05	0.073	0.0425	0.08583
cg26250129	chr17:79239903	SLC38A10;SLC38A10	0.2597	0.0457	1.36e-08	0.1004	0.069	0.1454	0.2353	0.0459	2.986e-07	0.2437	0.0588	3.395e-05	0.1533	0.0668	0.02178	0.1228	0.1417	0.386		1 disc only		1
cg01130991	chr17:46510392	not annotated to any known coding sequence	0.1664	0.0293	1.391e-08	0.1629	0.0534	0.002288	0.1595	0.0288	2.905e-08	0.1945	0.0371	1.539e-07	0.139	0.0447	0.001883	0.0979	0.079	0.2151				1
cg16098726	chr3:128778738	GP9	0.2281	0.0402	1.398e-08	0.1041	0.064	0.104	0.218	0.0399	4.536e-08	0.2535	0.0481	1.341e-07	0.1263	0.0651	0.0525	0.1002	0.1239	0.4186
cg06755438	chr2:219885614	CCDC108	-0.2942	0.0519	1.433e-08	-0.1461	0.0762	0.05529	-0.3004	0.0518	6.668e-09	-0.2478	0.0609	4.696e-05	-0.2765	0.0855	0.001227	-0.3473	0.154	0.02409				1
cg27431877	chr12:124911924	NCOR2;NCOR2	0.1972	0.0348	1.435e-08	0.0794	0.0593	0.1807	0.1895	0.0341	2.712e-08	0.178	0.0425	2.863e-05	0.2131	0.0549	0.0001052	-0.0345	0.0936	0.7128
cg19728382	chr5:172757276	STC2	0.2431	0.0429	1.441e-08	0.2004	0.065	0.002044	0.2281	0.0424	7.197e-08	0.3068	0.0497	6.893e-10	0.1124	0.0708	0.1126	0.0988	0.1309	0.4501				1
cg22672060	chr4:156464550	not annotated to any known coding sequence	-0.244	0.0431	1.445e-08	-0.1587	0.0552	0.004055	-0.2259	0.0427	1.25e-07	-0.1426	0.0502	0.004463	-0.339	0.0619	4.444e-08	0.029	0.1114	0.7944				1
cg05555337	chr17:46669113	LOC404266;HOXB5;LOC404266;LOC404266;LOC404266	-0.1246	0.022	1.46e-08	-0.1101	0.0609	0.07063	-0.1153	0.0213	6.221e-08	-0.1123	0.0281	6.28e-05	-0.1399	0.0352	6.895e-05	-0.05	0.0609	0.4118				1
cg01350996	chr16:70793986	VAC14	0.1585	0.028	1.464e-08	0.1527	0.0507	0.002598	0.1514	0.0276	4.184e-08	0.1641	0.0336	1.049e-06	0.1286	0.046	0.005197	0.1253	0.0839	0.1356				1
cg27208925	chr16:85937106	IRF8	0.2283	0.0403	1.499e-08	0.2379	0.0666	0.0003538	0.2105	0.0402	1.581e-07	0.1933	0.0496	9.901e-05	0.2839	0.0634	7.445e-06	0.1522	0.1242	0.2205					0.178327
cg20981615	chr4:48136280	TXK	0.2537	0.0448	1.51e-08	0.2253	0.0765	0.003215	0.262	0.0447	4.657e-09	0.3372	0.0538	3.688e-10	0.1883	0.0744	0.0114	0.0932	0.1414	0.5096				1
cg02618071	chr17:42406184	not annotated to any known coding sequence	0.3667	0.0648	1.52e-08	0.3046	0.1079	0.004761	0.3536	0.0645	4.195e-08	0.3215	0.0784	4.106e-05	0.4737	0.1037	4.935e-06	0.0025	0.1896	0.9895				1
cg15122841	chr2:240181892	HDAC4	0.1367	0.0242	1.543e-08	-0.0295	0.0353	0.4043	0.1289	0.0243	1.075e-07	0.1171	0.0303	0.0001106	0.0732	0.0334	0.02852	0.113	0.0633	0.07406
cg08027810	chr6:29593479	GABBR1;GABBR1;GABBR1	-0.1166	0.0206	1.544e-08	-0.0227	0.0413	0.5828	-0.117	0.02	4.682e-09	-0.1084	0.0254	1.944e-05	-0.1349	0.0342	8e-05	-0.0395	0.055	0.4719				1
cg22884714	chr4:85505574	CDS1	0.1535	0.0271	1.552e-08	0.0649	0.0469	0.1667	0.157	0.0267	4.081e-09	0.1357	0.0335	5.034e-05	0.161	0.0438	0.0002353	0.129	0.0762	0.09043
cg14064762	chr9:123688745	TRAF1	0.1444	0.0255	1.578e-08	0.0885	0.0427	0.03807	0.1443	0.0252	1.081e-08	0.1164	0.0326	0.0003577	0.1558	0.0392	7.119e-05	0.1229	0.0687	0.07369
cg22663933	chr7:5257805	WIPI2;WIPI2;WIPI2;WIPI2;WIPI2	0.2236	0.0396	1.579e-08	0.1147	0.0819	0.1614	0.2315	0.039	2.804e-09	0.2856	0.0529	6.772e-08	0.2215	0.0563	8.228e-05	-0.0731	0.1278	0.5673				1
cg14113958	chr9:117657237	not annotated to any known coding sequence	-0.1843	0.0326	1.582e-08	-0.0299	0.0438	0.4955	-0.1852	0.0323	9.363e-09	-0.1942	0.0394	8.378e-07	-0.143	0.0494	0.0038	-0.0733	0.0775	0.3442				1
cg05272827	chr17:79380706	BAHCC1	0.2008	0.0355	1.611e-08	-0.0347	0.059	0.5565	0.2059	0.035	4.063e-09	0.1363	0.0409	0.0008537	0.2759	0.0599	4.178e-06	-0.0091	0.084	0.9141
cg19134130	chr17:72830151	TMEM104	0.2559	0.0453	1.611e-08	0.0756	0.0862	0.3803	0.2382	0.0446	9.153e-08	0.2264	0.0559	5.153e-05	0.2177	0.0722	0.002581	0.1136	0.1265	0.3691				1
cg13549638	chr17:78860076	RPTOR;RPTOR	0.204	0.0361	1.616e-08	0.1903	0.0574	0.0009159	0.1957	0.036	5.437e-08	0.2033	0.044	3.885e-06	0.1718	0.0565	0.002355	0.0746	0.102	0.4644
cg13126206	chr8:22930189	not annotated to any known coding sequence	-0.3403	0.0602	1.627e-08	-0.2528	0.1013	0.01258	-0.3254	0.0598	5.431e-08	-0.3961	0.0741	9.051e-08	-0.2401	0.0925	0.009425	-0.1562	0.1641	0.3411				1
cg08181850	chr16:17200244	XYLT1	0.1471	0.026	1.645e-08	0.0754	0.0387	0.05171	0.157	0.026	1.625e-09	0.2004	0.0341	4.096e-09	0.0887	0.0377	0.01874	0.135	0.0813	0.09692				1
cg09372525	chr1:110035670	CYB561D1;CYB561D1;CYB561D1;CYB561D1;CYB561D1	-0.2044	0.0362	1.656e-08	-0.0106	0.0523	0.8402	-0.2211	0.036	8.207e-10	-0.2109	0.0446	2.293e-06	-0.1536	0.0561	0.006153	-0.1227	0.1054	0.2444
cg12126990	chr2:100588044	AFF3;AFF3	0.1832	0.0325	1.674e-08	0.0887	0.0555	0.11	0.1585	0.0319	6.959e-07	0.1312	0.0394	0.0008619	0.2343	0.0524	7.632e-06	0.0645	0.0902	0.4743
cg26943120	chr4:5472116	STK32B	0.1568	0.0278	1.677e-08	0.1198	0.0455	0.00849	0.1533	0.0275	2.476e-08	0.1119	0.0337	0.0008894	0.1807	0.0438	3.692e-05	0.1514	0.0816	0.06334				1
cg11313708	chr19:54710867	RPS9	-0.1602	0.0284	1.689e-08	-0.0925	0.0437	0.03407	-0.1564	0.028	2.352e-08	-0.1362	0.037	0.000235	-0.1521	0.0409	0.0001988	-0.0929	0.0813	0.2529				1
cg10101600	chr2:43478743	THADA;THADA	0.2634	0.0467	1.729e-08	0.0859	0.0736	0.2428	0.2518	0.0462	4.941e-08	0.2132	0.0568	0.0001771	0.3108	0.0726	1.856e-05	0.2052	0.132	0.12				1
cg25491402	chr21:44101491	PDE9A;PDE9A;PDE9A;PDE9A;PDE9A;PDE9A;PDE9A;PDE9A;PDE9A;PDE9A;PDE9A;PDE9A;PDE9A;PDE9A;PDE9A;PDE9A;PDE9A;PDE9A;PDE9A;PDE9A	0.3359	0.0596	1.747e-08	0.3455	0.1104	0.001758	0.3252	0.0591	3.729e-08	0.3525	0.0718	9.028e-07	0.3032	0.098	0.001966	0.1889	0.189	0.3174
cg06007201	chr16:88850218	FAM38A	-0.1268	0.0225	1.762e-08	-0.0794	0.0352	0.02422	-0.1257	0.0222	1.514e-08	-0.1279	0.0305	2.679e-05	-0.1084	0.0316	0.0005967	-0.1672	0.0602	0.005492				1
cg06017212	chr17:1478463	SLC43A2	0.3307	0.0587	1.773e-08	0.359	0.0895	6.08e-05	0.3353	0.0583	8.878e-09	0.3268	0.0703	3.336e-06	0.3533	0.0941	0.0001741	0.2644	0.1459	0.06999		1 disc only		1
cg15614653	chr2:129104464	not annotated to any known coding sequence	-0.2172	0.0386	1.801e-08	-0.0362	0.0617	0.5569	-0.2087	0.038	4.085e-08	-0.1508	0.0475	0.001507	-0.2506	0.0588	2.044e-05	-0.1243	0.1056	0.2392
cg06009267	chr8:144948764	EPPK1	0.1979	0.0352	1.833e-08	0.0466	0.0476	0.3281	0.2042	0.0348	4.498e-09	0.183	0.0424	1.609e-05	0.14	0.0498	0.004936	0.1485	0.098	0.1296
cg11355029	chr19:6276660	MLLT1	-0.46	0.0818	1.844e-08	-0.1409	0.1287	0.2736	-0.4491	0.0819	4.147e-08	-0.3133	0.0961	0.00111	-0.6773	0.1317	2.732e-07	-0.1165	0.2225	0.6007				1
cg07099567	chr14:81780369	STON2	-0.1784	0.0317	1.849e-08	-0.0789	0.0418	0.059	-0.1723	0.0315	4.71e-08	-0.1849	0.0404	4.683e-06	-0.1356	0.0427	0.001511	-0.0824	0.0703	0.2409				1
cg12949547	chr12:58718950	not annotated to any known coding sequence	0.2397	0.0426	1.854e-08	0.0837	0.0628	0.1823	0.2178	0.0419	1.982e-07	0.2348	0.0522	6.922e-06	0.1568	0.0628	0.01253	0.0501	0.1143	0.6612
cg18196063	chr1:24652248	GRHL3;GRHL3;GRHL3	0.2971	0.0528	1.86e-08	0.2361	0.0815	0.003751	0.2868	0.052	3.437e-08	0.3006	0.0638	2.427e-06	0.2344	0.0836	0.005072	0.1382	0.1396	0.3223
cg09627302	chr3:31432787	not annotated to any known coding sequence	0.1562	0.0278	1.885e-08	0.2076	0.0516	5.682e-05	0.1458	0.0271	7.738e-08	0.13	0.0342	0.0001417	0.1493	0.0453	0.0009819	0.2951	0.0738	6.423e-05					1.23168
cg12013713	chr7:139760671	PARP12	-0.1814	0.0323	1.898e-08	-0.0502	0.0522	0.3367	-0.173	0.0319	6.136e-08	-0.1092	0.0416	0.008728	-0.242	0.0479	4.456e-07	0.0035	0.0907	0.9696
cg07456681	chr16:15146876	NTAN1	0.2581	0.0459	1.914e-08	0.0533	0.0676	0.4301	0.2417	0.0455	1.082e-07	0.2044	0.0561	0.0002678	0.2227	0.0686	0.001158	0.159	0.1307	0.2238				1
cg18663307	chr21:46341389	ITGB2;ITGB2	0.1928	0.0343	1.916e-08	0.0758	0.0573	0.1859	0.1862	0.034	4.315e-08	0.1106	0.0428	0.009755	0.3005	0.0528	1.248e-08	0.0423	0.099	0.669		1	1	1
cg06178887	chr19:42599631	POU2F2	0.236	0.042	1.921e-08	0.1466	0.0711	0.03917	0.2167	0.0414	1.706e-07	0.2468	0.048	2.731e-07	0.1378	0.0724	0.05695	0.1433	0.121	0.2362				1
cg05963604	chr3:57263543	APPL1	-0.1435	0.0255	1.929e-08	-0.1221	0.0439	0.005434	-0.1549	0.0252	8.334e-10	-0.21	0.0338	5.491e-10	-0.1019	0.0373	0.006316	-0.094	0.0665	0.1574
cg18442362	chr7:44677772	OGDH;OGDH;OGDH	-0.1571	0.028	1.937e-08	-0.1318	0.0411	0.001328	-0.1661	0.028	2.894e-09	-0.1607	0.0354	5.491e-06	-0.1546	0.041	0.0001637	-0.1203	0.0753	0.1102				1
cg16371518	chr11:46564493	AMBRA1	0.1612	0.0287	1.971e-08	0.1019	0.0545	0.0615	0.1541	0.0281	4.046e-08	0.1777	0.036	7.78e-07	0.1446	0.0464	0.001829	0.0681	0.0776	0.3805				1
cg02578470	chr3:127320670	MCM2	0.2467	0.044	1.993e-08	0.2114	0.0654	0.001223	0.212	0.0437	1.232e-06	0.1466	0.0532	0.005886	0.3118	0.0674	3.669e-06	0.1363	0.1335	0.3072				1
cg09561830	chr13:100007116	UBAC2;MIR623;UBAC2;UBAC2	-0.1821	0.0325	1.995e-08	-0.1999	0.0426	2.763e-06	-0.1968	0.0324	1.323e-09	-0.1242	0.0414	0.002723	-0.2531	0.0462	4.23e-08	-0.3819	0.0944	5.198e-05	1			1		yes
cg20946037	chr1:150582344	not annotated to any known coding sequence	0.2059	0.0367	1.996e-08	0.0705	0.0636	0.2674	0.2132	0.0363	4.083e-09	0.2167	0.0465	3.083e-06	0.2088	0.0574	0.0002745	0.1125	0.1005	0.2629
cg17712928	chr7:2124974	MAD1L1;MAD1L1;MAD1L1	0.139	0.0248	2.009e-08	0.0411	0.0416	0.3232	0.1408	0.0245	8.619e-09	0.0805	0.0316	0.01077	0.1537	0.0329	3.001e-06	0.1844	0.072	0.01047
cg17611074	chr2:56410300	CCDC85A	0.143	0.0255	2.023e-08	0.0998	0.0406	0.014	0.1331	0.0251	1.112e-07	0.1099	0.0323	0.0006587	0.1685	0.0381	9.517e-06	0.1476	0.0684	0.03087
cg00897703	chr2:135434956	TMEM163	0.1767	0.0315	2.05e-08	0.0389	0.0487	0.4241	0.1774	0.0313	1.449e-08	0.1519	0.0381	6.651e-05	0.182	0.0504	0.000304	0.1	0.0903	0.2681
cg26161057	chr1:27881600	AHDC1	-0.2044	0.0365	2.064e-08	-0.1353	0.0587	0.02117	-0.1946	0.0357	4.87e-08	-0.1228	0.0444	0.005612	-0.3064	0.0579	1.208e-07	-0.2047	0.1017	0.04418					-0.00693296
cg26404226	chr10:90686467	not annotated to any known coding sequence	0.1512	0.027	2.102e-08	0.1403	0.0461	0.002366	0.144	0.0265	5.366e-08	0.1721	0.0338	3.584e-07	0.142	0.0407	0.0004788	0.052	0.0745	0.4851
cg05088356	chr5:66124167	MAST4;MAST4;MAST4	0.2276	0.0406	2.106e-08	0.0838	0.0695	0.2282	0.2161	0.04	6.691e-08	0.2316	0.0479	1.319e-06	0.2044	0.0685	0.002833	0.028	0.1194	0.8147
cg24067911	chr6:16729610	ATXN1;ATXN1	-0.2136	0.0381	2.109e-08	-0.1424	0.057	0.0125	-0.2221	0.038	5.216e-09	-0.1631	0.0471	0.000539	-0.2609	0.0583	7.709e-06	-0.2232	0.0971	0.02158				1
cg23378546	chr17:76352717	not annotated to any known coding sequence	0.1039	0.0186	2.158e-08	0.0071	0.0299	0.8117	0.1063	0.0183	6.447e-09	0.0838	0.0228	0.000235	0.1197	0.0291	3.934e-05	0.0175	0.0533	0.7421
cg15112006	chr12:93568577	not annotated to any known coding sequence	0.2179	0.0389	2.17e-08	0.0469	0.0571	0.4119	0.2159	0.0385	2.116e-08	0.2342	0.0562	3.115e-05	0.1683	0.0506	0.0008896	0.1095	0.1184	0.3552
cg14514483	chr6:158068455	ZDHHC14;ZDHHC14	0.1771	0.0316	2.19e-08	0.0467	0.0447	0.2961	0.1743	0.0315	3.164e-08	0.2005	0.0403	6.656e-07	0.1258	0.0449	0.005128	0.0248	0.0858	0.7722
cg14722693	chr8:19436451	CSGALNACT1;CSGALNACT1;CSGALNACT1	-0.2626	0.0469	2.223e-08	-0.2518	0.0815	0.00201	-0.2549	0.0465	4.366e-08	-0.2693	0.0586	4.282e-06	-0.2693	0.0718	0.0001764	-0.2041	0.1371	0.1366				1
cg00377497	chr8:27167110	TRIM35	-0.212	0.0379	2.226e-08	-0.0672	0.0553	0.2244	-0.2176	0.0378	8.915e-09	-0.1758	0.0473	0.000204	-0.2832	0.0565	5.3e-07	-0.124	0.1067	0.2452
cg02438611	chr17:55828107	not annotated to any known coding sequence	0.2169	0.0388	2.243e-08	0.1361	0.0604	0.02417	0.2091	0.0383	4.714e-08	0.1686	0.0468	0.0003124	0.2685	0.0618	1.4e-05	0.2208	0.1144	0.05363				1
cg03440588	chr1:47900320	FOXD2;MGC12982	0.1919	0.0343	2.302e-08	0.1693	0.0508	0.0008654	0.2029	0.0343	3.201e-09	0.2168	0.0413	1.48e-07	0.1702	0.0534	0.001438	0.2285	0.0961	0.01738
cg10042645	chr11:2308589	not annotated to any known coding sequence	0.1335	0.0239	2.351e-08	-0.0406	0.036	0.2598	0.1293	0.0238	5.848e-08	0.1612	0.0342	2.444e-06	0.0598	0.032	0.06212	0.0785	0.0674	0.2437				1
cg21650866	chr8:142297256	not annotated to any known coding sequence	0.1705	0.0305	2.357e-08	0.034	0.042	0.418	0.1678	0.0306	4.103e-08	0.1271	0.0371	0.0006123	0.1909	0.0463	3.732e-05	0.1136	0.0878	0.1957				1
cg17398613	chr21:43919853	SLC37A1	0.1413	0.0253	2.401e-08	0.0313	0.0459	0.4961	0.1275	0.0248	2.824e-07	0.0919	0.0297	0.001945	0.1408	0.0439	0.001353	0.1231	0.0707	0.08181
cg04682775	chr1:44495089	SLC6A9	0.2745	0.0492	2.407e-08	0.1895	0.067	0.004645	0.2753	0.0485	1.362e-08	0.2599	0.0607	1.844e-05	0.2797	0.0707	7.551e-05	0.2679	0.1348	0.04685				1
cg18231690	chr15:85294586	ZNF592	0.1932	0.0346	2.408e-08	0.1038	0.0553	0.06019	0.1936	0.0341	1.372e-08	0.1897	0.044	1.62e-05	0.1867	0.0532	0.0004521	0.2029	0.0878	0.02084
cg04612203	chr4:1291382	MAEA;MAEA	0.1931	0.0346	2.424e-08	0.1634	0.0621	0.008528	0.1798	0.0344	1.664e-07	0.2097	0.0404	2.047e-07	0.1234	0.0586	0.03516	0.2063	0.111	0.06304
cg26503877	chr11:128391429	ETS1;ETS1;ETS1	-0.1435	0.0257	2.435e-08	-0.1452	0.0488	0.002934	-0.1286	0.0248	2.148e-07	-0.1628	0.0324	4.999e-07	-0.0909	0.0389	0.01937	-0.0727	0.0729	0.3188				1
cg09473207	chr6:155079453	RBM16	0.2813	0.0505	2.483e-08	0.1939	0.0706	0.006032	0.2835	0.0501	1.473e-08	0.2302	0.0622	0.0002155	0.2372	0.0721	0.001001	0.3833	0.1178	0.001139				1
cg23429047	chr2:129028542	HS6ST1	0.3304	0.0593	2.503e-08	0.3687	0.099	0.0001967	0.3126	0.0587	9.94e-08	0.3038	0.0728	3.029e-05	0.2966	0.091	0.001119	0.3279	0.1715	0.05584				1
cg07242931	chr1:26034297	MAN1C1	0.3201	0.0574	2.505e-08	0.1437	0.072	0.04614	0.3044	0.0576	1.275e-07	0.2594	0.0714	0.0002794	0.3397	0.0828	4.079e-05	0.2327	0.1529	0.128
cg24469729	chr7:27160520	HOXA3;HOXA3	0.1905	0.0342	2.51e-08	0.0223	0.0557	0.6884	0.1921	0.0339	1.45e-08	0.2179	0.045	1.264e-06	0.1177	0.052	0.02364	0.2295	0.0881	0.009206				1
cg26315985	chr1:65363870	JAK1	-0.209	0.0375	2.548e-08	-0.0586	0.0513	0.253	-0.2061	0.0376	4.145e-08	-0.216	0.0451	1.681e-06	-0.1487	0.0586	0.01115	0.0313	0.0972	0.7476				1
cg14277403	chr9:100748520	ANP32B	-0.1966	0.0353	2.558e-08	-0.0978	0.0543	0.07167	-0.1957	0.035	2.244e-08	-0.1742	0.0436	6.519e-05	-0.1928	0.0547	0.0004213	-0.0281	0.1037	0.7862				1
cg10368935	chr10:18240316	SLC39A12;SLC39A12	0.1203	0.0216	2.575e-08	0.0279	0.0313	0.3722	0.112	0.0217	2.302e-07	0.1084	0.0274	7.576e-05	0.0805	0.0326	0.01352	0.0602	0.0623	0.3339
cg22794214	chr1:42123463	HIVEP3;HIVEP3	0.1682	0.0302	2.646e-08	0.0622	0.0593	0.2944	0.1629	0.0294	3.169e-08	0.1896	0.0394	1.512e-06	0.1209	0.046	0.008602	0.1789	0.0817	0.02847
cg01657995	chr6:31804883	C6orf48;C6orf48;SNORD52	-0.1379	0.0248	2.673e-08	-0.091	0.0388	0.01891	-0.1464	0.0247	3.234e-09	-0.1622	0.0339	1.689e-06	-0.1127	0.0352	0.001365	-0.1808	0.0663	0.00643
cg23998749	chr1:154968781	not annotated to any known coding sequence	0.235	0.0423	2.679e-08	0.2694	0.072	0.0001825	0.2071	0.0419	7.746e-07	0.2221	0.0515	1.609e-05	0.2396	0.0664	0.0003092	0.0703	0.1293	0.5865				1
cg03523676	chr14:24540235	CPNE6	0.2691	0.0484	2.684e-08	0.3046	0.079	0.0001146	0.2492	0.0477	1.726e-07	0.1715	0.0576	0.002889	0.3705	0.0786	2.403e-06	0.2755	0.1365	0.0436				1	0.232634
cg23249922	chr10:134231549	not annotated to any known coding sequence	0.1869	0.0336	2.684e-08	0.1492	0.051	0.00346	0.2016	0.0336	2.071e-09	0.1199	0.04	0.002701	0.3097	0.0522	2.966e-09	0.2971	0.0887	0.0008064
cg24495681	chr8:121186838	COL14A1	0.192	0.0345	2.74e-08	0.0417	0.0527	0.4288	0.1685	0.0344	9.757e-07	0.1586	0.0432	0.0002406	0.1604	0.053	0.002461	0.0956	0.0954	0.3164
cg20594765	chr1:230276238	GALNT2	0.2299	0.0414	2.76e-08	0.0836	0.0625	0.1806	0.2123	0.0408	1.953e-07	0.1961	0.0505	0.0001042	0.2297	0.0646	0.0003742	0.0832	0.1145	0.4673
cg20300794	chr2:234359705	DGKD;DGKD	0.3137	0.0565	2.763e-08	0.1892	0.0872	0.03008	0.3026	0.0563	7.632e-08	0.2659	0.0671	7.387e-05	0.2755	0.0896	0.002104	0.4633	0.1602	0.003817
cg24431966	chr17:79801787	P4HB	0.2511	0.0452	2.794e-08	0.1082	0.0812	0.1825	0.2333	0.0449	1.999e-07	0.2615	0.0519	4.58e-07	0.1453	0.0783	0.06331	0.2554	0.1395	0.06714
cg03185794	chr13:101237439	not annotated to any known coding sequence	-0.2478	0.0446	2.801e-08	-0.3343	0.07	1.768e-06	-0.2465	0.0442	2.449e-08	-0.1978	0.0539	0.0002457	-0.2977	0.0703	2.266e-05	-0.3535	0.1344	0.00853	1					yes
cg05575921	chr5:373378	AHRR	-0.1001	0.018	2.807e-08	-0.0676	0.0253	0.00752	-0.0955	0.0178	8.735e-08	-0.1334	0.0225	2.89e-09	-0.0828	0.0256	0.001202	0.0443	0.0511	0.3857		1	1	1	-0.011558
cg15418499	chr11:112028288	IL18	-0.2496	0.045	2.818e-08	-0.068	0.0647	0.2933	-0.2553	0.045	1.415e-08	-0.2854	0.0556	2.812e-07	-0.151	0.0642	0.01867	-0.0125	0.1207	0.9172
cg01588592	chr1:157069325	ETV3L;ETV3L	0.2774	0.05	2.832e-08	0.2508	0.072	0.0004972	0.2592	0.0492	1.392e-07	0.246	0.0616	6.578e-05	0.3115	0.0751	3.368e-05	0.095	0.126	0.4511		1 disc only
cg24263062	chr20:2730191	EBF4	0.0903	0.0163	2.9e-08	0.0859	0.0255	0.0007748	0.0868	0.0161	7.051e-08	0.0844	0.0198	2.091e-05	0.1116	0.025	7.672e-06	0.039	0.0453	0.3898				1
cg14649449	chr9:72660082	MAMDC2	-0.2022	0.0365	2.904e-08	-0.0747	0.051	0.1431	-0.2172	0.0361	1.858e-09	-0.1754	0.0464	0.0001547	-0.1903	0.0541	0.0004365	-0.3162	0.0998	0.001538				1
cg19631651	chr3:55005522	CACNA2D3	-0.2881	0.052	2.958e-08	-0.2532	0.0841	0.002616	-0.3071	0.0514	2.339e-09	-0.2374	0.0634	0.0001799	-0.3633	0.0839	1.496e-05	-0.2807	0.131	0.03216				1
cg24852565	chr13:44990174	not annotated to any known coding sequence	0.0914	0.0165	2.994e-08	0.0482	0.0302	0.11	0.0906	0.0165	4.237e-08	0.0668	0.0215	0.001861	0.1023	0.0245	3.008e-05	0.1105	0.0532	0.03787
cg23140706	chr12:54689278	NFE2;NFE2	-0.3515	0.0634	3.025e-08	-0.0695	0.1022	0.4965	-0.3461	0.0626	3.225e-08	-0.1505	0.0763	0.04855	-0.4723	0.0983	1.547e-06	-0.6728	0.1896	0.0003872		3
cg05808246	chr1:221741553	not annotated to any known coding sequence	0.2698	0.0487	3.033e-08	0.0531	0.0949	0.5755	0.259	0.0475	5.112e-08	0.3168	0.0577	3.937e-08	0.1416	0.078	0.06934	0.1686	0.1573	0.284
cg19851574	chr6:167178233	RPS6KA2	0.126	0.0227	3.033e-08	0.076	0.0489	0.1202	0.1236	0.0222	2.604e-08	0.1449	0.0278	1.936e-07	0.0942	0.0348	0.006769	0.0852	0.077	0.2687
cg11642324	chr12:133348293	GOLGA3	0.1006	0.0182	3.08e-08	0.0674	0.0287	0.01892	0.1056	0.018	4.291e-09	0.1492	0.0255	4.877e-09	0.0533	0.0251	0.03388	0.0738	0.0527	0.1613
cg04583842	chr16:88103117	BANP;BANP	0.1876	0.0339	3.096e-08	0.1027	0.0543	0.05869	0.1938	0.0338	9.811e-09	0.1778	0.0402	9.503e-06	0.1215	0.0525	0.0206	0.3676	0.1021	0.0003197		1 disc only		1
cg22840076	chr19:41782156	HNRNPUL1;HNRNPUL1	0.3065	0.0554	3.104e-08	0.0603	0.0851	0.479	0.2752	0.0552	6.324e-07	0.2954	0.0703	2.619e-05	0.1695	0.079	0.0318	0.2814	0.1726	0.103
cg26572392	chr10:24496943	KIAA1217;KIAA1217;KIAA1217	0.1977	0.0357	3.148e-08	0.217	0.0586	0.0002142	0.19	0.0355	8.861e-08	0.2279	0.044	2.162e-07	0.1425	0.0556	0.01041	0.2218	0.1047	0.03419				1	0.153424
cg04577249	chr5:172179102	not annotated to any known coding sequence	-0.3123	0.0565	3.198e-08	0.0882	0.1028	0.3908	-0.3236	0.0549	3.623e-09	-0.1565	0.0652	0.01634	-0.4171	0.0936	8.322e-06	-0.8902	0.1932	4.083e-06
cg20420249	chr1:172378938	DNM3;DNM3	0.1637	0.0296	3.206e-08	0.1765	0.0493	0.0003385	0.164	0.0291	1.663e-08	0.1754	0.0371	2.209e-06	0.1073	0.0453	0.01799	0.2284	0.0793	0.003979
cg20962215	chr19:54713514	not annotated to any known coding sequence	-0.369	0.0668	3.281e-08	-0.2736	0.0998	0.006095	-0.3591	0.0663	6.036e-08	-0.2844	0.0813	0.0004658	-0.3409	0.0993	0.0005933	-0.4536	0.1801	0.01179				1
cg19149463	chr3:11651759	VGLL4;VGLL4	0.1998	0.0362	3.289e-08	0.0953	0.0678	0.1599	0.1957	0.0356	3.855e-08	0.1289	0.0442	0.003551	0.2462	0.057	1.539e-05	0.1941	0.104	0.06194
cg06867089	chr2:218867385	not annotated to any known coding sequence	0.2807	0.0508	3.298e-08	0.1456	0.0848	0.08587	0.2751	0.0503	4.453e-08	0.2329	0.0585	6.904e-05	0.2799	0.085	0.0009899	0.1304	0.1647	0.4284
cg14535531	chr18:52258182	C18orf26	0.1183	0.0214	3.313e-08	0.0929	0.0374	0.01292	0.1152	0.0211	5.052e-08	0.1152	0.0251	4.526e-06	0.1139	0.0358	0.001452	0.0179	0.0651	0.7839
cg25445707	chr3:46719086	ALS2CL;ALS2CL	0.3213	0.0582	3.356e-08	0.2051	0.0914	0.02476	0.289	0.0579	5.879e-07	0.3211	0.0707	5.503e-06	0.284	0.0909	0.001781	0.0752	0.1692	0.6566
cg13507563	chr11:17952483	SERGEF	0.1402	0.0254	3.359e-08	0.1323	0.061	0.02996	0.1292	0.025	2.44e-07	0.1388	0.0336	3.649e-05	0.1323	0.0393	0.0007738	0.1559	0.0789	0.04826
cg26341831	chr1:226036279	TMEM63A	0.3049	0.0552	3.369e-08	0.2797	0.0827	0.0007156	0.3161	0.0548	7.997e-09	0.3948	0.065	1.263e-09	0.2157	0.0908	0.01754	0.2625	0.1657	0.1131				1
cg18222865	chr11:14664689	PDE3B;PSMA1	0.2351	0.0426	3.372e-08	0.1254	0.0601	0.03689	0.2344	0.0424	3.272e-08	0.2393	0.054	9.382e-06	0.2511	0.0614	4.299e-05	0.3518	0.1135	0.001932				1
cg20338754	chr18:29677086	RNF138;RNF138	0.2483	0.045	3.376e-08	0.1098	0.0629	0.0808	0.2604	0.0445	4.993e-09	0.2512	0.0529	2.048e-06	0.2365	0.0693	0.0006408	0.1366	0.1247	0.2733				1
cg08943045	chr1:9043919	not annotated to any known coding sequence	-0.2113	0.0383	3.39e-08	-0.0293	0.058	0.6131	-0.213	0.0379	1.979e-08	-0.1681	0.0462	0.0002752	-0.2719	0.0605	6.915e-06	-0.1541	0.1061	0.1461				1
cg21370522	chr6:31543219	TNF	0.1113	0.0202	3.4e-08	0.0594	0.0319	0.06244	0.104	0.0199	1.607e-07	0.1054	0.0266	7.373e-05	0.105	0.0289	0.0002867	0.0072	0.0547	0.8955
cg03746345	chr19:42874888	MEGF8	0.1384	0.0251	3.481e-08	0.0788	0.0383	0.03948	0.1321	0.0249	1.13e-07	0.1674	0.0356	2.552e-06	0.1019	0.0346	0.003178	0.0726	0.0618	0.24
cg25921609	chr17:8379225	MYH10	0.1887	0.0342	3.493e-08	0.1325	0.0557	0.01736	0.1829	0.0342	8.775e-08	0.1575	0.041	0.0001215	0.145	0.0546	0.007984	0.2809	0.0959	0.003396
cg03303585	chr4:75585178	not annotated to any known coding sequence	-0.1738	0.0316	3.663e-08	-0.0582	0.0425	0.1707	-0.1829	0.0319	9.398e-09	-0.1644	0.0426	0.0001124	-0.1406	0.0424	0.0009059	-0.2766	0.0952	0.00369				1
cg03771282	chr2:198062750	ANKRD44;ANKRD44	0.3463	0.0629	3.674e-08	0.1634	0.1087	0.1328	0.3316	0.0622	9.593e-08	0.3532	0.0751	2.539e-06	0.3043	0.1031	0.003166	-0.1074	0.1791	0.5487
cg10722267	chr3:197608554	not annotated to any known coding sequence	0.147	0.0267	3.701e-08	0.1094	0.0416	0.008466	0.1516	0.0263	8.155e-09	0.185	0.0333	2.819e-08	0.119	0.0396	0.00263	0.1703	0.0806	0.03459				1
cg02371935	chr16:87521363	ZCCHC14	0.2617	0.0475	3.711e-08	0.2067	0.0768	0.00714	0.28	0.0475	3.851e-09	0.3727	0.0606	7.772e-10	0.1535	0.0701	0.02844	0.2212	0.1387	0.1107				1
cg26719625	chr17:16322482	TRPV2	-0.1985	0.0361	3.756e-08	-0.1707	0.0509	0.0007974	-0.2053	0.0363	1.599e-08	-0.2546	0.054	2.447e-06	-0.186	0.0462	5.676e-05	-0.0181	0.1142	0.874				1
cg19202384	chr17:79894511	PYCR1;PYCR1	-0.2064	0.0375	3.785e-08	-0.0971	0.063	0.1236	-0.2343	0.037	2.291e-10	-0.2622	0.0457	9.332e-09	-0.1423	0.0594	0.0166	-0.3488	0.1061	0.001013				1
cg23475474	chr17:63527924	AXIN2	0.2289	0.0416	3.854e-08	0.2081	0.0722	0.003937	0.2303	0.041	1.988e-08	0.1783	0.0511	0.0004886	0.3096	0.0658	2.506e-06	0.2123	0.114	0.06258				1
cg02927202	chr2:174821978	SP3;SP3	0.1838	0.0334	3.861e-08	0.023	0.0406	0.5703	0.1526	0.0329	3.501e-06	0.134	0.0383	0.0004686	0.1309	0.0488	0.007282	0.032	0.0771	0.6775
cg02639080	chr6:28874754	TRIM27	0.1934	0.0352	3.924e-08	0.0628	0.0533	0.2388	0.1878	0.0348	6.618e-08	0.2236	0.0452	7.333e-07	0.1032	0.0516	0.04576	0.1818	0.1022	0.07527
cg21462693	chr6:32182174	NOTCH4	0.2142	0.039	4.115e-08	0.038	0.0524	0.468	0.1902	0.0392	1.26e-06	0.192	0.0502	0.0001314	0.15	0.0549	0.006299	0.0194	0.113	0.8638				1
cg12243822	chr3:58201182	DNASE1L3	0.2692	0.0491	4.143e-08	0.1873	0.0716	0.008891	0.2559	0.0487	1.524e-07	0.2415	0.0637	0.0001512	0.3052	0.0688	9.173e-06	0.0918	0.1525	0.5471				1
cg14114377	chr19:45756845	MARK4	-0.2724	0.0497	4.208e-08	-0.217	0.0798	0.006535	-0.2806	0.0491	1.134e-08	-0.2238	0.0595	0.0001676	-0.3167	0.079	6.099e-05	-0.2331	0.1471	0.1129				1
cg11136886	chr1:33609509	not annotated to any known coding sequence	0.2814	0.0514	4.254e-08	0.0838	0.0872	0.3366	0.2372	0.0507	2.911e-06	0.2735	0.062	1.022e-05	0.2331	0.0835	0.005216	-0.0253	0.1457	0.8623		1 disc only		1
cg08594651	chr11:47415397	not annotated to any known coding sequence	-0.2824	0.0515	4.287e-08	-0.1256	0.0804	0.1183	-0.2583	0.0512	4.639e-07	-0.245	0.0593	3.608e-05	-0.2207	0.0859	0.01016	-0.302	0.1503	0.04451		1 disc only		1
cg16204414	chr3:10325494	C3orf42	-0.1139	0.0208	4.312e-08	-0.1078	0.0369	0.003458	-0.1157	0.0205	1.599e-08	-0.0789	0.0271	0.003585	-0.1521	0.0319	1.842e-06	-0.122	0.0581	0.0357				1
cg04444771	chr10:45473712	C10orf10;RASSF4	-0.1913	0.0349	4.373e-08	-0.1071	0.0586	0.06753	-0.189	0.0343	3.468e-08	-0.1778	0.0432	3.889e-05	-0.2289	0.0535	1.886e-05	-0.1159	0.0958	0.2265
cg16321846	chr7:4050114	SDK1	0.1576	0.0288	4.377e-08	0.0859	0.0445	0.05347	0.1569	0.0286	3.96e-08	0.1683	0.0357	2.361e-06	0.1108	0.0446	0.01304	0.1435	0.0824	0.08137				1
cg17999280	chr6:161557748	AGPAT4	0.1816	0.0332	4.377e-08	-0.0109	0.0593	0.8548	0.1632	0.0325	5.184e-07	0.1297	0.0421	0.002078	0.2174	0.0511	2.091e-05	0.0244	0.0915	0.7898
cg14534148	chr6:170559869	not annotated to any known coding sequence	0.1513	0.0276	4.387e-08	0.0897	0.0503	0.07452	0.1427	0.0271	1.442e-07	0.14	0.0355	8.028e-05	0.1718	0.0432	6.965e-05	0.0936	0.0747	0.2103
cg18482303	chr2:135041380	MGAT5	0.1474	0.0269	4.402e-08	0.058	0.0405	0.1514	0.1582	0.0271	5.276e-09	0.1343	0.0359	0.0001844	0.1314	0.037	0.0003888	0.2083	0.0779	0.007485				1
cg00701951	chr10:124228478	HTRA1	-0.1343	0.0246	4.464e-08	-0.125	0.0438	0.004281	-0.1296	0.024	6.99e-08	-0.1174	0.0305	0.0001161	-0.1452	0.039	0.0002002	-0.0555	0.0673	0.4093				1
cg06897661	chr16:50322074	ADCY7;ADCY7	0.2556	0.0467	4.503e-08	0.0949	0.1119	0.3965	0.2752	0.0455	1.436e-09	0.2506	0.0533	2.564e-06	0.2655	0.0866	0.002165	0.1292	0.146	0.3764				1
cg03697881	chr7:40803287	C7orf10	0.1991	0.0364	4.519e-08	0.2791	0.098	0.004417	0.1954	0.0351	2.508e-08	0.2688	0.0454	3.272e-09	0.1353	0.0635	0.03301	0.1001	0.0896	0.2638				1
cg05400196	chr6:42272048	TRERF1	0.2378	0.0435	4.528e-08	0.0164	0.0585	0.779	0.231	0.0429	7.497e-08	0.2535	0.0541	2.837e-06	0.1853	0.0639	0.003718	0.111	0.1215	0.3608		1 disc only		1
cg14539658	chr14:21495146	NDRG2;NDRG2;NDRG2;NDRG2	0.1762	0.0322	4.534e-08	0.1409	0.0486	0.003768	0.1767	0.0319	3.21e-08	0.1667	0.0402	3.331e-05	0.2135	0.0484	1.025e-05	0.0784	0.0988	0.4274
cg10192877	chr21:43641690	ABCG1;ABCG1;ABCG1;ABCG1;ABCG1;ABCG1	0.2532	0.0463	4.564e-08	0.218	0.0806	0.006865	0.2483	0.0451	3.722e-08	0.2156	0.0578	0.0001926	0.2772	0.0716	0.0001075	0.1465	0.12	0.2222
cg01715248	chr9:93953608	not annotated to any known coding sequence	0.2205	0.0403	4.593e-08	0.1159	0.0631	0.06612	0.2021	0.0402	4.796e-07	0.176	0.0494	0.0003633	0.2164	0.0633	0.000628	0.1015	0.1178	0.3887
cg25009141	chr1:17751614	RCC2;RCC2	0.2794	0.0511	4.606e-08	0.1641	0.08	0.0402	0.2706	0.0507	9.146e-08	0.3294	0.0634	2.048e-07	0.2106	0.0779	0.006867	0.1712	0.1425	0.2293				1
cg06898549	chr12:41083590	not annotated to any known coding sequence	0.1473	0.027	4.63e-08	0.0956	0.0399	0.01657	0.1425	0.0267	9.486e-08	0.1203	0.0332	0.0002905	0.1913	0.0409	2.864e-06	0.1032	0.0722	0.1526				1
cg15912390	chr3:194826514	C3orf21	0.2049	0.0375	4.683e-08	0.0214	0.0518	0.6799	0.1976	0.0373	1.159e-07	0.234	0.0482	1.209e-06	0.136	0.0537	0.01137	0.1217	0.1056	0.2489
cg06800849	chr16:89180587	ACSF3;ACSF3;ACSF3	0.0804	0.0147	4.702e-08	0.0972	0.0248	8.918e-05	0.0791	0.0148	9.332e-08	0.0645	0.0179	0.0003137	0.0877	0.0223	8.129e-05	0.1908	0.0518	0.0002309					1.31192
cg17574812	chr3:58246371	ABHD6	-0.2077	0.038	4.736e-08	-0.119	0.058	0.04036	-0.2133	0.0377	1.545e-08	-0.2413	0.0445	5.9e-08	-0.1423	0.0634	0.02489	-0.0219	0.1066	0.8369
cg21279874	chr13:113646899	MCF2L;MCF2L	0.1789	0.0328	4.746e-08	0.1242	0.0515	0.016	0.1641	0.0322	3.534e-07	0.1697	0.0399	2.073e-05	0.1588	0.0509	0.00179	0.1663	0.0896	0.0635
cg16379999	chr14:81976516	SEL1L	0.2538	0.0465	4.788e-08	0.1244	0.0725	0.08631	0.2526	0.0463	4.739e-08	0.2531	0.0571	9.417e-06	0.1667	0.0693	0.01605	0.4496	0.139	0.001214				1
cg08822075	chr7:26193607	NFE2L3	-0.1132	0.0207	4.803e-08	-0.0786	0.0402	0.05053	-0.115	0.02	8.718e-09	-0.1177	0.027	1.291e-05	-0.14	0.0333	2.543e-05	-0.0601	0.0508	0.2372
cg17443080	chr9:139557460	EGFL7;EGFL7;EGFL7;EGFL7	-0.2781	0.051	4.811e-08	-0.2682	0.0796	0.0007489	-0.2859	0.0504	1.413e-08	-0.263	0.061	1.624e-05	-0.3301	0.0803	3.931e-05	-0.2354	0.1397	0.09209				1
cg03881294	chr2:11884333	not annotated to any known coding sequence	-0.1647	0.0302	4.843e-08	-0.1465	0.0799	0.06675	-0.1557	0.0292	1.011e-07	-0.1482	0.039	0.0001476	-0.1942	0.0473	4.054e-05	-0.119	0.0863	0.1676				1
cg22647738	chr17:34304462	CCL16	0.203	0.0372	4.868e-08	0.1206	0.053	0.02297	0.1979	0.0373	1.142e-07	0.1854	0.0472	8.492e-05	0.1858	0.0549	0.0007172	0.1964	0.1037	0.05814
cg08640498	chr12:57828515	INHBC	0.3239	0.0594	4.871e-08	0.1103	0.0879	0.2095	0.2999	0.0585	2.912e-07	0.3069	0.0715	1.782e-05	0.2031	0.089	0.02254	0.0982	0.1628	0.5465				1
cg20160197	chr4:1222037	CTBP1;CTBP1	0.2048	0.0376	4.908e-08	0.0434	0.0717	0.5452	0.1987	0.0364	4.663e-08	0.2476	0.0456	5.586e-08	0.1299	0.0602	0.03101	0.0556	0.1181	0.6378				1
cg11083715	chr5:482407	SLC9A3	0.1237	0.0227	5.002e-08	0.1158	0.0389	0.002902	0.1163	0.0224	1.983e-07	0.0706	0.0269	0.008701	0.1548	0.0372	3.243e-05	0.1366	0.0674	0.04268
cg07719604	chr16:67232460	ELMO3;E2F4	0.2349	0.0431	5.009e-08	0.1677	0.0676	0.01314	0.2131	0.0423	4.883e-07	0.229	0.0498	4.257e-06	0.1633	0.0748	0.02898	-0.0078	0.1118	0.9445				1
cg06039489	chr20:20037100	C20orf26;C20orf26;CRNKL1	0.1295	0.0238	5.081e-08	0.0526	0.0334	0.1157	0.1299	0.0237	4.355e-08	0.1401	0.03	3.027e-06	0.1022	0.0358	0.004276	0.1063	0.0623	0.08771
cg10639435	chr8:146104221	ZNF250;ZNF250	0.2235	0.041	5.138e-08	0.0827	0.0559	0.139	0.2212	0.0412	7.915e-08	0.2084	0.0542	0.0001195	0.174	0.0567	0.002152	0.1537	0.1254	0.2202
cg13284470	chr2:69001115	ARHGAP25;ARHGAP25;ARHGAP25;ARHGAP25	0.247	0.0454	5.165e-08	0.1643	0.0695	0.01804	0.2342	0.0453	2.259e-07	0.237	0.0547	1.456e-05	0.2445	0.0701	0.0004858	0.1313	0.1346	0.3293					0.300244
cg26403580	chr10:120936730	PRDX3;PRDX3	-0.1734	0.0319	5.253e-08	-0.1365	0.054	0.01148	-0.1688	0.0313	7.186e-08	-0.1709	0.0411	3.242e-05	-0.2012	0.0487	3.612e-05	0.0198	0.0854	0.8165
cg17002328	chr14:91751773	CCDC88C	0.1607	0.0295	5.264e-08	0.1111	0.0522	0.03353	0.1481	0.0293	4.155e-07	0.1411	0.0363	0.000102	0.1438	0.0476	0.002534	0.1158	0.091	0.2034				1
cg17822325	chr1:31896462	SERINC2	0.1696	0.0312	5.323e-08	0.0154	0.0508	0.7617	0.1753	0.031	1.533e-08	0.1509	0.0384	8.439e-05	0.1702	0.0489	0.0005054	0.1581	0.0915	0.08403				1
cg25966016	chr10:134353618	INPP5A	-0.2531	0.0465	5.327e-08	-0.2501	0.0724	0.0005571	-0.2701	0.0464	5.636e-09	-0.1602	0.0559	0.004193	-0.3814	0.0735	2.143e-07	-0.4293	0.133	0.001246				1
cg04610187	chr17:76360794	not annotated to any known coding sequence	-0.172	0.0316	5.393e-08	-0.1905	0.0485	8.669e-05	-0.1862	0.0317	4.325e-09	-0.1067	0.0385	0.005612	-0.2752	0.0502	4.137e-08	-0.2709	0.0959	0.004737				1
cg15931839	chr6:111880530	TRAF3IP2;TRAF3IP2;TRAF3IP2;TRAF3IP2;TRAF3IP2	0.19	0.0349	5.406e-08	0.0301	0.0527	0.5683	0.1803	0.0347	1.98e-07	0.163	0.0414	8.189e-05	0.2136	0.0573	0.0001944	-0.1111	0.0981	0.2572
cg15770046	chr19:35764710	USF2;USF2	0.2678	0.0493	5.425e-08	0.2206	0.0779	0.004626	0.2594	0.0485	8.786e-08	0.2439	0.0599	4.616e-05	0.3402	0.0764	8.575e-06	0.0443	0.1332	0.7398
cg13209762	chr1:53882937	not annotated to any known coding sequence	0.2425	0.0446	5.547e-08	0.0113	0.0734	0.8779	0.2511	0.0441	1.252e-08	0.1571	0.053	0.003051	0.3638	0.0701	2.141e-07	0.0752	0.1269	0.5535
cg25213720	chr5:176734343	MXD3;MXD3	-0.2188	0.0403	5.562e-08	-0.0908	0.0635	0.1529	-0.2002	0.0404	7.277e-07	-0.2512	0.0492	3.307e-07	-0.0951	0.0635	0.134	-0.1179	0.1218	0.3329
cg07266431	chr7:92460113	CDK6;CDK6	-0.1346	0.0248	5.605e-08	-0.1274	0.0425	0.002689	-0.1299	0.0245	1.161e-07	-0.195	0.036	6.153e-08	-0.0634	0.0329	0.05423	-0.0717	0.0663	0.2794				1
cg25691553	chr3:49057884	NDUFAF3;DALRD3;NDUFAF3;MIR425;NDUFAF3;NDUFAF3	-0.1077	0.0198	5.61e-08	-0.1033	0.0365	0.004613	-0.106	0.0194	4.488e-08	-0.1501	0.0281	9.736e-08	-0.0916	0.0273	0.0007844	-0.0741	0.0503	0.1406				1
cg07624918	chr3:136533970	not annotated to any known coding sequence	0.2457	0.0452	5.627e-08	0.1871	0.0574	0.001115	0.2188	0.0456	1.562e-06	0.2072	0.0533	0.0001011	0.2984	0.0691	1.579e-05	0.2086	0.1102	0.0584
cg07391913	chr3:56818298	ARHGEF3;ARHGEF3	-0.1436	0.0265	5.712e-08	-0.1933	0.0439	1.072e-05	-0.1501	0.0262	1.047e-08	-0.2007	0.0368	5.035e-08	-0.0958	0.0368	0.009315	-0.1548	0.0739	0.03614	1			1		yes
cg19802477	chr19:54850444	LILRA4	0.1861	0.0343	5.754e-08	0.0888	0.0504	0.07843	0.1755	0.034	2.336e-07	0.1409	0.0419	0.0007767	0.2024	0.0557	0.0002784	0.0794	0.0914	0.3849
cg03612357	chr1:227162127	CABC1	-0.1468	0.0271	5.905e-08	-0.1133	0.052	0.02935	-0.1478	0.0264	2.301e-08	-0.1746	0.0342	3.187e-07	-0.1007	0.0399	0.01159	-0.0254	0.0802	0.7511				1
cg05014727	chr10:6214016	PFKFB3	-0.1616	0.0298	5.931e-08	-0.05	0.0501	0.3191	-0.1605	0.0299	8.324e-08	-0.2091	0.0356	4.101e-09	-0.0631	0.0474	0.1834	-0.0645	0.0893	0.47				1
cg06575692	chr16:68112968	DUS2L	0.2507	0.0463	5.936e-08	-0.1047	0.0723	0.1474	0.2293	0.046	6.176e-07	0.2319	0.0566	4.179e-05	0.1957	0.0733	0.007609	-0.0905	0.1323	0.4937
cg01003245	chr1:151428287	POGZ;POGZ;POGZ	0.1795	0.0331	5.941e-08	0.0832	0.0448	0.06321	0.1595	0.0333	1.629e-06	0.1052	0.0409	0.01012	0.2001	0.0491	4.662e-05	0.0455	0.09	0.6129
cg14099685	chr11:47546068	CUGBP1	-0.2889	0.0533	6.074e-08	-0.3214	0.0807	6.851e-05	-0.3112	0.0523	2.705e-09	-0.2433	0.0643	0.0001538	-0.3241	0.0817	7.34e-05	-0.5154	0.1403	0.0002404				1
cg10333594	chr16:1705338	CRAMP1L	0.2051	0.0379	6.136e-08	0.1535	0.0564	0.006491	0.1901	0.0371	2.966e-07	0.1626	0.0457	0.0003793	0.2553	0.0592	1.593e-05	0.1412	0.1024	0.1678
cg07723258	chr17:38176064	MED24;MED24	0.1679	0.031	6.146e-08	0.0747	0.0456	0.101	0.1635	0.031	1.322e-07	0.1465	0.0377	0.0001036	0.1336	0.048	0.005371	0.1624	0.0866	0.06088
cg26253134	chr2:70751721	TGFA;TGFA	-0.1912	0.0353	6.155e-08	-0.0716	0.0585	0.2212	-0.189	0.0353	8.98e-08	-0.266	0.0496	8.145e-08	-0.046	0.0484	0.3424	-0.2125	0.1044	0.04177				1
cg19599611	chr15:35148637	AQR	0.1506	0.0278	6.156e-08	0.0849	0.0411	0.03887	0.1392	0.0276	4.633e-07	0.1699	0.0364	2.987e-06	0.0926	0.0385	0.01627	0.0047	0.0865	0.9567
cg26648465	chr16:85676412	KIAA0182;KIAA0182	0.1268	0.0234	6.193e-08	0.0255	0.036	0.4787	0.1333	0.0232	9.469e-09	0.1225	0.0296	3.424e-05	0.1215	0.0344	0.00041	0.1361	0.064	0.03344
cg04922029	chr1:159174728	DARC;DARC;DARC	0.106	0.0196	6.228e-08	0.0682	0.034	0.04495	0.0934	0.0206	5.461e-06	0.0175	0.0625	0.7791	0.1008	0.0212	1.936e-06	0.0306	0.0796	0.7002
cg11186858	chr17:75096382	not annotated to any known coding sequence	0.1791	0.0331	6.272e-08	0.0824	0.0509	0.1055	0.1865	0.033	1.591e-08	0.183	0.0388	2.454e-06	0.1206	0.0508	0.01768	0.115	0.0817	0.1595
cg17051905	chr8:1725140	CLN8	-0.1232	0.0228	6.307e-08	-0.121	0.0544	0.02624	-0.1212	0.0225	7.135e-08	-0.1135	0.028	5.154e-05	-0.14	0.0367	0.0001352	-0.0402	0.0765	0.5994
cg23288563	chr14:21491469	NDRG2;NDRG2;NDRG2;NDRG2;NDRG2;NDRG2;NDRG2;NDRG2	0.2921	0.054	6.316e-08	0.2581	0.09	0.004149	0.2649	0.0538	8.618e-07	0.1898	0.0623	0.002325	0.4283	0.0973	1.065e-05	0.2457	0.1583	0.1206
cg04212285	chr7:157342638	PTPRN2;PTPRN2;PTPRN2	0.1784	0.033	6.365e-08	0.1482	0.0468	0.001558	0.1941	0.0329	3.631e-09	0.2244	0.045	6.238e-07	0.1843	0.0438	2.607e-05	0.1572	0.09	0.08072				1
cg12555233	chr15:91455366	MAN2A2	0.1704	0.0315	6.365e-08	0.0941	0.0647	0.1462	0.1924	0.0306	3.067e-10	0.2274	0.0374	1.24e-09	0.0529	0.0514	0.3031	0.3148	0.094	0.0008129		1 disc only		1
cg02347984	chr6:26170601	HIST1H2BD	-0.1826	0.0338	6.4e-08	-0.1481	0.0462	0.001358	-0.1718	0.0336	3.076e-07	-0.152	0.0431	0.0004193	-0.2302	0.0475	1.283e-06	0.0305	0.0878	0.7286
cg12564437	chr12:96464899	not annotated to any known coding sequence	0.2544	0.047	6.403e-08	0.055	0.0817	0.5011	0.2499	0.0465	7.68e-08	0.2306	0.0548	2.587e-05	0.2126	0.0806	0.008309	0.376	0.1471	0.01057
cg09220326	chr3:45175421	CDCP1;CDCP1	-0.2043	0.0378	6.508e-08	-0.1729	0.0591	0.003464	-0.2022	0.0376	7.319e-08	-0.1394	0.0456	0.002232	-0.2746	0.061	6.676e-06	-0.2706	0.1074	0.01171
cg17572056	chr3:195947062	OSTalpha	0.2206	0.0408	6.574e-08	0.1616	0.0626	0.009867	0.2344	0.041	1.045e-08	0.2434	0.0483	4.579e-07	0.2152	0.0652	0.0009683	0.2482	0.1071	0.0205		1 disc only
cg07814318	chr15:31624584	KLF13	0.2106	0.039	6.583e-08	0.1438	0.0576	0.01258	0.2008	0.0388	2.265e-07	0.1475	0.0478	0.002019	0.2835	0.0606	2.871e-06	0.2402	0.108	0.02615				1
cg20228731	chr7:130646051	FLJ43663;FLJ43663	-0.0908	0.0168	6.672e-08	-0.0598	0.0266	0.02447	-0.0836	0.0167	5.728e-07	-0.0761	0.0195	9.883e-05	-0.0867	0.029	0.002816	-0.046	0.0481	0.3389
cg27287951	chr7:961322	ADAP1	0.114	0.0211	6.731e-08	0.0635	0.0407	0.1192	0.114	0.0212	7.692e-08	0.0842	0.0272	0.001976	0.1568	0.0326	1.5e-06	0.1574	0.0687	0.02206
cg07665923	chr7:1174784	C7orf50;C7orf50;C7orf50	0.1306	0.0242	6.746e-08	0.0819	0.0644	0.2034	0.1251	0.0236	1.207e-07	0.1369	0.0315	1.388e-05	0.1203	0.0423	0.00443	0.0839	0.0671	0.2112
cg00787180	chr14:91751731	CCDC88C	0.1242	0.023	6.912e-08	0.0886	0.0376	0.01853	0.1176	0.0229	2.757e-07	0.1032	0.0278	0.0002063	0.1467	0.0377	0.000101	0.086	0.0669	0.1986
cg27128761	chr5:151055650	SPARC	0.2967	0.055	6.934e-08	-0.0321	0.0815	0.6937	0.2801	0.0546	2.856e-07	0.2477	0.0705	0.0004387	0.1837	0.0789	0.01987	0.1831	0.1468	0.2124
cg07979747	chr6:30860136	DDR1;DDR1;DDR1	0.0886	0.0164	6.973e-08	0.0772	0.0262	0.003167	0.0799	0.0163	9.34e-07	0.0847	0.0203	2.976e-05	0.0837	0.0248	0.0007439	0.0961	0.0474	0.04257
cg23919111	chr14:95983256	not annotated to any known coding sequence	-0.1617	0.03	6.973e-08	-0.1282	0.05	0.01031	-0.1659	0.0295	1.824e-08	-0.1939	0.0403	1.518e-06	-0.1131	0.0427	0.008033	-0.137	0.0769	0.07486				1
cg03500056	chr16:8814507	ABAT;ABAT;ABAT	0.2179	0.0404	7.146e-08	0.1846	0.0652	0.004669	0.2223	0.04	2.842e-08	0.19	0.0525	0.0002924	0.1984	0.0587	0.0007223	0.1658	0.1124	0.1401				1
cg06806711	chr11:60223291	MS4A1;MS4A1;MS4A1;MS4A1	0.27	0.0501	7.171e-08	0.2236	0.0732	0.002237	0.2741	0.0495	3.056e-08	0.2352	0.0603	9.606e-05	0.306	0.0756	5.208e-05	0.3756	0.1471	0.01065				1
cg05874806	chr2:102350276	MAP4K4;MAP4K4;MAP4K4	0.2988	0.0555	7.181e-08	0.0585	0.0884	0.5082	0.2927	0.0547	8.828e-08	0.2201	0.0672	0.001061	0.2976	0.0886	0.0007762	0.2866	0.1606	0.07435				1
cg05670193	chr19:45324246	BCAM	0.2828	0.0525	7.182e-08	0.1322	0.0866	0.1269	0.2794	0.0518	6.791e-08	0.3127	0.0651	1.56e-06	0.1523	0.0788	0.05319	0.3553	0.1518	0.01926
cg03318904	chr22:39801522	MAP3K7IP1;MAP3K7IP1	0.2003	0.0372	7.215e-08	0.1213	0.056	0.03036	0.2097	0.0375	2.165e-08	0.2358	0.0462	3.298e-07	0.1162	0.0561	0.03821	0.1588	0.1056	0.1326				1
cg08929197	chr6:158068523	ZDHHC14;ZDHHC14	0.3187	0.0592	7.23e-08	0.1886	0.0891	0.03435	0.3075	0.059	1.864e-07	0.3068	0.0724	2.236e-05	0.2718	0.0893	0.002338	0.267	0.146	0.06741
cg06639053	chr12:111837470	not annotated to any known coding sequence	-0.1998	0.0371	7.237e-08	-0.1018	0.0501	0.04231	-0.1946	0.0368	1.262e-07	-0.2249	0.0463	1.204e-06	-0.1468	0.0539	0.00648	-0.0148	0.0992	0.8814
cg02076355	chr10:45474372	C10orf10;RASSF4	-0.1698	0.0315	7.264e-08	-0.0241	0.0442	0.5852	-0.1801	0.0313	8.221e-09	-0.1672	0.0397	2.542e-05	-0.1696	0.0466	0.0002764	-0.0925	0.083	0.2652
cg12167564	chr1:236047034	not annotated to any known coding sequence	-0.2158	0.0401	7.266e-08	-0.1873	0.061	0.00215	-0.2365	0.0399	2.977e-09	-0.2085	0.0496	2.59e-05	-0.2344	0.0617	0.0001435	-0.2495	0.1168	0.03262
cg04625873	chr11:118754530	CXCR5	0.2882	0.0535	7.288e-08	0.1521	0.0935	0.1037	0.2809	0.0529	1.103e-07	0.2906	0.0607	1.696e-06	0.1969	0.0975	0.04344	0.0907	0.1771	0.6086
cg20098659	chr12:10183364	CLEC9A;CLEC9A	0.1227	0.0228	7.317e-08	0.0511	0.0388	0.1884	0.1199	0.0225	1.019e-07	0.1689	0.0303	2.352e-08	0.0678	0.0338	0.0448	0.0476	0.06	0.4276
cg12058372	chr20:48252667	B4GALT5	0.2019	0.0375	7.339e-08	0.0308	0.0545	0.5714	0.216	0.0377	1.025e-08	0.1887	0.0466	5.1e-05	0.1228	0.0552	0.02595	0.2352	0.1039	0.02358
cg17375396	chr11:67202808	RPS6KB2	0.1901	0.0353	7.34e-08	0.0751	0.0486	0.1225	0.1857	0.0353	1.45e-07	0.2006	0.0462	1.422e-05	0.1067	0.0504	0.0343	0.0845	0.1007	0.4012
cg11070172	chr14:23586812	CEBPE	0.2334	0.0434	7.362e-08	0.2124	0.0746	0.004408	0.2466	0.0431	1.023e-08	0.1864	0.0487	0.0001301	0.3258	0.0785	3.345e-05	0.3217	0.1166	0.005782
cg08876103	chr1:39572323	MACF1	-0.2312	0.043	7.413e-08	-0.1262	0.0616	0.04049	-0.2365	0.0427	3.11e-08	-0.2419	0.0542	8.031e-06	-0.2035	0.0611	0.0008647	-0.176	0.124	0.1558				1
cg23624822	chr3:106838264	LOC100302640	0.1651	0.0307	7.432e-08	0.1015	0.0537	0.05868	0.1639	0.0302	5.713e-08	0.1914	0.0418	4.734e-06	0.1442	0.0453	0.00146	0.1897	0.0799	0.01761
cg00555393	chr10:15077929	not annotated to any known coding sequence	0.1584	0.0294	7.44e-08	0.0918	0.0526	0.0806	0.1418	0.0292	1.178e-06	0.1748	0.0348	5.096e-07	0.1451	0.0511	0.004484	-0.1377	0.091	0.1303
cg00244001	chr10:126336805	FAM53B	-0.1811	0.0337	7.474e-08	-0.2255	0.055	4.074e-05	-0.1882	0.0334	1.712e-08	-0.174	0.044	7.541e-05	-0.223	0.0505	1.009e-05	-0.1602	0.0915	0.07977	1			1
cg22891595	chr3:193570256	not annotated to any known coding sequence	0.2263	0.0421	7.478e-08	0.111	0.0651	0.08829	0.2493	0.0416	2.1e-09	0.221	0.053	3.014e-05	0.2268	0.0624	0.0002767	0.3378	0.1271	0.007884
cg15344192	chr2:121347210	not annotated to any known coding sequence	0.1772	0.033	7.591e-08	0.0221	0.0483	0.6476	0.1707	0.0327	1.82e-07	0.1879	0.0403	3.084e-06	0.1275	0.0505	0.01167	0.031	0.0905	0.7319
cg10414208	chr17:74669923	not annotated to any known coding sequence	0.2065	0.0384	7.623e-08	0.0455	0.0659	0.4902	0.198	0.0381	1.978e-07	0.197	0.0476	3.492e-05	0.1444	0.0605	0.01708	0.1355	0.1097	0.2169
cg03584506	chr11:39689828	not annotated to any known coding sequence	-0.1769	0.0329	7.692e-08	-0.0962	0.0396	0.01515	-0.1876	0.0329	1.206e-08	-0.2092	0.0449	3.176e-06	-0.131	0.0421	0.001849	-0.0878	0.0848	0.3002
cg00277397	chr7:71800412	CALN1;CALN1	-0.15	0.0279	7.83e-08	-0.2207	0.0464	2.014e-06	-0.1545	0.0276	2.12e-08	-0.1293	0.037	0.0004773	-0.1872	0.0404	3.529e-06	-0.2023	0.082	0.01359	1			1		yes
cg15537056	chr10:134170262	LRRC27;LRRC27;LRRC27	0.2008	0.0374	8.091e-08	0.0775	0.0589	0.1877	0.1851	0.0369	5.439e-07	0.1924	0.0451	1.978e-05	0.1469	0.0592	0.01307	0.2058	0.1085	0.05782
cg11963400	chr6:30112769	TRIM40	-0.2247	0.0419	8.098e-08	-0.2367	0.0595	6.996e-05	-0.2188	0.0419	1.777e-07	-0.177	0.0512	0.0005511	-0.298	0.0636	2.824e-06	-0.1462	0.1182	0.216				1
cg21622464	chr17:56164461	DYNLL2	0.1566	0.0292	8.119e-08	-0.033	0.0593	0.5772	0.1579	0.0284	2.7e-08	0.1626	0.0347	2.888e-06	0.1264	0.0508	0.01288	0.1037	0.0793	0.191
cg10136168	chr14:77783447	POMT2	-0.266	0.0496	8.216e-08	-0.1226	0.0778	0.1153	-0.266	0.049	5.628e-08	-0.1906	0.0642	0.002972	-0.3213	0.071	6.116e-06	-0.2169	0.1471	0.1405
cg12286415	chr13:30948122	LOC100188949	0.1435	0.0268	8.221e-08	0.0508	0.0398	0.2027	0.1447	0.0264	4.356e-08	0.1442	0.0352	4.162e-05	0.131	0.0379	0.000549	0.1282	0.0723	0.07598
cg23900712	chr15:99344807	IGF1R	-0.2128	0.0397	8.301e-08	-0.0893	0.0576	0.1214	-0.2149	0.0392	4.321e-08	-0.1849	0.049	0.0001588	-0.1922	0.0604	0.001476	-0.2283	0.1152	0.04747				1
cg00472520	chr17:79006834	FLJ90757	0.2553	0.0477	8.468e-08	-0.0144	0.0768	0.8508	0.2249	0.0469	1.6e-06	0.1718	0.0571	0.002628	0.2457	0.0746	0.0009885	0.0372	0.1261	0.7682
cg23902264	chr1:241815413	WDR64	0.1967	0.0367	8.495e-08	0.1568	0.0621	0.01159	0.1743	0.0365	1.801e-06	0.1591	0.0435	0.0002525	0.245	0.062	7.706e-05	0.0485	0.1047	0.643				1
cg02217713	chr7:643155	PRKAR1B;PRKAR1B;PRKAR1B;PRKAR1B;PRKAR1B;PRKAR1B	-0.2541	0.0474	8.526e-08	-0.101	0.0729	0.1661	-0.27	0.0474	1.248e-08	-0.3054	0.058	1.378e-07	-0.2352	0.0746	0.001625	-0.1031	0.1419	0.4673				1
cg01881899	chr21:43652704	ABCG1;ABCG1;ABCG1;ABCG1;ABCG1;ABCG1	0.127	0.0237	8.602e-08	0.033	0.0408	0.4192	0.1234	0.0232	1.113e-07	0.1319	0.0309	1.945e-05	0.0909	0.0354	0.01032	0.124	0.0622	0.046				1
cg17069396	chr20:2731102	EBF4	0.0889	0.0166	8.615e-08	0.0398	0.0197	0.04344	0.0875	0.0166	1.26e-07	0.0785	0.0207	0.0001449	0.1035	0.024	1.58e-05	0.0422	0.0431	0.3286				1
cg16599817	chr1:2036283	PRKCZ;PRKCZ;PRKCZ;PRKCZ	0.1858	0.0347	8.617e-08	0.1344	0.0646	0.03738	0.204	0.034	1.987e-09	0.2654	0.0453	4.626e-09	0.11	0.0516	0.03287	0.2605	0.0906	0.004042
cg06668829	chr8:144948781	EPPK1	0.2048	0.0383	8.663e-08	0.0485	0.0573	0.3975	0.2069	0.038	5.268e-08	0.215	0.0471	5.091e-06	0.2039	0.0574	0.0003806	-0.1239	0.1177	0.2927
cg25621991	chr5:142942670	not annotated to any known coding sequence	-0.2494	0.0466	8.671e-08	-0.2044	0.0687	0.002922	-0.2466	0.0464	1.068e-07	-0.2064	0.053	9.918e-05	-0.3132	0.0737	2.162e-05	-0.273	0.1443	0.05855				1
cg23560388	chr6:155542639	TIAM2;TIAM2	0.1739	0.0325	8.703e-08	0.0841	0.052	0.1056	0.1723	0.0322	8.629e-08	0.2084	0.0417	5.758e-07	0.152	0.0498	0.002269	0.0255	0.0952	0.789				1
cg22502001	chr1:2360018	not annotated to any known coding sequence	0.2312	0.0432	8.737e-08	0.0564	0.0588	0.3371	0.2143	0.0424	4.276e-07	0.2513	0.0523	1.565e-06	0.0829	0.0611	0.1744	0.2378	0.1079	0.02757				1
cg23038277	chr1:226833134	ITPKB	0.2061	0.0385	8.747e-08	0.1404	0.0509	0.005785	0.2213	0.0385	9.265e-09	0.2117	0.0452	2.853e-06	0.2091	0.0579	0.0003063	0.1486	0.1071	0.1652				1
cg03165356	chr2:216882347	not annotated to any known coding sequence	-0.1517	0.0284	8.928e-08	-0.1605	0.0399	5.829e-05	-0.1564	0.0282	2.903e-08	-0.1304	0.037	0.000416	-0.184	0.04	4.216e-06	-0.105	0.0787	0.1821
cg04121771	chr3:149191624	TM4SF4	-0.2338	0.0437	8.987e-08	-0.1851	0.0645	0.004135	-0.2382	0.0437	5.018e-08	-0.2809	0.054	2.009e-07	-0.1737	0.0659	0.008422	-0.1877	0.1149	0.1024		3		1
cg22897715	chr11:57192251	SLC43A3;SLC43A3;SLC43A3	-0.1199	0.0224	9.012e-08	-0.0699	0.0393	0.0753	-0.1185	0.0222	9.538e-08	-0.134	0.0319	2.618e-05	-0.0973	0.0311	0.001722	-0.1252	0.0597	0.03598
cg07682160	chr19:18959935	UPF1	0.2609	0.0488	9.03e-08	0.2469	0.0648	0.0001388	0.2372	0.0482	8.374e-07	0.2408	0.057	2.413e-05	0.3383	0.0803	2.507e-05	-0.0836	0.1271	0.5108				1
cg23480341	chr20:43883705	SLPI	-0.1062	0.0199	9.079e-08	-0.0615	0.0343	0.0735	-0.1048	0.0196	9.537e-08	-0.129	0.027	1.752e-06	-0.058	0.0285	0.04197	-0.1236	0.054	0.02215
cg14438453	chr6:39786566	DAAM2	0.2738	0.0513	9.232e-08	0.3309	0.082	5.435e-05	0.2544	0.0513	7.036e-07	0.1513	0.0657	0.02128	0.4189	0.0776	6.843e-08	0.0874	0.1492	0.5578
cg11420667	chr11:1750353	HCCA2	0.1367	0.0256	9.36e-08	0.0686	0.0367	0.06189	0.1191	0.0255	2.881e-06	0.0705	0.0326	0.03064	0.1814	0.0364	6.463e-07	0.0335	0.0744	0.6528
cg06051311	chr6:30131001	TRIM15;TRIM15	-0.1095	0.0205	9.364e-08	-0.1479	0.0341	1.423e-05	-0.1029	0.02	2.813e-07	-0.0831	0.0254	0.001083	-0.1375	0.0311	9.994e-06	-0.1638	0.0561	0.003524	1			1		yes
cg12061886	chr14:75746793	FOS	0.1785	0.0334	9.412e-08	0.1539	0.0499	0.002046	0.1789	0.0333	7.529e-08	0.1967	0.0402	1.012e-06	0.1422	0.0522	0.006492	0.2803	0.1043	0.007186				1	1.05037
cg20871826	chr17:3790402	CAMKK1;CAMKK1;CAMKK1	0.2715	0.0509	9.446e-08	0.2753	0.0805	0.0006303	0.2634	0.0502	1.563e-07	0.1997	0.0609	0.001048	0.3778	0.081	3.146e-06	0.1807	0.1404	0.198				1
cg07248377	chr16:4732406	MGRN1;MGRN1;MGRN1;MGRN1	0.196	0.0367	9.468e-08	0.0682	0.065	0.2945	0.1842	0.0363	3.816e-07	0.1417	0.0431	0.0009989	0.2085	0.0623	0.0008151	0.237	0.1094	0.03023		1 disc only		1
cg13709639	chr12:49526040	TUBA1B	-0.1281	0.024	9.506e-08	-0.1728	0.0392	1.061e-05	-0.1233	0.0238	2.087e-07	-0.195	0.034	9.323e-09	-0.0584	0.0322	0.06964	-0.2247	0.0663	0.0006959	1			1		yes
cg26426564	chr10:134371746	INPP5A	0.1829	0.0343	9.557e-08	-0.0307	0.0319	0.3363	0.1889	0.0339	2.577e-08	0.149	0.0414	0.0003247	0.1514	0.0513	0.003188	0.141	0.0846	0.09574
cg25043129	chr17:79047823	BAIAP2;BAIAP2;BAIAP2;BAIAP2	0.2756	0.0517	9.606e-08	0.0375	0.0862	0.6632	0.2568	0.0513	5.626e-07	0.2556	0.0616	3.359e-05	0.1763	0.0851	0.03822	0.2359	0.137	0.08515
cg27470978	chr8:38704972	TACC1;TACC1;TACC1	0.2268	0.0425	9.647e-08	0.1658	0.0714	0.0202	0.2046	0.0421	1.215e-06	0.2713	0.0525	2.39e-07	0.1021	0.0665	0.1248	0.2336	0.1234	0.05833
cg05504759	chr3:52087583	DUSP7	0.3134	0.0588	9.694e-08	0.1939	0.09	0.03132	0.2967	0.0584	3.704e-07	0.3247	0.0721	6.695e-06	0.2429	0.0909	0.007546	0.0424	0.17	0.8029
cg01871427	chr12:90341955	not annotated to any known coding sequence	-0.1741	0.0326	9.705e-08	-0.1069	0.0521	0.0402	-0.1637	0.0325	4.699e-07	-0.1318	0.0408	0.001253	-0.2284	0.0496	4.142e-06	0.005	0.0909	0.9566				1
cg08297686	chr14:68943486	RAD51L1;RAD51L1;RAD51L1	0.1941	0.0364	9.851e-08	0.1206	0.0572	0.03487	0.1853	0.0359	2.508e-07	0.1788	0.045	7.149e-05	0.2087	0.0557	0.0001798	0	0.1043	0.9998				1
cg13092901	chr22:50965373	TYMP;SCO2;SCO2;TYMP;TYMP;SCO2;SCO2	-0.1325	0.0249	9.884e-08	-0.1181	0.0446	0.008173	-0.1301	0.0244	9.221e-08	-0.1173	0.0326	0.0003238	-0.1617	0.0367	1.058e-05	-0.0747	0.0644	0.2465				1
cg04128945	chr8:144264834	not annotated to any known coding sequence	0.2401	0.0451	9.906e-08	0.107	0.069	0.121	0.2459	0.0445	3.153e-08	0.226	0.0551	4.16e-05	0.2099	0.0696	0.00258	0.1325	0.1052	0.2078
cg13518079	chr20:2675072	EBF4	0.078	0.0147	1.002e-07	0.0454	0.0215	0.03446	0.0807	0.0147	3.726e-08	0.0583	0.0184	0.001516	0.1116	0.0218	2.924e-07	0.0307	0.04	0.4428
cg01702055	chr6:13303065	not annotated to any known coding sequence	-0.1632	0.0307	1.016e-07	-0.1219	0.0454	0.007253	-0.1759	0.0308	1.106e-08	-0.2157	0.0398	5.9e-08	-0.145	0.0445	0.001114	-0.1987	0.0858	0.0206				1
cg10676309	chr5:137685565	not annotated to any known coding sequence	0.2265	0.0425	1.024e-07	0.0911	0.0707	0.1971	0.2268	0.042	6.486e-08	0.2331	0.0522	8.081e-06	0.2519	0.0677	0.0001972	0.0986	0.1165	0.3971				1
cg02048220	chr14:91141833	TTC7B	0.1495	0.0281	1.037e-07	0.1474	0.0517	0.004311	0.1357	0.0275	8.156e-07	0.12	0.036	0.0008611	0.1997	0.0442	6.36e-06	0.0094	0.0736	0.8979				1
cg16060189	chr10:94350577	not annotated to any known coding sequence	0.1684	0.0317	1.045e-07	0.0944	0.0485	0.05164	0.1625	0.0316	2.766e-07	0.2163	0.0391	3.04e-08	0.0726	0.0481	0.1313	0.0455	0.0944	0.6297
cg08455089	chr6:37292135	TBC1D22B	-0.1345	0.0253	1.048e-07	-0.1455	0.0504	0.003887	-0.1435	0.0247	6.295e-09	-0.1208	0.0313	0.0001123	-0.1507	0.0403	0.0001814	-0.2235	0.0682	0.001043
cg17879299	chr6:30860300	DDR1;DDR1;DDR1	0.1684	0.0317	1.048e-07	0.1558	0.048	0.001186	0.1539	0.0313	8.54e-07	0.1663	0.0377	1.019e-05	0.1638	0.0489	0.0008169	0.1156	0.0857	0.1776
cg13696706	chr9:124396830	DAB2IP	0.2696	0.0507	1.051e-07	0.2316	0.0818	0.004623	0.2755	0.0503	4.198e-08	0.2614	0.0617	2.233e-05	0.2632	0.0796	0.0009413	-0.0227	0.1538	0.8826				1
cg25718604	chr20:57601474	TUBB1	0.1668	0.0314	1.057e-07	0.0856	0.0458	0.06176	0.1415	0.0307	4.164e-06	0.1306	0.0384	0.0006668	0.1753	0.0471	0.0001975	-0.0155	0.0781	0.8425
cg12559228	chr19:50191882	C19orf76	-0.174	0.0327	1.066e-07	-0.1426	0.0508	0.004989	-0.1832	0.0323	1.456e-08	-0.1312	0.0417	0.001651	-0.2653	0.0501	1.16e-07	-0.1695	0.0906	0.06132				1
cg00567854	chr1:203273693	BTG2	0.2291	0.0431	1.068e-07	0.2136	0.0721	0.003063	0.2133	0.0425	5.186e-07	0.1989	0.0501	7.295e-05	0.3275	0.0759	1.61e-05	0.0293	0.1165	0.8016
cg19515108	chr12:123599873	not annotated to any known coding sequence	0.2387	0.0449	1.069e-07	0.0831	0.0663	0.2101	0.2006	0.0442	5.655e-06	0.1637	0.0538	0.002338	0.2613	0.0722	0.0002987	-0.1373	0.1262	0.2768
cg26856257	chr1:32805350	not annotated to any known coding sequence	-0.1486	0.028	1.077e-07	-0.1726	0.0472	0.0002596	-0.1484	0.0277	8.739e-08	-0.189	0.0368	2.733e-07	-0.1275	0.0413	0.002003	-0.017	0.0772	0.8259
cg07102001	chr16:87734816	LOC100129637	0.2267	0.0427	1.082e-07	0.047	0.0715	0.511	0.2046	0.0422	1.226e-06	0.1851	0.0525	0.000421	0.1983	0.068	0.003566	0.0396	0.1174	0.736
cg01771416	chr3:101567360	NFKBIZ;NFKBIZ	-0.1944	0.0366	1.083e-07	-0.1995	0.0556	0.0003311	-0.1954	0.0364	8.203e-08	-0.1909	0.0464	3.86e-05	-0.2232	0.0542	3.834e-05	-0.2838	0.1065	0.007719				1	-0.0995151
cg26764846	chr13:20797693	GJB6;GJB6;GJB6;GJB6	0.1989	0.0375	1.092e-07	0.0113	0.0624	0.8565	0.1888	0.0371	3.606e-07	0.1542	0.0448	0.0005799	0.2388	0.0613	9.766e-05	0.123	0.1067	0.2488
cg02767093	chr13:99130655	STK24;STK24	-0.2785	0.0524	1.096e-07	-0.1445	0.074	0.05077	-0.2741	0.0517	1.172e-07	-0.2945	0.0641	4.347e-06	-0.2697	0.0799	0.0007356	-0.196	0.1356	0.1481				1
cg12655112	chr15:42261154	EHD4	-0.1901	0.0358	1.097e-07	0.0108	0.054	0.8414	-0.218	0.0361	1.602e-09	-0.2028	0.0445	5.207e-06	-0.0881	0.054	0.1029	-0.2639	0.1042	0.01131
cg25741837	chr2:73452813	SMYD5	0.2473	0.0466	1.1e-07	0.2654	0.0784	0.0007119	0.2634	0.0461	1.146e-08	0.1816	0.0548	0.0009219	0.3395	0.0763	8.549e-06	0.4265	0.1326	0.001301
cg27180555	chr12:112822378	not annotated to any known coding sequence	0.3196	0.0602	1.102e-07	0.0888	0.0831	0.2851	0.2699	0.0596	5.976e-06	0.2921	0.0738	7.54e-05	0.2478	0.0849	0.00352	-0.293	0.1661	0.07766
cg22940954	chr2:218937635	RUFY4	0.2669	0.0503	1.116e-07	0.0831	0.0709	0.2412	0.2616	0.0507	2.439e-07	0.2819	0.0596	2.219e-06	0.1802	0.0794	0.02323	-0.0413	0.1447	0.7752
cg11650298	chr13:44690989	not annotated to any known coding sequence	-0.269	0.0507	1.124e-07	-0.0789	0.0615	0.1994	-0.2943	0.0508	6.732e-09	-0.2236	0.0604	0.0002153	-0.3159	0.0779	4.964e-05	-0.2336	0.1267	0.0652				1
cg20426042	chr8:97778709	PGCP	0.1636	0.0308	1.13e-07	0.0529	0.0398	0.1838	0.1636	0.0308	1.033e-07	0.1037	0.0386	0.007228	0.1704	0.0445	0.0001307	0.1715	0.0785	0.029
cg03290827	chr17:75180760	SEC14L1;SEC14L1;SEC14L1;SEC14L1;SEC14L1	0.1721	0.0325	1.143e-07	0.1303	0.05	0.009118	0.1457	0.0321	5.705e-06	0.1661	0.0403	3.688e-05	0.1106	0.0513	0.03112	0.1186	0.0843	0.1595		1 disc only		1
cg05973262	chr6:32191895	NOTCH4	0.2316	0.0437	1.148e-07	0.195	0.0679	0.004096	0.2351	0.0432	5.332e-08	0.2241	0.0529	2.272e-05	0.2622	0.0686	0.0001311	0.2533	0.1264	0.04513
cg26833883	chr1:154965572	FLAD1;LENEP;FLAD1	0.2839	0.0536	1.174e-07	0.1847	0.0836	0.0272	0.2577	0.0531	1.195e-06	0.2049	0.0616	0.0008784	0.3185	0.0883	0.0003095	0.1267	0.1556	0.4154
cg23250700	chr19:13056068	RAD23A	-0.2023	0.0382	1.177e-07	-0.1111	0.0493	0.0243	-0.1914	0.0379	4.496e-07	-0.1984	0.0477	3.137e-05	-0.1862	0.0543	0.0006112	-0.1342	0.1069	0.2092
cg20025658	chr2:219031640	CXCR1;CXCR1	0.1528	0.0288	1.179e-07	0.0528	0.0465	0.2562	0.1402	0.0286	9.865e-07	0.0982	0.0359	0.006141	0.2146	0.0438	9.474e-07	-0.1082	0.0826	0.1905
cg07243548	chr1:108231160	VAV3;VAV3	-0.1511	0.0285	1.196e-07	-0.0325	0.0489	0.5067	-0.1286	0.0279	4.15e-06	-0.1405	0.0367	0.0001295	-0.094	0.0422	0.02573	-0.04	0.0772	0.6048
cg01297020	chr13:106117425	DAOA;DAOA;DAOA	-0.1893	0.0358	1.228e-07	-0.0546	0.0491	0.2661	-0.1876	0.0355	1.238e-07	-0.1929	0.0462	2.974e-05	-0.1455	0.05	0.003639	-0.1445	0.0997	0.1475				1
cg01906637	chr14:21504131	RNASE13	0.2131	0.0403	1.231e-07	0.1051	0.0812	0.1953	0.1891	0.0396	1.772e-06	0.1901	0.0478	6.94e-05	0.2449	0.0692	0.000401	-0.028	0.122	0.8183				1
cg10179300	chr5:14147618	TRIO	0.112	0.0212	1.234e-07	0.04	0.0365	0.2728	0.1038	0.0209	6.522e-07	0.1217	0.0292	3.121e-05	0.0934	0.0302	0.001957	0.0051	0.0612	0.9341
cg01765641	chr3:17781888	TBC1D5;TBC1D5;TBC1D5	0.1147	0.0217	1.252e-07	0.0364	0.0452	0.421	0.113	0.0213	1.063e-07	0.1236	0.027	4.827e-06	0.0978	0.0362	0.006822	0.095	0.063	0.1314				1
cg13923277	chr9:138967347	NACC2	0.1057	0.02	1.271e-07	0.0165	0.0409	0.686	0.1087	0.0195	2.601e-08	0.1152	0.0244	2.364e-06	0.0718	0.0351	0.0409	0.1122	0.0503	0.02576
cg09502149	chr1:43406792	SLC2A1	-0.2687	0.0509	1.325e-07	-0.2581	0.0868	0.002959	-0.2711	0.0503	6.942e-08	-0.2005	0.0595	0.0007491	-0.3922	0.0844	3.392e-06	-0.3326	0.141	0.01833				1	-0.319102
cg07267600	chr12:2750053	CACNA1C;CACNA1C;CACNA1C;CACNA1C;CACNA1C;CACNA1C;CACNA1C;CACNA1C;CACNA1C;CACNA1C;CACNA1C;CACNA1C;CACNA1C;CACNA1C;CACNA1C;CACNA1C;CACNA1C;CACNA1C;CACNA1C;CACNA1C;CACNA1C;CACNA1C;CACNA1C	-0.2142	0.0406	1.345e-07	-0.1083	0.0596	0.06912	-0.2232	0.0406	4.009e-08	-0.249	0.0553	6.771e-06	-0.2009	0.0559	0.0003272	-0.2949	0.1122	0.008556				1
cg08813944	chr17:71258589	CPSF4L	0.1453	0.0276	1.348e-07	0.0509	0.0425	0.2311	0.151	0.0277	5.272e-08	0.1915	0.0349	4.041e-08	0.066	0.0396	0.09536	0.1683	0.086	0.05034
cg17214023	chr2:10176748	not annotated to any known coding sequence	-0.2677	0.0508	1.348e-07	-0.0763	0.0809	0.346	-0.2812	0.0505	2.568e-08	-0.2245	0.0664	0.0007207	-0.3083	0.0728	2.31e-05	-0.2773	0.1466	0.05849				1
cg16963852	chr3:150479084	SIAH2	-0.1535	0.0291	1.354e-07	-0.1621	0.0407	6.938e-05	-0.1574	0.029	5.381e-08	-0.1336	0.0387	0.0005568	-0.1634	0.0408	6.274e-05	-0.2267	0.0815	0.005395
cg04651583	chr6:33870691	not annotated to any known coding sequence	0.1502	0.0285	1.379e-07	0.0618	0.0425	0.1462	0.1513	0.0283	9.037e-08	0.134	0.0356	0.0001712	0.1344	0.0426	0.001586	0.154	0.0741	0.03763
cg05557266	chr3:49057259	DALRD3;DALRD3;NDUFAF3;NDUFAF3	-0.1769	0.0336	1.409e-07	-0.131	0.0558	0.01897	-0.1785	0.0334	9.019e-08	-0.2312	0.04	7.625e-09	-0.1051	0.0541	0.05198	-0.0561	0.0961	0.5593
cg18765405	chr5:134644263	not annotated to any known coding sequence	-0.203	0.0386	1.418e-07	-0.2326	0.0605	0.0001195	-0.2034	0.0384	1.18e-07	-0.1577	0.0478	0.0009623	-0.3077	0.0604	3.56e-07	-0.281	0.1207	0.01991
cg07196571	chr15:64442578	SNX22	0.3925	0.0746	1.431e-07	0.4124	0.1645	0.01219	0.4086	0.0725	1.764e-08	0.2778	0.0847	0.001037	0.6306	0.1339	2.476e-06	0.8469	0.2453	0.0005557				1
cg09387914	chr6:53187374	ELOVL5	0.225	0.0428	1.448e-07	0.1481	0.069	0.03172	0.2324	0.0429	6.03e-08	0.1954	0.053	0.0002245	0.2208	0.0655	0.0007538	0.2187	0.1285	0.0889
cg17901584	chr1:55353706	DHCR24	-0.1779	0.0339	1.51e-07	-0.0985	0.0522	0.05903	-0.1824	0.0338	6.807e-08	-0.1081	0.0432	0.01228	-0.2275	0.0499	5.051e-06	-0.284	0.1019	0.005305				1
cg24207009	chr17:76037562	TNRC6C;TNRC6C	0.1425	0.0271	1.522e-07	-0.0048	0.0429	0.9102	0.1496	0.0269	2.61e-08	0.1181	0.0322	0.0002455	0.1705	0.0435	8.907e-05	0.0021	0.0757	0.978
cg06285727	chr11:72524028	ATG16L2	-0.1394	0.0266	1.574e-07	-0.0636	0.0426	0.135	-0.1452	0.0265	4.278e-08	-0.1867	0.0369	4.094e-07	-0.0855	0.0372	0.02162	-0.1659	0.0711	0.01959				1
cg06372654	chr7:128044655	IMPDH1;IMPDH1;IMPDH1;IMPDH1;IMPDH1;IMPDH1;IMPDH1	-0.2715	0.0519	1.636e-07	-0.1988	0.0816	0.01482	-0.2792	0.0515	6.092e-08	-0.2212	0.0629	0.0004351	-0.3581	0.0804	8.331e-06	-0.415	0.1578	0.008565				1
cg22805381	chr14:51760188	not annotated to any known coding sequence	-0.1908	0.0364	1.641e-07	-0.1522	0.0517	0.003241	-0.1996	0.0366	4.876e-08	-0.1262	0.0447	0.00472	-0.2803	0.0544	2.547e-07	-0.2255	0.1075	0.03603				1
cg13720395	chr7:75957902	YWHAG	0.1745	0.0333	1.642e-07	-0.0353	0.0505	0.485	0.1777	0.0335	1.162e-07	0.1814	0.0407	8.126e-06	0.1206	0.0507	0.01732	0.0785	0.0928	0.3979
cg18772573	chr17:71257980	CPSF4L;CPSF4L	0.1643	0.0314	1.666e-07	0.1537	0.076	0.04311	0.166	0.0304	4.693e-08	0.2487	0.0401	5.663e-10	0.0679	0.0493	0.1678	0.0754	0.0926	0.4157		1 disc only		1
cg16201957	chr4:140992311	MAML3	0.1774	0.0339	1.715e-07	0.1063	0.0452	0.01864	0.1882	0.0339	2.966e-08	0.2056	0.0421	1.043e-06	0.1627	0.0491	0.0009091	0.1026	0.0971	0.2905
cg19103429	chr7:92460784	CDK6;CDK6	-0.138	0.0264	1.755e-07	-0.092	0.0362	0.01095	-0.1416	0.0261	5.687e-08	-0.137	0.0339	5.331e-05	-0.1238	0.0365	0.0006975	-0.0425	0.0709	0.5494				1
cg08703857	chr7:2653651	IQCE;IQCE	0.1847	0.0354	1.771e-07	0.1308	0.0545	0.01651	0.1908	0.0352	6.032e-08	0.1067	0.0407	0.008669	0.3246	0.0594	4.549e-08	0.2544	0.0988	0.01001
cg04542977	chr1:51982669	EPS15	-0.1686	0.0323	1.79e-07	-0.1767	0.046	0.0001224	-0.1923	0.0323	2.51e-09	-0.2242	0.0415	6.735e-08	-0.1737	0.0445	9.309e-05	-0.1683	0.0897	0.06062				1
cg24598712	chr12:133072859	FBRSL1	0.2908	0.0557	1.817e-07	0.1358	0.0852	0.111	0.2944	0.0555	1.117e-07	0.2829	0.067	2.406e-05	0.2846	0.0858	0.0009147	0.2127	0.1621	0.1895
cg10780778	chr6:26351915	not annotated to any known coding sequence	-0.153	0.0293	1.821e-07	-0.1493	0.0451	0.0009268	-0.1603	0.0293	4.473e-08	-0.1494	0.0366	4.42e-05	-0.182	0.0457	6.768e-05	-0.1162	0.0786	0.1394
cg00383220	chr11:118963880	HMBS;HMBS	-0.2148	0.0412	1.863e-07	-0.1466	0.0647	0.02346	-0.2171	0.0409	1.077e-07	-0.1564	0.049	0.001407	-0.2819	0.0678	3.179e-05	-0.1249	0.123	0.3097
cg00954256	chr1:56278506	not annotated to any known coding sequence	-0.2088	0.0401	1.864e-07	-0.0346	0.0568	0.5423	-0.2297	0.0398	8.017e-09	-0.1139	0.0498	0.02211	-0.3167	0.0601	1.395e-07	-0.2115	0.1084	0.05097
cg10799327	chr3:170484840	not annotated to any known coding sequence	0.3396	0.0652	1.925e-07	0.2519	0.105	0.01647	0.3545	0.0645	3.841e-08	0.3682	0.0776	2.063e-06	0.2286	0.1039	0.02783	0.4066	0.18	0.02387
cg17393917	chr12:106533840	NUAK1	0.1613	0.031	1.991e-07	0.0087	0.0486	0.8581	0.1724	0.0305	1.633e-08	0.1269	0.0377	0.0007728	0.2074	0.0491	2.351e-05	0.0019	0.0868	0.9825
cg14330293	chr17:1374051	MYO1C;MYO1C;MYO1C	0.2869	0.0552	2.023e-07	0.1494	0.0743	0.04445	0.2929	0.0548	8.903e-08	0.1908	0.0577	0.0009495	0.3673	0.0911	5.5e-05	0.3147	0.1696	0.06343				1
cg16251626	chr1:43672622	WDR65;WDR65;WDR65;WDR65	0.2513	0.0484	2.07e-07	0.208	0.0745	0.005242	0.2786	0.0479	6.218e-09	0.1919	0.0565	0.0006912	0.2728	0.0785	0.0005135	0.4621	0.1318	0.0004558
cg08415156	chr16:88972776	CBFA2T3;CBFA2T3	0.2299	0.0443	2.071e-07	0.1245	0.0697	0.07389	0.2458	0.0441	2.575e-08	0.215	0.0533	5.446e-05	0.1984	0.0691	0.004097	0.2915	0.1297	0.02459
cg11494773	chr7:48128242	UPP1;UPP1	-0.0965	0.0186	2.073e-07	-0.1189	0.0341	0.0004856	-0.1016	0.0183	2.631e-08	-0.131	0.0258	3.697e-07	-0.0821	0.0267	0.002099	-0.097	0.0493	0.04896				1
cg25389328	chr17:38222062	THRA;THRA	0.3728	0.0718	2.086e-07	0.1878	0.1156	0.1043	0.3884	0.0708	4.177e-08	0.3813	0.0856	8.414e-06	0.4094	0.1137	0.0003154	0.1957	0.1951	0.3157
cg26768584	chr3:18480242	SATB1;SATB1	0.2038	0.0393	2.152e-07	0.0862	0.0632	0.172	0.2109	0.0389	5.687e-08	0.1921	0.049	8.818e-05	0.1548	0.0618	0.01233	0.2943	0.1051	0.005101
cg17866373	chr1:228651353	not annotated to any known coding sequence	-0.1695	0.0327	2.282e-07	-0.051	0.05	0.3076	-0.1841	0.0321	9.374e-09	-0.0915	0.0418	0.02864	-0.2042	0.0496	3.913e-05	-0.273	0.0746	0.0002535
cg19016694	chr17:80821826	TBCD	-0.2456	0.0475	2.302e-07	-0.2678	0.0818	0.00106	-0.2575	0.0466	3.363e-08	-0.2984	0.0628	1.998e-06	-0.146	0.0729	0.0452	-0.431	0.1087	7.298e-05				1
cg07405121	chr16:2083168	SLC9A3R2;SLC9A3R2	0.1811	0.035	2.383e-07	0.0784	0.056	0.1617	0.1827	0.0345	1.172e-07	0.1876	0.0419	7.633e-06	0.1738	0.056	0.001924	0.0799	0.1051	0.4471
cg03546360	chr1:12675968	DHRS3	0.1643	0.0318	2.418e-07	0.0751	0.0499	0.1324	0.1768	0.0318	2.798e-08	0.1141	0.0388	0.003253	0.2011	0.0488	3.831e-05	0.081	0.0964	0.4007
cg23594345	chr14:106329607	not annotated to any known coding sequence	-0.1091	0.0211	2.468e-07	-0.1308	0.0332	8.084e-05	-0.1125	0.0209	7.816e-08	-0.0977	0.0257	0.0001446	-0.1574	0.0344	4.853e-06	-0.0563	0.058	0.3316				1
cg23078228	chr3:64711384	MIR548A2	-0.1967	0.0382	2.598e-07	-0.1925	0.0537	0.0003398	-0.2214	0.038	5.715e-09	-0.2528	0.0487	2.041e-07	-0.1996	0.0567	0.0004297	-0.169	0.1013	0.09505
cg26108329	chr1:26797585	DHDDS;HMGN2;DHDDS	0.3095	0.0601	2.638e-07	0.3208	0.1011	0.001513	0.3213	0.06	8.596e-08	0.254	0.0709	0.0003379	0.4615	0.0995	3.487e-06	0.002	0.178	0.9909
cg01436608	chr1:184005534	GLT25D2	0.1736	0.0338	2.728e-07	0.0756	0.0591	0.2013	0.1762	0.0327	6.879e-08	0.1533	0.044	0.0004916	0.1939	0.0493	8.256e-05	-0.0119	0.0802	0.8818
cg07917901	chr14:35870184	not annotated to any known coding sequence	-0.2201	0.0428	2.767e-07	-0.0995	0.0639	0.1195	-0.226	0.0427	1.185e-07	-0.3021	0.0522	7.22e-09	-0.1016	0.0641	0.1128	-0.0116	0.1241	0.9257
cg11839940	chr6:143378390	not annotated to any known coding sequence	-0.1427	0.0279	3.151e-07	-0.0205	0.041	0.6175	-0.155	0.0276	1.918e-08	-0.1051	0.0371	0.004554	-0.1515	0.0384	7.952e-05	-0.0732	0.0707	0.3003
cg00607627	chr16:28995994	LAT;LAT;LAT;LAT	-0.1987	0.0389	3.247e-07	-0.1233	0.0654	0.05939	-0.2068	0.0383	6.64e-08	-0.1688	0.0479	0.0004318	-0.2606	0.0603	1.529e-05	-0.3317	0.1076	0.002043				1
cg05318454	chr19:46117805	EML2	-0.3118	0.0611	3.362e-07	-0.2716	0.1056	0.01012	-0.324	0.0606	8.933e-08	-0.2827	0.075	0.0001631	-0.4235	0.0977	1.47e-05	-0.4707	0.1741	0.006857				1
cg01891966	chr7:27202344	HOXA9	-0.2218	0.0435	3.427e-07	-0.1575	0.06	0.008665	-0.2403	0.0437	3.75e-08	-0.1882	0.0523	0.0003249	-0.3081	0.0649	2.037e-06	-0.1443	0.1175	0.2195				1
cg15129679	chr1:85513315	MCOLN3	0.1545	0.0304	3.667e-07	-0.0082	0.0482	0.8648	0.167	0.0299	2.352e-08	0.0966	0.0368	0.008591	0.2323	0.0478	1.194e-06	0.1381	0.0902	0.126
cg09079018	chr7:50880004	not annotated to any known coding sequence	0.254	0.05	3.691e-07	0.1977	0.0782	0.01148	0.2722	0.0494	3.688e-08	0.2295	0.0613	0.0001828	0.2659	0.0771	0.0005627	0.3793	0.1361	0.005306				1
cg26878655	chr17:38481877	RARA;RARA;RARA	-0.1989	0.0391	3.719e-07	-0.1208	0.0539	0.02512	-0.2096	0.0388	6.518e-08	-0.201	0.0482	3.086e-05	-0.1905	0.0593	0.001313	-0.115	0.1031	0.265				1
cg08469255	chr6:30851069	DDR1;DDR1	0.1862	0.0367	3.864e-07	0.1476	0.0553	0.007568	0.2075	0.0379	4.528e-08	0.1937	0.045	1.64e-05	0.1862	0.0585	0.001449	0.1065	0.1157	0.3572				1
cg06547285	chr12:47630263	FAM113B	-0.1664	0.0328	3.889e-07	-0.1397	0.0489	0.004243	-0.1788	0.0325	3.731e-08	-0.1705	0.0421	5.134e-05	-0.1806	0.0485	0.0001971	-0.1362	0.0972	0.161				1
cg20010135	chr16:30996822	HSD3B7;HSD3B7;HSD3B7	-0.1453	0.0286	3.89e-07	-0.157	0.0463	0.0007078	-0.1599	0.0281	1.341e-08	-0.0974	0.0363	0.007279	-0.1891	0.0424	8.272e-06	-0.3451	0.0813	2.185e-05
cg00574958	chr11:68607622	CPT1A;CPT1A	-0.1154	0.0228	3.978e-07	-0.0538	0.0373	0.1491	-0.1321	0.0223	2.912e-09	-0.2093	0.0311	1.611e-11	-0.0333	0.0319	0.2964	-0.1716	0.0564	0.00233				1
cg01852476	chr1:2232063	SKI	0.2376	0.047	4.181e-07	0.0881	0.0721	0.2218	0.2444	0.0462	1.202e-07	0.2144	0.0617	0.0005111	0.2249	0.0671	0.0008037	0.1043	0.1131	0.3563
cg04891053	chr1:161053558	PVRL4	-0.3245	0.0641	4.202e-07	-0.2037	0.0956	0.03311	-0.3394	0.064	1.125e-07	-0.3277	0.0767	1.933e-05	-0.2165	0.1011	0.03224	-0.4634	0.1804	0.01023				1
cg14929076	chr20:55041057	not annotated to any known coding sequence	0.1487	0.0294	4.231e-07	0.2039	0.0434	2.654e-06	0.1619	0.0293	3.195e-08	0.1776	0.0362	9.402e-07	0.2098	0.0454	3.872e-06	0.0423	0.0867	0.6256	1			1		yes
cg20587874	chr2:179269232	MIR548N	-0.1713	0.0339	4.3e-07	-0.1513	0.0505	0.002747	-0.1881	0.0337	2.352e-08	-0.1429	0.0412	0.0005239	-0.235	0.0505	3.232e-06	-0.2203	0.0974	0.0237
cg17461214	chr1:241799063	CHML;OPN3	0.1536	0.0304	4.411e-07	0.1112	0.051	0.02929	0.1601	0.03	9.506e-08	0.1135	0.0404	0.004974	0.2068	0.0457	5.994e-06	0.2769	0.0834	0.0008985
cg08669096	chr11:121229765	not annotated to any known coding sequence	-0.2233	0.0442	4.455e-07	-0.0032	0.0705	0.9643	-0.2481	0.0445	2.522e-08	-0.3021	0.0545	3.005e-08	-0.0861	0.0696	0.2158	-0.1251	0.1271	0.3252
cg12589340	chr19:6004058	RFX2;RFX2	0.2414	0.0478	4.53e-07	0.048	0.0676	0.4777	0.2529	0.0472	8.381e-08	0.2359	0.0565	2.966e-05	0.1444	0.0731	0.04814	0.2909	0.1219	0.01705
cg09297903	chr8:42234798	DKK4	0.1811	0.0359	4.603e-07	0.1151	0.055	0.03614	0.1921	0.0357	7.498e-08	0.2076	0.0438	2.091e-06	0.1642	0.0551	0.002868	0.0257	0.1024	0.8021
cg11106652	chr4:56919047	not annotated to any known coding sequence	-0.1471	0.0292	4.917e-07	-0.1385	0.0539	0.01017	-0.1623	0.0294	3.367e-08	-0.2012	0.0428	2.644e-06	-0.1446	0.0432	0.0008171	-0.0064	0.1153	0.9559				1
cg03798942	chr11:128566958	FLI1;FLI1	0.1828	0.0364	5.126e-07	0.0093	0.0554	0.866	0.1929	0.0363	1.05e-07	0.1415	0.0435	0.001142	0.16	0.0571	0.005062	0.0917	0.1048	0.3815
cg17820878	chr1:27440463	SLC9A1	0.1318	0.0263	5.463e-07	0.1145	0.0435	0.008535	0.1411	0.0264	9.454e-08	0.1457	0.0347	2.703e-05	0.1166	0.0379	0.002109	0.1965	0.0785	0.01237
cg26550214	chr5:34609493	not annotated to any known coding sequence	-0.1375	0.0275	5.589e-07	-0.0751	0.0414	0.06995	-0.1471	0.0272	6.419e-08	-0.1599	0.0339	2.339e-06	-0.1153	0.0424	0.006549	0.0686	0.0807	0.3955				1
cg04011173	chr3:10326540	GHRLOS;GHRLOS;C3orf42;GHRLOS;GHRLOS	-0.0628	0.0126	5.975e-07	-0.0424	0.0225	0.05985	-0.0692	0.0123	1.936e-08	-0.0737	0.0167	1.045e-05	-0.0634	0.0181	0.0004642	-0.0793	0.0367	0.03054				1
cg19050940	chr13:76445108	not annotated to any known coding sequence	-0.2165	0.0435	6.299e-07	-0.0552	0.0616	0.3707	-0.2365	0.0432	4.413e-08	-0.1446	0.0534	0.006728	-0.2615	0.0625	2.859e-05	-0.2094	0.1215	0.08468				1
cg03169557	chr16:89598950	SPG7;SPG7	0.1058	0.0213	6.519e-07	0.0619	0.0313	0.04771	0.1153	0.0212	5.056e-08	0.1497	0.0272	3.884e-08	0.0602	0.03	0.04481	0.1115	0.0594	0.06039
cg01311537	chr10:50386709	C10orf128	-0.1294	0.026	6.552e-07	-0.1156	0.0504	0.02184	-0.1376	0.0258	9.239e-08	-0.137	0.0352	9.956e-05	-0.1347	0.0381	0.0004101	-0.139	0.0782	0.07541				1
cg01647632	chr15:89438905	HAPLN3	-0.1173	0.0236	7.012e-07	-0.0897	0.0316	0.004545	-0.1322	0.0237	2.574e-08	-0.1278	0.0301	2.118e-05	-0.1009	0.0326	0.001983	-0.1121	0.0593	0.05864				1
cg02893429	chr2:38404263	C2orf58	-0.1914	0.0386	7.207e-07	-0.2047	0.053	0.0001124	-0.2161	0.0386	2.119e-08	-0.1827	0.0483	0.0001576	-0.1845	0.0563	0.001037	-0.3899	0.1051	0.0002081				1
cg18595867	chr1:47899212	MGC12982	0.2267	0.0463	9.879e-07	0.1954	0.0792	0.01356	0.2465	0.0458	7.564e-08	0.2414	0.0555	1.371e-05	0.1928	0.0736	0.008798	0.2875	0.1426	0.04383				1
cg02297838	chr13:92002454	MIR19A;MIR17HG;MIR92A1;MIR17HG;MIR20A;MIR17;MIR19B1;MIR18A	-0.1681	0.0345	1.077e-06	-0.1256	0.0541	0.0202	-0.1854	0.0342	5.842e-08	-0.2368	0.0426	2.669e-08	-0.0717	0.0513	0.1628	-0.1158	0.0967	0.2312
cg19074393	chr10:131682452	EBF3	-0.2037	0.0418	1.127e-06	-0.1558	0.0577	0.006902	-0.2299	0.0416	3.37e-08	-0.275	0.0517	1.069e-07	-0.1679	0.0628	0.007467	-0.091	0.1101	0.4084				1
cg22479226	chr5:154153028	LARP1;LARP1	0.238	0.0491	1.227e-06	0.274	0.0693	7.618e-05	0.2664	0.0501	1.045e-07	0.2649	0.0608	1.316e-05	0.2603	0.0762	0.0006298	0.3351	0.1371	0.0145
cg01219553	chr2:46636023	not annotated to any known coding sequence	-0.1675	0.0346	1.257e-06	-0.1233	0.0534	0.02091	-0.1896	0.0347	4.694e-08	-0.2084	0.0483	1.587e-05	-0.1577	0.0506	0.001825	-0.1901	0.0967	0.04925
cg17057086	chr8:133456013	KCNQ3	-0.1406	0.0291	1.363e-06	-0.0184	0.0459	0.689	-0.1542	0.0289	9.344e-08	-0.1076	0.0344	0.001793	-0.1856	0.05	0.0002092	-0.1471	0.0858	0.08657
cg17883068	chr15:57277634	TCF12;TCF12;TCF12;TCF12	-0.1497	0.031	1.363e-06	-0.0918	0.0449	0.04072	-0.1663	0.0308	6.66e-08	-0.184	0.0373	8e-07	-0.1046	0.0476	0.0281	-0.1283	0.0807	0.1119
cg20813374	chr6:35657180	FKBP5;FKBP5;FKBP5;FKBP5	-0.1925	0.0399	1.424e-06	-0.0823	0.0578	0.1546	-0.2119	0.04	1.209e-07	-0.1841	0.0486	0.0001508	-0.1435	0.0611	0.01883	-0.2227	0.1108	0.04444				1
cg20959403	chr12:101280484	ANO4	-0.1727	0.0359	1.494e-06	-0.1186	0.0537	0.02725	-0.1876	0.0354	1.21e-07	-0.1997	0.0418	1.828e-06	-0.1258	0.056	0.02479	-0.2909	0.1064	0.006256
cg01580228	chr11:93467095	MIR1304;SNORA8;SNORD5;SNORA18	-0.1888	0.0393	1.566e-06	-0.0423	0.0338	0.2102	-0.2063	0.039	1.196e-07	-0.2124	0.0441	1.452e-06	-0.1345	0.068	0.04803	-0.118	0.1327	0.3741
cg12305074	chr7:78368756	MAGI2	-0.1681	0.0351	1.656e-06	-0.0739	0.0491	0.1327	-0.1914	0.0349	4.17e-08	-0.1541	0.0421	0.000255	-0.1788	0.0529	0.0007169	-0.1521	0.0912	0.09516
cg04757345	chr4:128918835	C4orf29	-0.1708	0.036	2.022e-06	-0.0748	0.0503	0.1372	-0.2011	0.0358	2.001e-08	-0.1857	0.0457	4.898e-05	-0.1242	0.0512	0.01532	-0.348	0.0977	0.0003706				1
cg04891040	chr16:66399929	CDH5	-0.2178	0.046	2.194e-06	-0.1681	0.0616	0.006378	-0.2452	0.0459	9.02e-08	-0.2162	0.0578	0.0001831	-0.2577	0.0688	0.0001817	-0.3664	0.1319	0.005482				1
cg03282312	chr6:53305580	not annotated to any known coding sequence	-0.1555	0.0332	2.919e-06	-0.2144	0.0487	1.067e-05	-0.1774	0.0333	9.824e-08	-0.2156	0.042	2.809e-07	-0.138	0.0471	0.003354	-0.2567	0.0935	0.006032	1					yes
cg04839706	chr16:46920075	GPT2;GPT2	-0.1349	0.0289	3.153e-06	-0.1047	0.0532	0.04909	-0.1486	0.0281	1.231e-07	-0.2141	0.0356	1.868e-09	-0.0807	0.0459	0.07829	0.0218	0.0749	0.7714
cg25376491	chr5:179192524	MAML1	-0.192	0.0412	3.196e-06	-0.1464	0.0598	0.01439	-0.2192	0.0411	9.796e-08	-0.2895	0.0514	1.812e-08	-0.0907	0.0629	0.1491	-0.283	0.1109	0.01073				1
cg17916418	chr3:128368141	RPN1	-0.1521	0.0337	6.307e-06	-0.181	0.0445	4.699e-05	-0.1827	0.0337	6.022e-08	-0.2307	0.0416	2.851e-08	-0.1173	0.049	0.0167	-0.2312	0.0925	0.01248

## Sheet: Table S4 References
Table S4 References. References for previously CRP associations in the literature (Wielscher et al. 2022 in separate column of Table S4)
Literature_ref column from Table S4
1 Ligthart et al 2016
2 Marzi et al. 2016
3 Sun et al. 2013
4 Miller et al. 2017

## Sheet: Table S5
Table S5. CpG-gene transcription pairs
CpG	DNAm_Chr_hg38	DNAm_Pos_hg38	DNAm_Strand_hg38	DNAm_GeneSymbol	Tx	Tx_Chr	Tx_Start	Tx_Gene	Is_Cis	RSq	Fx	T	log10P	chr_pos	UCSC_RefGene_Name	CRP_Multi_disc_beta	CRP_Multi_disc_se	CRP_Multi_disc_p	same
cg10636246	1	159077182	+	AIM2	ENSG00000163568.15	1	159062484	AIM2	1	0.069909	-2.48338	-12.5306	-34.0353	chr1:159046973	AIM2	-0.3254	0.0221	4.032e-49	yes
cg10636246	1	159077182	+	AIM2	ENSG00000163565.18	1	158999968	IFI16	1	0.031436	-1.1041	-8.23415	-15.4974	chr1:159046973	AIM2	-0.3254	0.0221	4.032e-49
cg10636246	1	159077182	+	AIM2	ENSG00000121413.12	19	58083838	ZSCAN18	0	0.0734985	1.69529	12.8732	-35.7976	chr1:159046973	AIM2	-0.3254	0.0221	4.032e-49
cg10636246	1	159077182	+	AIM2	ENSG00000171606.18	19	58183029	ZNF274	0	0.0677905	0.861128	12.3253	-32.998	chr1:159046973	AIM2	-0.3254	0.0221	4.032e-49
cg10636246	1	159077182	+	AIM2	ENSG00000078804.13	20	34704339	TP53INP2	0	0.0644473	2.04766	11.996	-31.3654	chr1:159046973	AIM2	-0.3254	0.0221	4.032e-49
cg10636246	1	159077182	+	AIM2	ENSG00000173825.7	11	65354751	TIGD3	0	0.057487	1.73425	11.2878	-27.9826	chr1:159046973	AIM2	-0.3254	0.0221	4.032e-49
cg10636246	1	159077182	+	AIM2	ENSG00000183762.12	22	29073078	KREMEN1	0	0.0559666	-2.84442	-11.1286	-27.2466	chr1:159046973	AIM2	-0.3254	0.0221	4.032e-49
cg10636246	1	159077182	+	AIM2	ENSG00000196724.12	19	57921884	ZNF418	0	0.0552776	1.8974	11.0558	-26.9133	chr1:159046973	AIM2	-0.3254	0.0221	4.032e-49
cg10636246	1	159077182	+	AIM2	ENSG00000120217.14	9	5450503	CD274	0	0.0481097	-2.59652	-10.2752	-23.4584	chr1:159046973	AIM2	-0.3254	0.0221	4.032e-49
cg10636246	1	159077182	+	AIM2	ENSG00000128512.21	7	111726110	DOCK4	0	0.047179	-1.97195	-10.1704	-23.0114	chr1:159046973	AIM2	-0.3254	0.0221	4.032e-49
cg10636246	1	159077182	+	AIM2	ENSG00000198019.12	1	121087345	FCGR1B	0	0.0464964	-2.46491	-10.0929	-22.6837	chr1:159046973	AIM2	-0.3254	0.0221	4.032e-49
cg10636246	1	159077182	+	AIM2	ENSG00000135525.18	6	136342281	MAP7	0	0.0453928	1.90803	9.96667	-22.1543	chr1:159046973	AIM2	-0.3254	0.0221	4.032e-49
cg10636246	1	159077182	+	AIM2	ENSG00000167261.14	16	67987394	DPEP2	0	0.0453022	0.952645	9.95625	-22.1109	chr1:159046973	AIM2	-0.3254	0.0221	4.032e-49
cg10636246	1	159077182	+	AIM2	ENSG00000112053.13	6	35943514	SLC26A8	0	0.0452167	-2.0734	-9.94641	-22.0699	chr1:159046973	AIM2	-0.3254	0.0221	4.032e-49
cg10636246	1	159077182	+	AIM2	ENSG00000150337.13	1	149782671	FCGR1A	0	0.0450921	-2.92344	-9.93205	-22.0102	chr1:159046973	AIM2	-0.3254	0.0221	4.032e-49
cg10636246	1	159077182	+	AIM2	ENSG00000100307.13	22	39120167	CBX7	0	0.0435691	0.672998	9.7551	-21.2806	chr1:159046973	AIM2	-0.3254	0.0221	4.032e-49
cg10636246	1	159077182	+	AIM2	ENSG00000204514.10	19	57848731	ZNF814	0	0.0414128	1.08495	9.49993	-20.2491	chr1:159046973	AIM2	-0.3254	0.0221	4.032e-49
cg10636246	1	159077182	+	AIM2	ENSG00000196470.12	16	48356364	SIAH1	0	0.0412588	0.824945	9.48149	-20.1755	chr1:159046973	AIM2	-0.3254	0.0221	4.032e-49
cg10636246	1	159077182	+	AIM2	ENSG00000105011.9	19	14119512	ASF1B	0	0.0405905	1.29054	9.40111	-19.8562	chr1:159046973	AIM2	-0.3254	0.0221	4.032e-49
cg10636246	1	159077182	+	AIM2	ENSG00000181826.10	4	37590800	RELL1	0	0.0397952	1.44011	9.3047	-19.4764	chr1:159046973	AIM2	-0.3254	0.0221	4.032e-49
cg10636246	1	159077182	+	AIM2	ENSG00000104870.12	19	49506816	FCGRT	0	0.0395162	0.641402	9.27068	-19.3433	chr1:159046973	AIM2	-0.3254	0.0221	4.032e-49
cg10636246	1	159077182	+	AIM2	ENSG00000114650.20	3	47413681	SCAP	0	0.0388053	0.747474	9.18352	-19.004	chr1:159046973	AIM2	-0.3254	0.0221	4.032e-49
cg10636246	1	159077182	+	AIM2	ENSG00000147168.12	X	71107404	IL2RG	0	0.0386624	-0.714344	-9.16591	-18.9359	chr1:159046973	AIM2	-0.3254	0.0221	4.032e-49
cg10636246	1	159077182	+	AIM2	ENSG00000221963.6	22	35648446	APOL6	0	0.0386294	-1.55849	-9.16184	-18.9201	chr1:159046973	AIM2	-0.3254	0.0221	4.032e-49
cg10636246	1	159077182	+	AIM2	ENSG00000113368.12	5	126776623	LMNB1	0	0.0386274	-1.12147	-9.1616	-18.9192	chr1:159046973	AIM2	-0.3254	0.0221	4.032e-49
cg10636246	1	159077182	+	AIM2	ENSG00000258819.1	14	77069180	LINC02289	0	0.0386225	2.10662	9.16099	-18.9169	chr1:159046973	AIM2	-0.3254	0.0221	4.032e-49
cg10636246	1	159077182	+	AIM2	ENSG00000173821.19	17	80260866	AC124319.1	0	0.0378712	-1.35616	-9.06791	-18.5586	chr1:159046973	AIM2	-0.3254	0.0221	4.032e-49
cg10636246	1	159077182	+	AIM2	ENSG00000122733.12	9	34957608	PHF24	0	0.0376878	1.93101	9.04507	-18.4712	chr1:159046973	AIM2	-0.3254	0.0221	4.032e-49
cg10636246	1	159077182	+	AIM2	ENSG00000182389.19	2	151832768	CACNB4	0	0.0376719	1.67016	9.04309	-18.4636	chr1:159046973	AIM2	-0.3254	0.0221	4.032e-49
cg10636246	1	159077182	+	AIM2	ENSG00000148926.10	11	10305073	ADM	0	0.0373071	-1.67872	-8.99748	-18.2897	chr1:159046973	AIM2	-0.3254	0.0221	4.032e-49
cg10636246	1	159077182	+	AIM2	ENSG00000154451.14	1	89258950	GBP5	0	0.0371934	-2.39687	-8.98323	-18.2356	chr1:159046973	AIM2	-0.3254	0.0221	4.032e-49
cg10636246	1	159077182	+	AIM2	ENSG00000178075.20	3	113828182	GRAMD1C	0	0.0370515	1.81388	8.96542	-18.168	chr1:159046973	AIM2	-0.3254	0.0221	4.032e-49
cg10636246	1	159077182	+	AIM2	ENSG00000166278.15	6	31897785	C2	0	0.0370318	-2.27099	-8.96295	-18.1586	chr1:159046973	AIM2	-0.3254	0.0221	4.032e-49
cg10636246	1	159077182	+	AIM2	ENSG00000010361.13	19	49806869	FUZ	0	0.0367003	0.925429	8.9212	-18.0006	chr1:159046973	AIM2	-0.3254	0.0221	4.032e-49
cg10636246	1	159077182	+	AIM2	ENSG00000187554.13	1	223109404	TLR5	0	0.0365225	-1.42583	-8.89875	-17.916	chr1:159046973	AIM2	-0.3254	0.0221	4.032e-49
cg10636246	1	159077182	+	AIM2	ENSG00000239305.7	2	86603398	RNF103	0	0.0364586	0.596643	8.89067	-17.8855	chr1:159046973	AIM2	-0.3254	0.0221	4.032e-49
cg10636246	1	159077182	+	AIM2	ENSG00000092200.12	14	21287939	RPGRIP1	0	0.0363872	1.30992	8.88162	-17.8515	chr1:159046973	AIM2	-0.3254	0.0221	4.032e-49
cg10636246	1	159077182	+	AIM2	ENSG00000162654.9	1	89181144	GBP4	0	0.0362526	-1.83471	-8.86456	-17.7874	chr1:159046973	AIM2	-0.3254	0.0221	4.032e-49
cg10636246	1	159077182	+	AIM2	ENSG00000158156.7	1	27959462	XKR8	0	0.03563	0.777872	8.78528	-17.491	chr1:159046973	AIM2	-0.3254	0.0221	4.032e-49
cg10636246	1	159077182	+	AIM2	ENSG00000204852.15	12	110614027	TCTN1	0	0.0355844	1.07887	8.77945	-17.4693	chr1:159046973	AIM2	-0.3254	0.0221	4.032e-49
cg10636246	1	159077182	+	AIM2	ENSG00000079263.19	2	230203110	SP140	0	0.034815	-1.11603	-8.68055	-17.1032	chr1:159046973	AIM2	-0.3254	0.0221	4.032e-49
cg10636246	1	159077182	+	AIM2	ENSG00000154310.17	3	171058414	TNIK	0	0.0346776	-0.725877	-8.66279	-17.0378	chr1:159046973	AIM2	-0.3254	0.0221	4.032e-49
cg10636246	1	159077182	+	AIM2	ENSG00000198216.12	1	181317690	CACNA1E	0	0.0340327	-1.64058	-8.57899	-16.7311	chr1:159046973	AIM2	-0.3254	0.0221	4.032e-49
cg10636246	1	159077182	+	AIM2	ENSG00000135636.14	2	71453722	DYSF	0	0.0338872	-0.978487	-8.55999	-16.6619	chr1:159046973	AIM2	-0.3254	0.0221	4.032e-49
cg10636246	1	159077182	+	AIM2	ENSG00000169439.12	8	96493813	SDC2	0	0.0338024	1.93025	8.54889	-16.6216	chr1:159046973	AIM2	-0.3254	0.0221	4.032e-49
cg10636246	1	159077182	+	AIM2	ENSG00000166886.13	12	57089043	NAB2	0	0.0336549	0.807437	8.52958	-16.5515	chr1:159046973	AIM2	-0.3254	0.0221	4.032e-49
cg10636246	1	159077182	+	AIM2	ENSG00000121417.14	19	57630395	ZNF211	0	0.0335046	0.604853	8.50984	-16.48	chr1:159046973	AIM2	-0.3254	0.0221	4.032e-49
cg10636246	1	159077182	+	AIM2	ENSG00000258476.5	15	93863109	LINC02207	0	0.0334184	1.38922	8.4985	-16.439	chr1:159046973	AIM2	-0.3254	0.0221	4.032e-49
cg10636246	1	159077182	+	AIM2	ENSG00000011198.9	3	43690108	ABHD5	0	0.0332303	0.79301	8.47373	-16.3496	chr1:159046973	AIM2	-0.3254	0.0221	4.032e-49
cg10636246	1	159077182	+	AIM2	ENSG00000149131.15	11	57597387	SERPING1	0	0.0319549	-3.2693	-8.30405	-15.7437	chr1:159046973	AIM2	-0.3254	0.0221	4.032e-49
cg10636246	1	159077182	+	AIM2	ENSG00000108950.12	17	68535113	FAM20A	0	0.0319271	-1.42915	-8.30033	-15.7305	chr1:159046973	AIM2	-0.3254	0.0221	4.032e-49
cg10636246	1	159077182	+	AIM2	ENSG00000117228.10	1	89052319	GBP1	0	0.0318125	-2.19774	-8.28492	-15.6761	chr1:159046973	AIM2	-0.3254	0.0221	4.032e-49
cg10636246	1	159077182	+	AIM2	ENSG00000105639.18	19	17824780	JAK3	0	0.0317594	-0.790124	-8.27778	-15.6509	chr1:159046973	AIM2	-0.3254	0.0221	4.032e-49
cg10636246	1	159077182	+	AIM2	ENSG00000167208.15	16	50666300	SNX20	0	0.031698	-0.510283	-8.26951	-15.6217	chr1:159046973	AIM2	-0.3254	0.0221	4.032e-49
cg10636246	1	159077182	+	AIM2	ENSG00000172575.12	15	38488103	RASGRP1	0	0.0316599	-0.68325	-8.26437	-15.6036	chr1:159046973	AIM2	-0.3254	0.0221	4.032e-49
cg10636246	1	159077182	+	AIM2	ENSG00000087589.16	20	56412112	CASS4	0	0.0316337	0.822401	8.26084	-15.5912	chr1:159046973	AIM2	-0.3254	0.0221	4.032e-49
cg10636246	1	159077182	+	AIM2	ENSG00000183621.15	10	30820207	ZNF438	0	0.031518	-0.953987	-8.24523	-15.5363	chr1:159046973	AIM2	-0.3254	0.0221	4.032e-49
cg10636246	1	159077182	+	AIM2	ENSG00000181894.15	19	58126248	ZNF329	0	0.0314908	0.78004	8.24156	-15.5234	chr1:159046973	AIM2	-0.3254	0.0221	4.032e-49
cg10636246	1	159077182	+	AIM2	ENSG00000183347.14	1	89364058	GBP6	0	0.0314074	-1.224	-8.23028	-15.4838	chr1:159046973	AIM2	-0.3254	0.0221	4.032e-49
cg10636246	1	159077182	+	AIM2	ENSG00000168329.13	3	39263494	CX3CR1	0	0.0313682	-1.23946	-8.22497	-15.4651	chr1:159046973	AIM2	-0.3254	0.0221	4.032e-49
cg10636246	1	159077182	+	AIM2	ENSG00000197965.12	1	167721192	MPZL1	0	0.030968	1.54818	8.17065	-15.2752	chr1:159046973	AIM2	-0.3254	0.0221	4.032e-49
cg10636246	1	159077182	+	AIM2	ENSG00000197646.7	9	5510570	PDCD1LG2	0	0.0307594	-1.27053	-8.14221	-15.1762	chr1:159046973	AIM2	-0.3254	0.0221	4.032e-49
cg10636246	1	159077182	+	AIM2	ENSG00000198133.8	14	67447084	TMEM229B	0	0.0305815	-0.7263	-8.11789	-15.0918	chr1:159046973	AIM2	-0.3254	0.0221	4.032e-49
cg10636246	1	159077182	+	AIM2	ENSG00000213762.12	19	57614233	ZNF134	0	0.0305693	0.550268	8.11622	-15.086	chr1:159046973	AIM2	-0.3254	0.0221	4.032e-49
cg10636246	1	159077182	+	AIM2	ENSG00000134684.10	1	32775237	YARS	0	0.0305523	-0.505213	-8.11389	-15.0779	chr1:159046973	AIM2	-0.3254	0.0221	4.032e-49
cg10636246	1	159077182	+	AIM2	ENSG00000112062.10	6	36027677	MAPK14	0	0.0305193	-0.683854	-8.10937	-15.0622	chr1:159046973	AIM2	-0.3254	0.0221	4.032e-49
cg10636246	1	159077182	+	AIM2	ENSG00000131979.19	14	54842008	GCH1	0	0.0304461	-1.01436	-8.09933	-15.0275	chr1:159046973	AIM2	-0.3254	0.0221	4.032e-49
cg10636246	1	159077182	+	AIM2	ENSG00000138468.16	3	101324205	SENP7	0	0.0304405	0.836949	8.09856	-15.0248	chr1:159046973	AIM2	-0.3254	0.0221	4.032e-49
cg10636246	1	159077182	+	AIM2	ENSG00000099991.18	22	24011192	CABIN1	0	0.0301106	0.751244	8.05318	-14.8683	chr1:159046973	AIM2	-0.3254	0.0221	4.032e-49
cg10636246	1	159077182	+	AIM2	ENSG00000116337.16	1	109616104	AMPD2	0	0.0300468	0.918427	8.04439	-14.838	chr1:159046973	AIM2	-0.3254	0.0221	4.032e-49
cg10636246	1	159077182	+	AIM2	ENSG00000126262.4	19	35443907	FFAR2	0	0.0300156	-1.05776	-8.04008	-14.8232	chr1:159046973	AIM2	-0.3254	0.0221	4.032e-49
cg10636246	1	159077182	+	AIM2	ENSG00000010404.18	X	149476988	IDS	0	0.0299807	0.568435	8.03526	-14.8067	chr1:159046973	AIM2	-0.3254	0.0221	4.032e-49
cg10636246	1	159077182	+	AIM2	ENSG00000168394.11	6	32845209	TAP1	0	0.0299433	-1.00723	-8.0301	-14.789	chr1:159046973	AIM2	-0.3254	0.0221	4.032e-49
cg10636246	1	159077182	+	AIM2	ENSG00000115902.11	2	64988477	SLC1A4	0	0.0294481	-1.06834	-7.96139	-14.5541	chr1:159046973	AIM2	-0.3254	0.0221	4.032e-49
cg10636246	1	159077182	+	AIM2	ENSG00000162645.13	1	89106132	GBP2	0	0.0293634	-1.21031	-7.94958	-14.5139	chr1:159046973	AIM2	-0.3254	0.0221	4.032e-49
cg10636246	1	159077182	+	AIM2	ENSG00000142208.16	14	104769349	AKT1	0	0.0289735	0.578944	7.89503	-14.329	chr1:159046973	AIM2	-0.3254	0.0221	4.032e-49
cg10636246	1	159077182	+	AIM2	ENSG00000178585.15	1	9848276	CTNNBIP1	0	0.0289715	0.561274	7.89475	-14.3281	chr1:159046973	AIM2	-0.3254	0.0221	4.032e-49
cg10636246	1	159077182	+	AIM2	ENSG00000265531.3	1	143874793	FCGR1CP	0	0.0288787	-1.9155	-7.88173	-14.2841	chr1:159046973	AIM2	-0.3254	0.0221	4.032e-49
cg10636246	1	159077182	+	AIM2	ENSG00000141401.12	18	11981025	IMPA2	0	0.028854	0.989058	7.87826	-14.2724	chr1:159046973	AIM2	-0.3254	0.0221	4.032e-49
cg10636246	1	159077182	+	AIM2	ENSG00000104960.15	19	49850735	PTOV1	0	0.0288368	0.585648	7.87584	-14.2642	chr1:159046973	AIM2	-0.3254	0.0221	4.032e-49
cg10636246	1	159077182	+	AIM2	ENSG00000160216.19	21	43865223	AGPAT3	0	0.0287889	-0.486957	-7.86909	-14.2415	chr1:159046973	AIM2	-0.3254	0.0221	4.032e-49
cg10636246	1	159077182	+	AIM2	ENSG00000100342.20	22	36253010	APOL1	0	0.0286968	-1.35768	-7.85613	-14.1978	chr1:159046973	AIM2	-0.3254	0.0221	4.032e-49
cg10636246	1	159077182	+	AIM2	ENSG00000188786.10	1	37809574	MTF1	0	0.0286958	-0.497886	-7.85598	-14.1973	chr1:159046973	AIM2	-0.3254	0.0221	4.032e-49
cg10636246	1	159077182	+	AIM2	ENSG00000133321.11	11	63536808	RARRES3	0	0.028478	-0.870052	-7.82523	-14.0941	chr1:159046973	AIM2	-0.3254	0.0221	4.032e-49
cg10636246	1	159077182	+	AIM2	ENSG00000234518.2	1	89104285	PTGES3P1	0	0.0284376	-1.11128	-7.81953	-14.0749	chr1:159046973	AIM2	-0.3254	0.0221	4.032e-49
cg10636246	1	159077182	+	AIM2	ENSG00000171848.15	2	10120698	RRM2	0	0.0284216	-1.88185	-7.81726	-14.0674	chr1:159046973	AIM2	-0.3254	0.0221	4.032e-49
cg10636246	1	159077182	+	AIM2	ENSG00000123338.13	12	54497752	NCKAP1L	0	0.0283396	-0.410619	-7.80564	-14.0285	chr1:159046973	AIM2	-0.3254	0.0221	4.032e-49
cg10636246	1	159077182	+	AIM2	ENSG00000026751.17	1	160739057	SLAMF7	0	0.0283234	-1.24553	-7.80335	-14.0208	chr1:159046973	AIM2	-0.3254	0.0221	4.032e-49
cg10636246	1	159077182	+	AIM2	ENSG00000187837.3	6	26055787	HIST1H1C	0	0.0283054	1.45779	7.8008	-14.0123	chr1:159046973	AIM2	-0.3254	0.0221	4.032e-49
cg26470501	19	44749697	+	BCL3	ENSG00000216588.9	19	44613563	IGSF23	1	0.0178443	1.06199	6.16068	-9.06073	chr19:45252955	BCL3	-0.558	0.0442	1.646e-36
cg10922280	16	68000323	-	DPEP2	ENSG00000167261.14	16	67987394	DPEP2	1	0.0180434	-1.38022	-6.19558	-9.15493	chr16:68034227	DPEP2	0.489	0.0536	6.913e-20	yes
cg10922280	16	68000323	-	DPEP2	ENSG00000020633.18	1	24899511	RUNX3	0	0.0345349	1.73	8.6443	-16.9699	chr16:68034227	DPEP2	0.489	0.0536	6.913e-20
cg10922280	16	68000323	-	DPEP2	ENSG00000180644.8	10	70597348	PRF1	0	0.0323171	3.46224	8.35255	-15.9158	chr16:68034227	DPEP2	0.489	0.0536	6.913e-20
cg10922280	16	68000323	-	DPEP2	ENSG00000101096.20	20	51386957	NFATC2	0	0.0320197	1.47474	8.31275	-15.7745	chr16:68034227	DPEP2	0.489	0.0536	6.913e-20
cg10922280	16	68000323	-	DPEP2	ENSG00000105374.10	19	51371606	NKG7	0	0.0282981	3.27594	7.79976	-14.0088	chr16:68034227	DPEP2	0.489	0.0536	6.913e-20
cg02068690	2	25377581	+	DTNB	ENSG00000228168.1	3	39334979	HNRNPA1P21	0	0.0583482	5.20194	11.3773	-28.4	chr2:25600451	DTNB;DTNB;DTNB;DTNB;DTNB	0.3992	0.0558	8.361e-13
cg02068690	2	25377581	+	DTNB	ENSG00000183813.6	3	32951574	CCR4	0	0.0529601	4.88379	10.8084	-25.794	chr2:25600451	DTNB;DTNB;DTNB;DTNB;DTNB	0.3992	0.0558	8.361e-13
cg02068690	2	25377581	+	DTNB	ENSG00000165272.16	9	33441156	AQP3	0	0.0513504	3.05351	10.6338	-25.0178	chr2:25600451	DTNB;DTNB;DTNB;DTNB;DTNB	0.3992	0.0558	8.361e-13
cg02068690	2	25377581	+	DTNB	ENSG00000157570.11	11	44726465	TSPAN18	0	0.0503767	3.15101	10.5271	-24.5488	chr2:25600451	DTNB;DTNB;DTNB;DTNB;DTNB	0.3992	0.0558	8.361e-13
cg02068690	2	25377581	+	DTNB	ENSG00000134460.17	10	6010689	IL2RA	0	0.0470967	3.50099	10.1611	-22.9719	chr2:25600451	DTNB;DTNB;DTNB;DTNB;DTNB	0.3992	0.0558	8.361e-13
cg02068690	2	25377581	+	DTNB	ENSG00000107485.17	10	8045378	GATA3	0	0.0439579	2.49465	9.80052	-21.4668	chr2:25600451	DTNB;DTNB;DTNB;DTNB;DTNB	0.3992	0.0558	8.361e-13
cg02068690	2	25377581	+	DTNB	ENSG00000168234.13	18	23992773	TTC39C	0	0.0434344	1.94869	9.73932	-21.2161	chr2:25600451	DTNB;DTNB;DTNB;DTNB;DTNB	0.3992	0.0558	8.361e-13
cg02068690	2	25377581	+	DTNB	ENSG00000111145.8	12	96194375	ELK3	0	0.0425429	1.7382	9.63436	-20.7895	chr2:25600451	DTNB;DTNB;DTNB;DTNB;DTNB	0.3992	0.0558	8.361e-13
cg02068690	2	25377581	+	DTNB	ENSG00000111266.8	12	12474210	DUSP16	0	0.0411431	2.51129	9.46762	-20.1202	chr2:25600451	DTNB;DTNB;DTNB;DTNB;DTNB	0.3992	0.0558	8.361e-13
cg02068690	2	25377581	+	DTNB	ENSG00000127585.12	16	692498	FBXL16	0	0.040256	3.1784	9.36067	-19.6965	chr2:25600451	DTNB;DTNB;DTNB;DTNB;DTNB	0.3992	0.0558	8.361e-13
cg02068690	2	25377581	+	DTNB	ENSG00000277586.2	8	24950955	NEFL	0	0.0402214	5.65823	9.35648	-19.6799	chr2:25600451	DTNB;DTNB;DTNB;DTNB;DTNB	0.3992	0.0558	8.361e-13
cg02068690	2	25377581	+	DTNB	ENSG00000147324.11	8	8783354	MFHAS1	0	0.038078	2.41982	9.09361	-18.6572	chr2:25600451	DTNB;DTNB;DTNB;DTNB;DTNB	0.3992	0.0558	8.361e-13
cg02068690	2	25377581	+	DTNB	ENSG00000178562.18	2	203706475	CD28	0	0.036961	2.14041	8.95404	-18.1248	chr2:25600451	DTNB;DTNB;DTNB;DTNB;DTNB	0.3992	0.0558	8.361e-13
cg02068690	2	25377581	+	DTNB	ENSG00000102245.7	X	136648193	CD40LG	0	0.0365623	2.67904	8.90378	-17.9349	chr2:25600451	DTNB;DTNB;DTNB;DTNB;DTNB	0.3992	0.0558	8.361e-13
cg02068690	2	25377581	+	DTNB	ENSG00000174807.4	11	66314494	CD248	0	0.0361748	-4.92817	-8.85468	-17.7503	chr2:25600451	DTNB;DTNB;DTNB;DTNB;DTNB	0.3992	0.0558	8.361e-13
cg02068690	2	25377581	+	DTNB	ENSG00000156299.13	21	31118416	TIAM1	0	0.0361117	2.44209	8.84667	-17.7203	chr2:25600451	DTNB;DTNB;DTNB;DTNB;DTNB	0.3992	0.0558	8.361e-13
cg02068690	2	25377581	+	DTNB	ENSG00000169508.7	13	99294539	GPR183	0	0.0358329	2.42799	8.81119	-17.5876	chr2:25600451	DTNB;DTNB;DTNB;DTNB;DTNB	0.3992	0.0558	8.361e-13
cg02068690	2	25377581	+	DTNB	ENSG00000144749.13	3	66378797	LRIG1	0	0.0352334	1.96343	8.73445	-17.3022	chr2:25600451	DTNB;DTNB;DTNB;DTNB;DTNB	0.3992	0.0558	8.361e-13
cg02068690	2	25377581	+	DTNB	ENSG00000179934.6	3	39329706	CCR8	0	0.0351672	2.86939	8.72594	-17.2707	chr2:25600451	DTNB;DTNB;DTNB;DTNB;DTNB	0.3992	0.0558	8.361e-13
cg02068690	2	25377581	+	DTNB	ENSG00000117090.15	1	160608106	SLAMF1	0	0.0351633	2.20723	8.72543	-17.2689	chr2:25600451	DTNB;DTNB;DTNB;DTNB;DTNB	0.3992	0.0558	8.361e-13
cg02068690	2	25377581	+	DTNB	ENSG00000143515.17	1	154325553	ATP8B2	0	0.0348301	1.76117	8.6825	-17.1104	chr2:25600451	DTNB;DTNB;DTNB;DTNB;DTNB	0.3992	0.0558	8.361e-13
cg02068690	2	25377581	+	DTNB	ENSG00000280237.3	11	133896438	MIR4697HG	0	0.0344179	3.29806	8.62912	-16.9143	chr2:25600451	DTNB;DTNB;DTNB;DTNB;DTNB	0.3992	0.0558	8.361e-13
cg02068690	2	25377581	+	DTNB	ENSG00000186827.11	1	1211340	TNFRSF4	0	0.0336287	3.93136	8.52614	-16.539	chr2:25600451	DTNB;DTNB;DTNB;DTNB;DTNB	0.3992	0.0558	8.361e-13
cg02068690	2	25377581	+	DTNB	ENSG00000105699.16	19	35248330	LSR	0	0.0328581	2.46526	8.42453	-16.1728	chr2:25600451	DTNB;DTNB;DTNB;DTNB;DTNB	0.3992	0.0558	8.361e-13
cg02068690	2	25377581	+	DTNB	ENSG00000159640.16	17	63477061	ACE	0	0.0321242	3.69794	8.32675	-15.8241	chr2:25600451	DTNB;DTNB;DTNB;DTNB;DTNB	0.3992	0.0558	8.361e-13
cg02068690	2	25377581	+	DTNB	ENSG00000091129.20	7	108147623	NRCAM	0	0.0319009	-3.4825	-8.2968	-15.7181	chr2:25600451	DTNB;DTNB;DTNB;DTNB;DTNB	0.3992	0.0558	8.361e-13
cg02068690	2	25377581	+	DTNB	ENSG00000109452.12	4	142023160	INPP4B	0	0.031293	2.39183	8.2148	-15.4295	chr2:25600451	DTNB;DTNB;DTNB;DTNB;DTNB	0.3992	0.0558	8.361e-13
cg02068690	2	25377581	+	DTNB	ENSG00000150093.19	10	32900318	ITGB1	0	0.0311636	2.0448	8.19724	-15.368	chr2:25600451	DTNB;DTNB;DTNB;DTNB;DTNB	0.3992	0.0558	8.361e-13
cg02068690	2	25377581	+	DTNB	ENSG00000254275.6	8	128405269	LINC00824	0	0.0309671	2.83674	8.17053	-15.2748	chr2:25600451	DTNB;DTNB;DTNB;DTNB;DTNB	0.3992	0.0558	8.361e-13
cg02068690	2	25377581	+	DTNB	ENSG00000185499.16	1	155185824	MUC1	0	0.0308885	2.56344	8.15983	-15.2375	chr2:25600451	DTNB;DTNB;DTNB;DTNB;DTNB	0.3992	0.0558	8.361e-13
cg02068690	2	25377581	+	DTNB	ENSG00000164530.15	6	36948263	PI16	0	0.0308096	5.02717	8.14907	-15.2	chr2:25600451	DTNB;DTNB;DTNB;DTNB;DTNB	0.3992	0.0558	8.361e-13
cg02068690	2	25377581	+	DTNB	ENSG00000167257.11	11	117232625	RNF214	0	0.0306393	1.52252	8.12579	-15.1192	chr2:25600451	DTNB;DTNB;DTNB;DTNB;DTNB	0.3992	0.0558	8.361e-13
cg02068690	2	25377581	+	DTNB	ENSG00000197635.10	2	161992245	DPP4	0	0.0302167	2.56063	8.0678	-14.9187	chr2:25600451	DTNB;DTNB;DTNB;DTNB;DTNB	0.3992	0.0558	8.361e-13
cg02068690	2	25377581	+	DTNB	ENSG00000064201.15	11	2301997	TSPAN32	0	0.0297751	-2.16766	-8.00681	-14.7092	chr2:25600451	DTNB;DTNB;DTNB;DTNB;DTNB	0.3992	0.0558	8.361e-13
cg02068690	2	25377581	+	DTNB	ENSG00000108797.12	17	42682531	CNTNAP1	0	0.0293154	3.86517	7.94289	-14.4911	chr2:25600451	DTNB;DTNB;DTNB;DTNB;DTNB	0.3992	0.0558	8.361e-13
cg02068690	2	25377581	+	DTNB	ENSG00000115170.13	2	157736444	ACVR1	0	0.0291573	1.65894	7.92079	-14.4162	chr2:25600451	DTNB;DTNB;DTNB;DTNB;DTNB	0.3992	0.0558	8.361e-13
cg02068690	2	25377581	+	DTNB	ENSG00000158966.15	1	64470129	CACHD1	0	0.0291552	-2.70177	-7.9205	-14.4152	chr2:25600451	DTNB;DTNB;DTNB;DTNB;DTNB	0.3992	0.0558	8.361e-13
cg02068690	2	25377581	+	DTNB	ENSG00000114948.13	2	206443532	ADAM23	0	0.0290052	4.55462	7.89948	-14.344	chr2:25600451	DTNB;DTNB;DTNB;DTNB;DTNB	0.3992	0.0558	8.361e-13
cg02068690	2	25377581	+	DTNB	ENSG00000135722.9	16	67159932	FBXL8	0	0.0286698	2.24491	7.85232	-14.185	chr2:25600451	DTNB;DTNB;DTNB;DTNB;DTNB	0.3992	0.0558	8.361e-13
cg02068690	2	25377581	+	DTNB	ENSG00000233387.1	10	33096257	IATPR	0	0.0284427	1.53732	7.82024	-14.0773	chr2:25600451	DTNB;DTNB;DTNB;DTNB;DTNB	0.3992	0.0558	8.361e-13
cg02068690	2	25377581	+	DTNB	ENSG00000067225.18	15	72199029	PKM	0	0.0283536	1.36501	7.80763	-14.0351	chr2:25600451	DTNB;DTNB;DTNB;DTNB;DTNB	0.3992	0.0558	8.361e-13
cg00244001	10	124648235	-	FAM53B	ENSG00000008283.16	17	63432304	CYB561	0	0.0526932	-5.21641	-10.7796	-25.6652	chr10:126336805	FAM53B	-0.1811	0.0337	7.474e-08
cg00244001	10	124648235	-	FAM53B	ENSG00000106351.13	7	100539203	AGFG2	0	0.0417739	-2.52647	-9.54306	-20.4217	chr10:126336805	FAM53B	-0.1811	0.0337	7.474e-08
cg00244001	10	124648235	-	FAM53B	ENSG00000162894.12	1	206903317	FCMR	0	0.0362813	2.7746	8.8682	-17.8011	chr10:126336805	FAM53B	-0.1811	0.0337	7.474e-08
cg00244001	10	124648235	-	FAM53B	ENSG00000112182.15	6	89926528	BACH2	0	0.0362161	3.76353	8.85993	-17.77	chr10:126336805	FAM53B	-0.1811	0.0337	7.474e-08
cg00244001	10	124648235	-	FAM53B	ENSG00000225783.7	22	26646428	MIAT	0	0.0335055	-6.09328	-8.50996	-16.4804	chr10:126336805	FAM53B	-0.1811	0.0337	7.474e-08
cg00244001	10	124648235	-	FAM53B	ENSG00000159640.16	17	63477061	ACE	0	0.0322962	-5.30427	-8.34976	-15.9058	chr10:126336805	FAM53B	-0.1811	0.0337	7.474e-08
cg00244001	10	124648235	-	FAM53B	ENSG00000090975.12	12	122983480	PITPNM2	0	0.0313584	3.14258	8.22365	-15.4605	chr10:126336805	FAM53B	-0.1811	0.0337	7.474e-08
cg00244001	10	124648235	-	FAM53B	ENSG00000163462.18	1	155173787	TRIM46	0	0.0312372	-3.3452	-8.20722	-15.4029	chr10:126336805	FAM53B	-0.1811	0.0337	7.474e-08
cg00244001	10	124648235	-	FAM53B	ENSG00000174946.6	3	151197832	GPR171	0	0.0304845	-3.86921	-8.10459	-15.0457	chr10:126336805	FAM53B	-0.1811	0.0337	7.474e-08
cg00244001	10	124648235	-	FAM53B	ENSG00000082458.12	X	70444835	DLG3	0	0.0303346	-2.89782	-8.08402	-14.9746	chr10:126336805	FAM53B	-0.1811	0.0337	7.474e-08
cg00244001	10	124648235	-	FAM53B	ENSG00000106624.11	7	44104345	AEBP1	0	0.0288185	4.83769	7.87326	-14.2555	chr10:126336805	FAM53B	-0.1811	0.0337	7.474e-08
cg02734358	4	89305922	-	GPRIN3	ENSG00000185477.5	4	89236383	GPRIN3	1	0.0157355	-0.684926	-5.779	-8.06217	chr4:90227074	GPRIN3	-0.3406	0.032	1.581e-26	yes
cg02734358	4	89305922	-	GPRIN3	ENSG00000112053.13	6	35943514	SLC26A8	0	0.0338332	-2.27682	-8.55292	-16.6362	chr4:90227074	GPRIN3	-0.3406	0.032	1.581e-26
cg05316065	8	129786760	-	GSDMC	ENSG00000112053.13	6	35943514	SLC26A8	0	0.0508034	-4.52848	-10.574	-24.7542	chr8:130799007	GSDMC;GSDMC	-0.4156	0.0476	2.69e-18
cg05316065	8	129786760	-	GSDMC	ENSG00000112062.10	6	36027677	MAPK14	0	0.0347739	-1.50409	-8.67523	-17.0836	chr8:130799007	GSDMC;GSDMC	-0.4156	0.0476	2.69e-18
cg05316065	8	129786760	-	GSDMC	ENSG00000173825.7	11	65354751	TIGD3	0	0.0326943	2.69485	8.40279	-16.095	chr8:130799007	GSDMC;GSDMC	-0.4156	0.0476	2.69e-18
cg05316065	8	129786760	-	GSDMC	ENSG00000169439.12	8	96493813	SDC2	0	0.0302155	3.76035	8.06764	-14.9181	chr8:130799007	GSDMC;GSDMC	-0.4156	0.0476	2.69e-18
cg05316065	8	129786760	-	GSDMC	ENSG00000129657.16	17	77088749	SEC14L1	0	0.0298942	1.37964	8.02331	-14.7657	chr8:130799007	GSDMC;GSDMC	-0.4156	0.0476	2.69e-18
cg05316065	8	129786760	-	GSDMC	ENSG00000183621.15	10	30820207	ZNF438	0	0.0296693	-1.90717	-7.99214	-14.659	chr8:130799007	GSDMC;GSDMC	-0.4156	0.0476	2.69e-18
cg05316065	8	129786760	-	GSDMC	ENSG00000187554.13	1	223109404	TLR5	0	0.0293342	-2.63297	-7.94551	-14.5001	chr8:130799007	GSDMC;GSDMC	-0.4156	0.0476	2.69e-18
cg10472711	7	757954	+	HEATR2	ENSG00000173825.7	11	65354751	TIGD3	0	0.0326799	2.16182	8.40088	-16.0881	chr7:797592	HEATR2	-0.2649	0.0357	1.16e-13
cg10472711	7	757954	+	HEATR2	ENSG00000078589.13	X	78945332	P2RY10	0	0.0315789	1.75988	8.25345	-15.5652	chr7:797592	HEATR2	-0.2649	0.0357	1.16e-13
cg10472711	7	757954	+	HEATR2	ENSG00000158089.15	2	30910467	GALNT14	0	0.030727	-3.15047	-8.13779	-15.1608	chr7:797592	HEATR2	-0.2649	0.0357	1.16e-13
cg10472711	7	757954	+	HEATR2	ENSG00000187554.13	1	223109404	TLR5	0	0.0290256	-2.10151	-7.90234	-14.3537	chr7:797592	HEATR2	-0.2649	0.0357	1.16e-13
cg10472711	7	757954	+	HEATR2	ENSG00000112053.13	6	35943514	SLC26A8	0	0.0290141	-2.74595	-7.90073	-14.3483	chr7:797592	HEATR2	-0.2649	0.0357	1.16e-13
cg10472711	7	757954	+	HEATR2	ENSG00000183762.12	22	29073078	KREMEN1	0	0.0285267	-3.35744	-7.83212	-14.1172	chr7:797592	HEATR2	-0.2649	0.0357	1.16e-13
cg10472711	7	757954	+	HEATR2	ENSG00000103005.11	16	57999546	USB1	0	0.0284055	-1.10989	-7.81498	-14.0597	chr7:797592	HEATR2	-0.2649	0.0357	1.16e-13
cg26804423	7	8161503	+	ICA1	ENSG00000173825.7	11	65354751	TIGD3	0	0.0358591	-2.81857	-8.81452	-17.6001	chr7:8201134	ICA1;ICA1;ICA1	0.4678	0.0434	4.643e-27
cg26804423	7	8161503	+	ICA1	ENSG00000112053.13	6	35943514	SLC26A8	0	0.0347048	3.73794	8.66631	-17.0508	chr7:8201134	ICA1;ICA1;ICA1	0.4678	0.0434	4.643e-27
cg26804423	7	8161503	+	ICA1	ENSG00000183762.12	22	29073078	KREMEN1	0	0.031299	4.37722	8.2156	-15.4323	chr7:8201134	ICA1;ICA1;ICA1	0.4678	0.0434	4.643e-27
cg23570810	11	315101	+	IFITM1	ENSG00000185885.16	11	313506	IFITM1	1	0.0593346	-1.79838	-11.479	-28.8785	chr11:315102	IFITM1	-0.1538	0.0251	9.066e-10	yes
cg23570810	11	315101	+	IFITM1	ENSG00000185507.20	11	612553	IRF7	1	0.0577147	-2.06146	-11.3115	-28.093	chr11:315102	IFITM1	-0.1538	0.0251	9.066e-10
cg10552523	11	313477	+	IFITM1	ENSG00000185885.16	11	313506	IFITM1	1	0.0520872	-2.48045	-10.714	-25.3729	chr11:313478	IFITM1	-0.1883	0.0314	2.041e-09	yes
cg23570810	11	315101	+	IFITM1	ENSG00000177156.11	11	747415	TALDO1	1	0.0395395	0.604361	9.27352	-19.3544	chr11:315102	IFITM1	-0.1538	0.0251	9.066e-10
cg10552523	11	313477	+	IFITM1	ENSG00000185507.20	11	612553	IRF7	1	0.039381	-2.50675	-9.25417	-19.2788	chr11:313478	IFITM1	-0.1883	0.0314	2.041e-09
cg10552523	11	313477	+	IFITM1	ENSG00000254910.1	11	310139	AC136475.2	1	0.0317905	-1.98503	-8.28197	-15.6657	chr11:313478	IFITM1	-0.1883	0.0314	2.041e-09
cg23570810	11	315101	+	IFITM1	ENSG00000270030.1	11	325703	AC136475.7	1	0.0264932	-0.579121	-7.53993	-13.1536	chr11:315102	IFITM1	-0.1538	0.0251	9.066e-10
cg23570810	11	315101	+	IFITM1	ENSG00000254910.1	11	310139	AC136475.2	1	0.0255099	-1.20791	-7.39494	-12.688	chr11:315102	IFITM1	-0.1538	0.0251	9.066e-10
cg10552523	11	313477	+	IFITM1	ENSG00000270030.1	11	325703	AC136475.7	1	0.0252063	-0.831558	-7.34967	-12.5442	chr11:313478	IFITM1	-0.1883	0.0314	2.041e-09
cg10552523	11	313477	+	IFITM1	ENSG00000177156.11	11	747415	TALDO1	1	0.0175326	0.592434	6.10566	-8.91318	chr11:313478	IFITM1	-0.1883	0.0314	2.041e-09
cg23570810	11	315101	+	IFITM1	ENSG00000177600.9	11	809965	RPLP2	1	0.015745	0.48483	5.78079	-8.0667	chr11:315102	IFITM1	-0.1538	0.0251	9.066e-10
cg23570810	11	315101	+	IFITM1	ENSG00000132530.17	17	6755447	XAF1	0	0.0981526	-3.91715	-15.0783	-48.0734	chr11:315102	IFITM1	-0.1538	0.0251	9.066e-10
cg23570810	11	315101	+	IFITM1	ENSG00000184979.9	22	18149899	USP18	0	0.0915802	-3.41209	-14.512	-44.7708	chr11:315102	IFITM1	-0.1538	0.0251	9.066e-10
cg23570810	11	315101	+	IFITM1	ENSG00000111331.13	12	112938444	OAS3	0	0.0913159	-5.63531	-14.4889	-44.6384	chr11:315102	IFITM1	-0.1538	0.0251	9.066e-10
cg23570810	11	315101	+	IFITM1	ENSG00000055332.18	2	37099210	EIF2AK2	0	0.0909257	-3.05203	-14.4548	-44.4431	chr11:315102	IFITM1	-0.1538	0.0251	9.066e-10
cg23570810	11	315101	+	IFITM1	ENSG00000137965.11	1	78649796	IFI44	0	0.0895585	-6.03918	-14.335	-43.7593	chr11:315102	IFITM1	-0.1538	0.0251	9.066e-10
cg23570810	11	315101	+	IFITM1	ENSG00000111335.12	12	112978395	OAS2	0	0.0887403	-2.97383	-14.2629	-43.3506	chr11:315102	IFITM1	-0.1538	0.0251	9.066e-10
cg23570810	11	315101	+	IFITM1	ENSG00000067066.17	2	230415942	SP100	0	0.088363	-1.30048	-14.2296	-43.1622	chr11:315102	IFITM1	-0.1538	0.0251	9.066e-10
cg23570810	11	315101	+	IFITM1	ENSG00000188313.13	3	146515180	PLSCR1	0	0.0878275	-2.88962	-14.1823	-42.895	chr11:315102	IFITM1	-0.1538	0.0251	9.066e-10
cg23570810	11	315101	+	IFITM1	ENSG00000137959.16	1	78619922	IFI44L	0	0.0874338	-6.8943	-14.1474	-42.6986	chr11:315102	IFITM1	-0.1538	0.0251	9.066e-10
cg23570810	11	315101	+	IFITM1	ENSG00000173821.19	17	80260866	AC124319.1	0	0.087134	-2.09801	-14.1208	-42.5491	chr11:315102	IFITM1	-0.1538	0.0251	9.066e-10
cg23570810	11	315101	+	IFITM1	ENSG00000165949.12	14	94104836	IFI27	0	0.0848837	-6.04441	-13.9201	-41.4286	chr11:315102	IFITM1	-0.1538	0.0251	9.066e-10
cg23570810	11	315101	+	IFITM1	ENSG00000138646.9	4	88457119	HERC5	0	0.0846456	-5.15791	-13.8988	-41.3102	chr11:315102	IFITM1	-0.1538	0.0251	9.066e-10
cg23570810	11	315101	+	IFITM1	ENSG00000137628.17	4	168216294	DDX60	0	0.0825743	-3.18079	-13.7122	-40.2812	chr11:315102	IFITM1	-0.1538	0.0251	9.066e-10
cg23570810	11	315101	+	IFITM1	ENSG00000160932.11	8	143017982	LY6E	0	0.0812137	-3.66324	-13.5887	-39.6065	chr11:315102	IFITM1	-0.1538	0.0251	9.066e-10
cg23570810	11	315101	+	IFITM1	ENSG00000134326.11	2	6840570	CMPK2	0	0.0811709	-5.31813	-13.5848	-39.5852	chr11:315102	IFITM1	-0.1538	0.0251	9.066e-10
cg23570810	11	315101	+	IFITM1	ENSG00000138642.14	4	88378739	HERC6	0	0.0810091	-2.25696	-13.57	-39.5051	chr11:315102	IFITM1	-0.1538	0.0251	9.066e-10
cg23570810	11	315101	+	IFITM1	ENSG00000089127.13	12	112906783	OAS1	0	0.0807094	-3.40796	-13.5427	-39.3566	chr11:315102	IFITM1	-0.1538	0.0251	9.066e-10
cg23570810	11	315101	+	IFITM1	ENSG00000088827.12	20	3686970	SIGLEC1	0	0.0797605	-5.92247	-13.4559	-38.8868	chr11:315102	IFITM1	-0.1538	0.0251	9.066e-10
cg23570810	11	315101	+	IFITM1	ENSG00000132274.16	11	5689697	TRIM22	0	0.0795876	-2.28245	-13.44	-38.8012	chr11:315102	IFITM1	-0.1538	0.0251	9.066e-10
cg23570810	11	315101	+	IFITM1	ENSG00000134321.12	2	6865806	RSAD2	0	0.0795374	-7.64046	-13.4354	-38.7764	chr11:315102	IFITM1	-0.1538	0.0251	9.066e-10
cg23570810	11	315101	+	IFITM1	ENSG00000133106.14	13	42886388	EPSTI1	0	0.0788923	-4.60481	-13.3762	-38.4574	chr11:315102	IFITM1	-0.1538	0.0251	9.066e-10
cg23570810	11	315101	+	IFITM1	ENSG00000157601.14	21	41420304	MX1	0	0.0778572	-5.43591	-13.2807	-37.9458	chr11:315102	IFITM1	-0.1538	0.0251	9.066e-10
cg23570810	11	315101	+	IFITM1	ENSG00000141664.9	18	62523007	ZCCHC2	0	0.0737548	-2.74068	-12.8974	-35.9236	chr11:315102	IFITM1	-0.1538	0.0251	9.066e-10
cg23570810	11	315101	+	IFITM1	ENSG00000160710.16	1	154582057	ADAR	0	0.0735206	-1.25209	-12.8753	-35.8085	chr11:315102	IFITM1	-0.1538	0.0251	9.066e-10
cg23570810	11	315101	+	IFITM1	ENSG00000119917.14	10	89327997	IFIT3	0	0.0727911	-4.62848	-12.8062	-35.4498	chr11:315102	IFITM1	-0.1538	0.0251	9.066e-10
cg23570810	11	315101	+	IFITM1	ENSG00000106785.15	9	98069275	TRIM14	0	0.0717265	-1.22934	-12.7049	-34.9268	chr11:315102	IFITM1	-0.1538	0.0251	9.066e-10
cg23570810	11	315101	+	IFITM1	ENSG00000170581.14	12	56341597	STAT2	0	0.0706085	-1.99766	-12.5979	-34.3782	chr11:315102	IFITM1	-0.1538	0.0251	9.066e-10
cg23570810	11	315101	+	IFITM1	ENSG00000185745.10	10	89392546	IFIT1	0	0.0698789	-6.1425	-12.5277	-34.0205	chr11:315102	IFITM1	-0.1538	0.0251	9.066e-10
cg23570810	11	315101	+	IFITM1	ENSG00000132256.18	11	5663557	TRIM5	0	0.0694444	-1.54782	-12.4858	-33.8076	chr11:315102	IFITM1	-0.1538	0.0251	9.066e-10
cg23570810	11	315101	+	IFITM1	ENSG00000126709.15	1	27666064	IFI6	0	0.069291	-4.84615	-12.471	-33.7325	chr11:315102	IFITM1	-0.1538	0.0251	9.066e-10
cg23570810	11	315101	+	IFITM1	ENSG00000138496.16	3	122527924	PARP9	0	0.0685475	-2.23953	-12.3989	-33.3684	chr11:315102	IFITM1	-0.1538	0.0251	9.066e-10
cg23570810	11	315101	+	IFITM1	ENSG00000135114.12	12	121019111	OASL	0	0.0684827	-4.00064	-12.3927	-33.3367	chr11:315102	IFITM1	-0.1538	0.0251	9.066e-10
cg23570810	11	315101	+	IFITM1	ENSG00000173193.15	3	122680839	PARP14	0	0.0682369	-2.58104	-12.3688	-33.2164	chr11:315102	IFITM1	-0.1538	0.0251	9.066e-10
cg10552523	11	313477	+	IFITM1	ENSG00000132530.17	17	6755447	XAF1	0	0.0681238	-4.80403	-12.3578	-33.1611	chr11:313478	IFITM1	-0.1883	0.0314	2.041e-09
cg23570810	11	315101	+	IFITM1	ENSG00000152778.9	10	89414568	IFIT5	0	0.0679953	-2.61476	-12.3452	-33.0982	chr11:315102	IFITM1	-0.1538	0.0251	9.066e-10
cg23570810	11	315101	+	IFITM1	ENSG00000137200.13	6	37433219	CMTR1	0	0.0679636	-1.29087	-12.3422	-33.0827	chr11:315102	IFITM1	-0.1538	0.0251	9.066e-10
cg23570810	11	315101	+	IFITM1	ENSG00000163840.10	3	122564338	DTX3L	0	0.0674442	-1.62192	-12.2915	-32.8287	chr11:315102	IFITM1	-0.1538	0.0251	9.066e-10
cg23570810	11	315101	+	IFITM1	ENSG00000124256.15	20	57603846	ZBP1	0	0.0674014	-2.13823	-12.2873	-32.8078	chr11:315102	IFITM1	-0.1538	0.0251	9.066e-10
cg23570810	11	315101	+	IFITM1	ENSG00000196141.14	2	200305881	SPATS2L	0	0.0670702	-2.56782	-12.2549	-32.6458	chr11:315102	IFITM1	-0.1538	0.0251	9.066e-10
cg23570810	11	315101	+	IFITM1	ENSG00000059378.12	7	140023744	PARP12	0	0.0670148	-1.72962	-12.2495	-32.6188	chr11:315102	IFITM1	-0.1538	0.0251	9.066e-10
cg23570810	11	315101	+	IFITM1	ENSG00000140464.19	15	73994673	PML	0	0.0661624	-1.84515	-12.1658	-32.2023	chr11:315102	IFITM1	-0.1538	0.0251	9.066e-10
cg10552523	11	313477	+	IFITM1	ENSG00000188313.13	3	146515180	PLSCR1	0	0.0655336	-3.67446	-12.1037	-31.8953	chr11:313478	IFITM1	-0.1883	0.0314	2.041e-09
cg10552523	11	313477	+	IFITM1	ENSG00000067066.17	2	230415942	SP100	0	0.0652735	-1.64541	-12.078	-31.7684	chr11:313478	IFITM1	-0.1883	0.0314	2.041e-09
cg23570810	11	315101	+	IFITM1	ENSG00000181381.13	4	168356735	DDX60L	0	0.0648783	-1.97721	-12.0388	-31.5756	chr11:315102	IFITM1	-0.1538	0.0251	9.066e-10
cg23570810	11	315101	+	IFITM1	ENSG00000187608.9	1	1001138	ISG15	0	0.0646539	-4.55428	-12.0166	-31.4661	chr11:315102	IFITM1	-0.1538	0.0251	9.066e-10
cg23570810	11	315101	+	IFITM1	ENSG00000078081.8	3	183122215	LAMP3	0	0.0644225	-2.73409	-11.9936	-31.3533	chr11:315102	IFITM1	-0.1538	0.0251	9.066e-10
cg10552523	11	313477	+	IFITM1	ENSG00000137965.11	1	78649796	IFI44	0	0.0638869	-7.50874	-11.9402	-31.0922	chr11:313478	IFITM1	-0.1883	0.0314	2.041e-09
cg23570810	11	315101	+	IFITM1	ENSG00000183486.13	21	41361999	MX2	0	0.0638348	-1.73338	-11.935	-31.0668	chr11:315102	IFITM1	-0.1538	0.0251	9.066e-10
cg10552523	11	313477	+	IFITM1	ENSG00000055332.18	2	37099210	EIF2AK2	0	0.0637767	-3.76281	-11.9292	-31.0385	chr11:313478	IFITM1	-0.1883	0.0314	2.041e-09
cg10552523	11	313477	+	IFITM1	ENSG00000111331.13	12	112938444	OAS3	0	0.0636773	-6.92745	-11.9192	-30.9901	chr11:313478	IFITM1	-0.1883	0.0314	2.041e-09
cg23570810	11	315101	+	IFITM1	ENSG00000177409.12	7	93130056	SAMD9L	0	0.063666	-2.60601	-11.9181	-30.9846	chr11:315102	IFITM1	-0.1538	0.0251	9.066e-10
cg23570810	11	315101	+	IFITM1	ENSG00000115155.17	2	26457203	OTOF	0	0.0632107	-2.94252	-11.8725	-30.7628	chr11:315102	IFITM1	-0.1538	0.0251	9.066e-10
cg23570810	11	315101	+	IFITM1	ENSG00000163565.18	1	158999968	IFI16	0	0.0628704	-1.59248	-11.8384	-30.5971	chr11:315102	IFITM1	-0.1538	0.0251	9.066e-10
cg10552523	11	313477	+	IFITM1	ENSG00000137959.16	1	78619922	IFI44L	0	0.0627757	-8.59968	-11.8289	-30.551	chr11:313478	IFITM1	-0.1883	0.0314	2.041e-09
cg23570810	11	315101	+	IFITM1	ENSG00000155363.18	1	112673141	MOV10	0	0.0627311	-1.53458	-11.8244	-30.5293	chr11:315102	IFITM1	-0.1538	0.0251	9.066e-10
cg23570810	11	315101	+	IFITM1	ENSG00000119922.10	10	89283694	IFIT2	0	0.0625959	-3.07355	-11.8108	-30.4635	chr11:315102	IFITM1	-0.1538	0.0251	9.066e-10
cg10552523	11	313477	+	IFITM1	ENSG00000111335.12	12	112978395	OAS2	0	0.0620524	-3.66076	-11.756	-30.199	chr11:313478	IFITM1	-0.1883	0.0314	2.041e-09
cg23570810	11	315101	+	IFITM1	ENSG00000282851.2	19	17405686	BISPR	0	0.062005	-1.52163	-11.7512	-30.1759	chr11:315102	IFITM1	-0.1538	0.0251	9.066e-10
cg23570810	11	315101	+	IFITM1	ENSG00000196116.8	9	97412096	TDRD7	0	0.0617576	-1.32117	-11.7262	-30.0556	chr11:315102	IFITM1	-0.1538	0.0251	9.066e-10
cg23570810	11	315101	+	IFITM1	ENSG00000136816.16	9	129803157	TOR1B	0	0.0617364	-1.50175	-11.724	-30.0453	chr11:315102	IFITM1	-0.1538	0.0251	9.066e-10
cg23570810	11	315101	+	IFITM1	ENSG00000130303.13	19	17402939	BST2	0	0.0613021	-1.48936	-11.68	-29.8341	chr11:315102	IFITM1	-0.1538	0.0251	9.066e-10
cg23570810	11	315101	+	IFITM1	ENSG00000225964.5	2	6828514	NRIR	0	0.0611706	-2.11143	-11.6667	-29.7702	chr11:315102	IFITM1	-0.1538	0.0251	9.066e-10
cg23570810	11	315101	+	IFITM1	ENSG00000105939.13	7	139043515	ZC3HAV1	0	0.0610423	-1.09567	-11.6536	-29.7078	chr11:315102	IFITM1	-0.1538	0.0251	9.066e-10
cg23570810	11	315101	+	IFITM1	ENSG00000136514.3	3	187368385	RTP4	0	0.0607596	-2.17289	-11.6249	-29.5704	chr11:315102	IFITM1	-0.1538	0.0251	9.066e-10
cg23570810	11	315101	+	IFITM1	ENSG00000115267.7	2	162267074	IFIH1	0	0.0607435	-2.21349	-11.6232	-29.5626	chr11:315102	IFITM1	-0.1538	0.0251	9.066e-10
cg23570810	11	315101	+	IFITM1	ENSG00000108679.13	17	78971238	LGALS3BP	0	0.0607081	-2.16638	-11.6196	-29.5454	chr11:315102	IFITM1	-0.1538	0.0251	9.066e-10
cg23570810	11	315101	+	IFITM1	ENSG00000107201.10	9	32455302	DDX58	0	0.0601358	-2.30969	-11.5612	-29.2674	chr11:315102	IFITM1	-0.1538	0.0251	9.066e-10
cg10552523	11	313477	+	IFITM1	ENSG00000138646.9	4	88457119	HERC5	0	0.0600007	-6.39272	-11.5474	-29.2018	chr11:313478	IFITM1	-0.1883	0.0314	2.041e-09
cg23570810	11	315101	+	IFITM1	ENSG00000130487.8	22	50546203	KLHDC7B	0	0.0594965	-1.80239	-11.4957	-28.957	chr11:315102	IFITM1	-0.1538	0.0251	9.066e-10
cg10552523	11	313477	+	IFITM1	ENSG00000157601.14	21	41420304	MX1	0	0.0589094	-6.96068	-11.4353	-28.6722	chr11:313478	IFITM1	-0.1883	0.0314	2.041e-09
cg10552523	11	313477	+	IFITM1	ENSG00000160710.16	1	154582057	ADAR	0	0.0585533	-1.64491	-11.3985	-28.4994	chr11:313478	IFITM1	-0.1883	0.0314	2.041e-09
cg10552523	11	313477	+	IFITM1	ENSG00000184979.9	22	18149899	USP18	0	0.0583642	-4.00985	-11.3789	-28.4077	chr11:313478	IFITM1	-0.1883	0.0314	2.041e-09
cg23570810	11	315101	+	IFITM1	ENSG00000138035.15	2	55634061	PNPT1	0	0.0582194	-1.44631	-11.3639	-28.3375	chr11:315102	IFITM1	-0.1538	0.0251	9.066e-10
cg23570810	11	315101	+	IFITM1	ENSG00000068079.7	17	43006725	IFI35	0	0.0581275	-2.08825	-11.3544	-28.293	chr11:315102	IFITM1	-0.1538	0.0251	9.066e-10
cg10552523	11	313477	+	IFITM1	ENSG00000173821.19	17	80260866	AC124319.1	0	0.0579224	-2.5181	-11.3331	-28.1936	chr11:313478	IFITM1	-0.1883	0.0314	2.041e-09
cg23570810	11	315101	+	IFITM1	ENSG00000188157.15	1	1020120	AGRN	0	0.0578016	-2.74995	-11.3206	-28.1351	chr11:315102	IFITM1	-0.1538	0.0251	9.066e-10
cg10552523	11	313477	+	IFITM1	ENSG00000134326.11	2	6840570	CMPK2	0	0.0576524	-6.59786	-11.305	-28.0627	chr11:313478	IFITM1	-0.1883	0.0314	2.041e-09
cg10552523	11	313477	+	IFITM1	ENSG00000135114.12	12	121019111	OASL	0	0.0569405	-5.37014	-11.2308	-27.7179	chr11:313478	IFITM1	-0.1883	0.0314	2.041e-09
cg23570810	11	315101	+	IFITM1	ENSG00000100918.13	14	24171853	REC8	0	0.0566227	-1.56505	-11.1975	-27.5641	chr11:315102	IFITM1	-0.1538	0.0251	9.066e-10
cg23570810	11	315101	+	IFITM1	ENSG00000130589.16	20	63558086	HELZ2	0	0.0565526	-2.09411	-11.1902	-27.5301	chr11:315102	IFITM1	-0.1538	0.0251	9.066e-10
cg10552523	11	313477	+	IFITM1	ENSG00000089127.13	12	112906783	OAS1	0	0.0564877	-4.19707	-11.1834	-27.4987	chr11:313478	IFITM1	-0.1883	0.0314	2.041e-09
cg23570810	11	315101	+	IFITM1	ENSG00000135899.17	2	230167293	SP110	0	0.0563787	-1.20545	-11.1719	-27.446	chr11:315102	IFITM1	-0.1538	0.0251	9.066e-10
cg10552523	11	313477	+	IFITM1	ENSG00000132274.16	11	5689697	TRIM22	0	0.0563713	-2.82777	-11.1711	-27.4424	chr11:313478	IFITM1	-0.1883	0.0314	2.041e-09
cg10552523	11	313477	+	IFITM1	ENSG00000137628.17	4	168216294	DDX60	0	0.0562178	-3.86354	-11.155	-27.3681	chr11:313478	IFITM1	-0.1883	0.0314	2.041e-09
cg10552523	11	313477	+	IFITM1	ENSG00000134321.12	2	6865806	RSAD2	0	0.0561714	-9.45208	-11.1501	-27.3457	chr11:313478	IFITM1	-0.1883	0.0314	2.041e-09
cg10552523	11	313477	+	IFITM1	ENSG00000088827.12	20	3686970	SIGLEC1	0	0.0561259	-7.31353	-11.1454	-27.3236	chr11:313478	IFITM1	-0.1883	0.0314	2.041e-09
cg10552523	11	313477	+	IFITM1	ENSG00000133106.14	13	42886388	EPSTI1	0	0.0552122	-5.67084	-11.0489	-26.8817	chr11:313478	IFITM1	-0.1883	0.0314	2.041e-09
cg10552523	11	313477	+	IFITM1	ENSG00000165949.12	14	94104836	IFI27	0	0.0539594	-7.09433	-10.9156	-26.2763	chr11:313478	IFITM1	-0.1883	0.0314	2.041e-09
cg23570810	11	315101	+	IFITM1	ENSG00000130813.18	19	10086122	C19orf66	0	0.0529883	-1.05723	-10.8114	-25.8075	chr11:315102	IFITM1	-0.1538	0.0251	9.066e-10
cg10552523	11	313477	+	IFITM1	ENSG00000119917.14	10	89327997	IFIT3	0	0.0527114	-5.79813	-10.7815	-25.674	chr11:313478	IFITM1	-0.1883	0.0314	2.041e-09
cg23570810	11	315101	+	IFITM1	ENSG00000108771.13	17	42101404	DHX58	0	0.0525728	-1.89177	-10.7666	-25.6071	chr11:315102	IFITM1	-0.1538	0.0251	9.066e-10
cg10552523	11	313477	+	IFITM1	ENSG00000160932.11	8	143017982	LY6E	0	0.0518682	-4.3096	-10.6902	-25.2673	chr11:313478	IFITM1	-0.1883	0.0314	2.041e-09
cg23570810	11	315101	+	IFITM1	ENSG00000079263.19	2	230203110	SP140	0	0.0516934	-1.38697	-10.6712	-25.1831	chr11:315102	IFITM1	-0.1538	0.0251	9.066e-10
cg23570810	11	315101	+	IFITM1	ENSG00000185722.18	17	4163821	ANKFY1	0	0.0515902	-0.823191	-10.6599	-25.1333	chr11:315102	IFITM1	-0.1538	0.0251	9.066e-10
cg10552523	11	313477	+	IFITM1	ENSG00000138496.16	3	122527924	PARP9	0	0.0512744	-2.85133	-10.6255	-24.9812	chr11:313478	IFITM1	-0.1883	0.0314	2.041e-09
cg23570810	11	315101	+	IFITM1	ENSG00000078804.13	20	34704339	TP53INP2	0	0.0511909	1.86127	10.6164	-24.9409	chr11:315102	IFITM1	-0.1538	0.0251	9.066e-10
cg23570810	11	315101	+	IFITM1	ENSG00000277511.1	17	32127595	AC116407.2	0	0.0509311	-1.38204	-10.5879	-24.8158	chr11:315102	IFITM1	-0.1538	0.0251	9.066e-10
cg23570810	11	315101	+	IFITM1	ENSG00000166889.14	11	59636716	PATL1	0	0.0508407	-0.681132	-10.5781	-24.7723	chr11:315102	IFITM1	-0.1538	0.0251	9.066e-10
cg10552523	11	313477	+	IFITM1	ENSG00000185745.10	10	89392546	IFIT1	0	0.0507838	-7.70852	-10.5718	-24.7448	chr11:313478	IFITM1	-0.1883	0.0314	2.041e-09
cg23570810	11	315101	+	IFITM1	ENSG00000173825.7	11	65354751	TIGD3	0	0.050752	1.66192	10.5683	-24.7295	chr11:315102	IFITM1	-0.1538	0.0251	9.066e-10
cg10552523	11	313477	+	IFITM1	ENSG00000173193.15	3	122680839	PARP14	0	0.0502139	-3.25937	-10.5092	-24.4704	chr11:313478	IFITM1	-0.1883	0.0314	2.041e-09
cg10552523	11	313477	+	IFITM1	ENSG00000138642.14	4	88378739	HERC6	0	0.0500872	-2.6125	-10.4952	-24.4094	chr11:313478	IFITM1	-0.1883	0.0314	2.041e-09
cg10552523	11	313477	+	IFITM1	ENSG00000126709.15	1	27666064	IFI6	0	0.0499895	-6.05946	-10.4844	-24.3624	chr11:313478	IFITM1	-0.1883	0.0314	2.041e-09
cg23570810	11	315101	+	IFITM1	ENSG00000205837.7	2	6728177	LINC00487	0	0.0497646	-1.49957	-10.4596	-24.2542	chr11:315102	IFITM1	-0.1538	0.0251	9.066e-10
cg23570810	11	315101	+	IFITM1	ENSG00000165185.14	9	112486847	KIAA1958	0	0.049492	-1.33802	-10.4294	-24.123	chr11:315102	IFITM1	-0.1538	0.0251	9.066e-10
cg10552523	11	313477	+	IFITM1	ENSG00000170581.14	12	56341597	STAT2	0	0.0493888	-2.45948	-10.4179	-24.0734	chr11:313478	IFITM1	-0.1883	0.0314	2.041e-09
cg23570810	11	315101	+	IFITM1	ENSG00000112343.11	6	25962802	TRIM38	0	0.0493859	-0.773858	-10.4176	-24.072	chr11:315102	IFITM1	-0.1538	0.0251	9.066e-10
cg23570810	11	315101	+	IFITM1	ENSG00000108100.18	10	35247025	CCNY	0	0.0488106	0.703817	10.3536	-23.7953	chr11:315102	IFITM1	-0.1538	0.0251	9.066e-10
cg10552523	11	313477	+	IFITM1	ENSG00000079263.19	2	230203110	SP140	0	0.0486475	-1.98069	-10.3354	-23.7169	chr11:313478	IFITM1	-0.1883	0.0314	2.041e-09
cg10552523	11	313477	+	IFITM1	ENSG00000152778.9	10	89414568	IFIT5	0	0.0485024	-3.25096	-10.3192	-23.6471	chr11:313478	IFITM1	-0.1883	0.0314	2.041e-09
cg23570810	11	315101	+	IFITM1	ENSG00000136689.18	2	113107214	IL1RN	0	0.0481862	-1.44342	-10.2838	-23.4952	chr11:315102	IFITM1	-0.1538	0.0251	9.066e-10
cg23570810	11	315101	+	IFITM1	ENSG00000149131.15	11	57597387	SERPING1	0	0.0480957	-4.09069	-10.2737	-23.4517	chr11:315102	IFITM1	-0.1538	0.0251	9.066e-10
cg23570810	11	315101	+	IFITM1	ENSG00000213928.8	14	24161053	IRF9	0	0.0480755	-1.24971	-10.2714	-23.442	chr11:315102	IFITM1	-0.1538	0.0251	9.066e-10
cg23570810	11	315101	+	IFITM1	ENSG00000136147.18	13	49495610	PHF11	0	0.0480138	-1.16922	-10.2645	-23.4123	chr11:315102	IFITM1	-0.1538	0.0251	9.066e-10
cg10552523	11	313477	+	IFITM1	ENSG00000140464.19	15	73994673	PML	0	0.0478233	-2.30931	-10.2431	-23.3208	chr11:313478	IFITM1	-0.1883	0.0314	2.041e-09
cg23570810	11	315101	+	IFITM1	ENSG00000121858.11	3	172505508	TNFSF10	0	0.0476917	-1.305	-10.2283	-23.2576	chr11:315102	IFITM1	-0.1538	0.0251	9.066e-10
cg10552523	11	313477	+	IFITM1	ENSG00000132256.18	11	5663557	TRIM5	0	0.0476722	-1.88786	-10.2261	-23.2482	chr11:313478	IFITM1	-0.1883	0.0314	2.041e-09
cg10552523	11	313477	+	IFITM1	ENSG00000115155.17	2	26457203	OTOF	0	0.0474286	-3.75216	-10.1986	-23.1312	chr11:313478	IFITM1	-0.1883	0.0314	2.041e-09
cg10552523	11	313477	+	IFITM1	ENSG00000163565.18	1	158999968	IFI16	0	0.0470548	-2.0281	-10.1563	-22.9517	chr11:313478	IFITM1	-0.1883	0.0314	2.041e-09
cg10552523	11	313477	+	IFITM1	ENSG00000163840.10	3	122564338	DTX3L	0	0.0468991	-1.99102	-10.1387	-22.877	chr11:313478	IFITM1	-0.1883	0.0314	2.041e-09
cg10552523	11	313477	+	IFITM1	ENSG00000124256.15	20	57603846	ZBP1	0	0.0468202	-2.62345	-10.1297	-22.8391	chr11:313478	IFITM1	-0.1883	0.0314	2.041e-09
cg23570810	11	315101	+	IFITM1	ENSG00000172432.19	6	43605316	GTPBP2	0	0.0463934	-0.724858	-10.0812	-22.6343	chr11:315102	IFITM1	-0.1538	0.0251	9.066e-10
cg23570810	11	315101	+	IFITM1	ENSG00000076662.10	19	10333776	ICAM3	0	0.0462515	0.84001	10.065	-22.5662	chr11:315102	IFITM1	-0.1538	0.0251	9.066e-10
cg23570810	11	315101	+	IFITM1	ENSG00000205413.8	7	93099513	SAMD9	0	0.0461648	-1.43047	-10.0551	-22.5246	chr11:315102	IFITM1	-0.1538	0.0251	9.066e-10
cg10552523	11	313477	+	IFITM1	ENSG00000187608.9	1	1001138	ISG15	0	0.0455277	-5.62596	-9.98218	-22.219	chr11:313478	IFITM1	-0.1883	0.0314	2.041e-09
cg10552523	11	313477	+	IFITM1	ENSG00000105939.13	7	139043515	ZC3HAV1	0	0.0455026	-1.39258	-9.9793	-22.207	chr11:313478	IFITM1	-0.1883	0.0314	2.041e-09
cg23570810	11	315101	+	IFITM1	ENSG00000125148.7	16	56608584	MT2A	0	0.0454379	-2.17253	-9.97186	-22.176	chr11:315102	IFITM1	-0.1538	0.0251	9.066e-10
cg10552523	11	313477	+	IFITM1	ENSG00000137200.13	6	37433219	CMTR1	0	0.0454334	-1.5537	-9.97135	-22.1738	chr11:313478	IFITM1	-0.1883	0.0314	2.041e-09
cg10552523	11	313477	+	IFITM1	ENSG00000141664.9	18	62523007	ZCCHC2	0	0.0452383	-3.15975	-9.9489	-22.0803	chr11:313478	IFITM1	-0.1883	0.0314	2.041e-09
cg23570810	11	315101	+	IFITM1	ENSG00000105011.9	19	14119512	ASF1B	0	0.0447337	1.38176	9.89065	-21.8384	chr11:315102	IFITM1	-0.1538	0.0251	9.066e-10
cg23570810	11	315101	+	IFITM1	ENSG00000172426.16	6	43645036	RSPH9	0	0.0446536	-1.30972	-9.88137	-21.8	chr11:315102	IFITM1	-0.1538	0.0251	9.066e-10
cg10552523	11	313477	+	IFITM1	ENSG00000059378.12	7	140023744	PARP12	0	0.0445128	-2.07512	-9.86505	-21.7326	chr11:313478	IFITM1	-0.1883	0.0314	2.041e-09
cg10552523	11	313477	+	IFITM1	ENSG00000107201.10	9	32455302	DDX58	0	0.0445128	-2.92527	-9.86505	-21.7326	chr11:313478	IFITM1	-0.1883	0.0314	2.041e-09
cg23570810	11	315101	+	IFITM1	ENSG00000279320.1	3	146504570	AC069528.2	0	0.0443111	-1.50793	-9.84164	-21.636	chr11:315102	IFITM1	-0.1538	0.0251	9.066e-10
cg10552523	11	313477	+	IFITM1	ENSG00000196116.8	9	97412096	TDRD7	0	0.043926	-1.64025	-9.7968	-21.4515	chr11:313478	IFITM1	-0.1883	0.0314	2.041e-09
cg10552523	11	313477	+	IFITM1	ENSG00000177409.12	7	93130056	SAMD9L	0	0.0438346	-3.18322	-9.78613	-21.4077	chr11:313478	IFITM1	-0.1883	0.0314	2.041e-09
cg10552523	11	313477	+	IFITM1	ENSG00000173825.7	11	65354751	TIGD3	0	0.0437957	2.27266	9.78159	-21.3891	chr11:313478	IFITM1	-0.1883	0.0314	2.041e-09
cg10552523	11	313477	+	IFITM1	ENSG00000181381.13	4	168356735	DDX60L	0	0.0434986	-2.38329	-9.74685	-21.2469	chr11:313478	IFITM1	-0.1883	0.0314	2.041e-09
cg23570810	11	315101	+	IFITM1	ENSG00000105402.8	19	47487637	NAPA	0	0.0429379	-0.997008	-9.68098	-20.9785	chr11:315102	IFITM1	-0.1538	0.0251	9.066e-10
cg10552523	11	313477	+	IFITM1	ENSG00000282851.2	19	17405686	BISPR	0	0.0427763	-1.86052	-9.66193	-20.9011	chr11:313478	IFITM1	-0.1883	0.0314	2.041e-09
cg10552523	11	313477	+	IFITM1	ENSG00000136816.16	9	129803157	TOR1B	0	0.0425539	-1.83541	-9.63566	-20.7947	chr11:313478	IFITM1	-0.1883	0.0314	2.041e-09
cg23570810	11	315101	+	IFITM1	ENSG00000121236.21	11	5596109	TRIM6	0	0.0424062	-1.57921	-9.61819	-20.7241	chr11:315102	IFITM1	-0.1538	0.0251	9.066e-10
cg10552523	11	313477	+	IFITM1	ENSG00000130303.13	19	17402939	BST2	0	0.0423412	-1.82213	-9.61049	-20.693	chr11:313478	IFITM1	-0.1883	0.0314	2.041e-09
cg10552523	11	313477	+	IFITM1	ENSG00000119922.10	10	89283694	IFIT2	0	0.0421301	-3.71193	-9.58544	-20.592	chr11:313478	IFITM1	-0.1883	0.0314	2.041e-09
cg10552523	11	313477	+	IFITM1	ENSG00000183486.13	21	41361999	MX2	0	0.0418039	-2.06495	-9.54663	-20.4361	chr11:313478	IFITM1	-0.1883	0.0314	2.041e-09
cg10552523	11	313477	+	IFITM1	ENSG00000115267.7	2	162267074	IFIH1	0	0.0415461	-2.69482	-9.51588	-20.3128	chr11:313478	IFITM1	-0.1883	0.0314	2.041e-09
cg10552523	11	313477	+	IFITM1	ENSG00000068079.7	17	43006725	IFI35	0	0.0413936	-2.59414	-9.49764	-20.2399	chr11:313478	IFITM1	-0.1883	0.0314	2.041e-09
cg10552523	11	313477	+	IFITM1	ENSG00000136689.18	2	113107214	IL1RN	0	0.0413587	-1.96857	-9.49346	-20.2233	chr11:313478	IFITM1	-0.1883	0.0314	2.041e-09
cg10552523	11	313477	+	IFITM1	ENSG00000078081.8	3	183122215	LAMP3	0	0.0412599	-3.22103	-9.48163	-20.176	chr11:313478	IFITM1	-0.1883	0.0314	2.041e-09
cg23570810	11	315101	+	IFITM1	ENSG00000168763.16	2	96816245	CNNM3	0	0.0412147	0.565103	9.47621	-20.1544	chr11:315102	IFITM1	-0.1538	0.0251	9.066e-10
cg10552523	11	313477	+	IFITM1	ENSG00000196141.14	2	200305881	SPATS2L	0	0.0411651	-2.96142	-9.47025	-20.1307	chr11:313478	IFITM1	-0.1883	0.0314	2.041e-09
cg10552523	11	313477	+	IFITM1	ENSG00000136514.3	3	187368385	RTP4	0	0.0410408	-2.62891	-9.45534	-20.0714	chr11:313478	IFITM1	-0.1883	0.0314	2.041e-09
cg23570810	11	315101	+	IFITM1	ENSG00000101849.16	X	9463295	TBL1X	0	0.040972	0.668231	9.44707	-20.0385	chr11:315102	IFITM1	-0.1538	0.0251	9.066e-10
cg23570810	11	315101	+	IFITM1	ENSG00000164054.15	3	48467798	SHISA5	0	0.0408928	-1.02991	-9.43754	-20.0006	chr11:315102	IFITM1	-0.1538	0.0251	9.066e-10
cg23570810	11	315101	+	IFITM1	ENSG00000124201.15	20	49237946	ZNFX1	0	0.0408768	-0.899086	-9.43562	-19.993	chr11:315102	IFITM1	-0.1538	0.0251	9.066e-10
cg10552523	11	313477	+	IFITM1	ENSG00000188157.15	1	1020120	AGRN	0	0.0407653	-3.39967	-9.42219	-19.9397	chr11:313478	IFITM1	-0.1883	0.0314	2.041e-09
cg23570810	11	315101	+	IFITM1	ENSG00000280007.1	22	18110759	AC008079.1	0	0.0405949	-0.936955	-9.40165	-19.8583	chr11:315102	IFITM1	-0.1538	0.0251	9.066e-10
cg23570810	11	315101	+	IFITM1	ENSG00000279861.1	19	47487638	AC073548.1	0	0.0404345	-0.983647	-9.38227	-19.7817	chr11:315102	IFITM1	-0.1538	0.0251	9.066e-10
cg23570810	11	315101	+	IFITM1	ENSG00000121060.18	17	56836387	TRIM25	0	0.0402725	-0.930423	-9.36267	-19.7043	chr11:315102	IFITM1	-0.1538	0.0251	9.066e-10
cg10552523	11	313477	+	IFITM1	ENSG00000122733.12	9	34957608	PHF24	0	0.04018	2.99353	9.35146	-19.6602	chr11:313478	IFITM1	-0.1883	0.0314	2.041e-09
cg10552523	11	313477	+	IFITM1	ENSG00000106785.15	9	98069275	TRIM14	0	0.0400854	-1.35288	-9.33998	-19.615	chr11:313478	IFITM1	-0.1883	0.0314	2.041e-09
cg23570810	11	315101	+	IFITM1	ENSG00000141401.12	18	11981025	IMPA2	0	0.0398326	1.18521	9.30925	-19.4943	chr11:315102	IFITM1	-0.1538	0.0251	9.066e-10
cg10552523	11	313477	+	IFITM1	ENSG00000100918.13	14	24171853	REC8	0	0.0395799	-1.92622	-9.27846	-19.3737	chr11:313478	IFITM1	-0.1883	0.0314	2.041e-09
cg23570810	11	315101	+	IFITM1	ENSG00000128383.13	22	38952741	APOBEC3A	0	0.0394314	-1.26826	-9.26032	-19.3028	chr11:315102	IFITM1	-0.1538	0.0251	9.066e-10
cg23570810	11	315101	+	IFITM1	ENSG00000010361.13	19	49806869	FUZ	0	0.0392775	0.976421	9.24149	-19.2293	chr11:315102	IFITM1	-0.1538	0.0251	9.066e-10
cg23570810	11	315101	+	IFITM1	ENSG00000002549.12	4	17577192	LAP3	0	0.0392485	-2.11118	-9.23794	-19.2155	chr11:315102	IFITM1	-0.1538	0.0251	9.066e-10
cg10552523	11	313477	+	IFITM1	ENSG00000078804.13	20	34704339	TP53INP2	0	0.0391259	2.39542	9.22291	-19.157	chr11:313478	IFITM1	-0.1883	0.0314	2.041e-09
cg23570810	11	315101	+	IFITM1	ENSG00000123130.17	X	23701055	ACOT9	0	0.0389128	-0.832141	-9.19674	-19.0553	chr11:315102	IFITM1	-0.1538	0.0251	9.066e-10
cg10552523	11	313477	+	IFITM1	ENSG00000138035.15	2	55634061	PNPT1	0	0.0388927	-1.7402	-9.19427	-19.0457	chr11:313478	IFITM1	-0.1883	0.0314	2.041e-09
cg23570810	11	315101	+	IFITM1	ENSG00000117228.10	1	89052319	GBP1	0	0.0386666	-2.47117	-9.16643	-18.9379	chr11:315102	IFITM1	-0.1538	0.0251	9.066e-10
cg23570810	11	315101	+	IFITM1	ENSG00000115415.18	2	190964358	STAT1	0	0.0386589	-1.83749	-9.16548	-18.9342	chr11:315102	IFITM1	-0.1538	0.0251	9.066e-10
cg10552523	11	313477	+	IFITM1	ENSG00000130589.16	20	63558086	HELZ2	0	0.0386388	-2.54813	-9.163	-18.9246	chr11:313478	IFITM1	-0.1883	0.0314	2.041e-09
cg23570810	11	315101	+	IFITM1	ENSG00000266028.7	1	206203345	SRGAP2	0	0.038629	-0.805767	-9.16179	-18.9199	chr11:315102	IFITM1	-0.1538	0.0251	9.066e-10
cg10552523	11	313477	+	IFITM1	ENSG00000213928.8	14	24161053	IRF9	0	0.0386243	-1.64898	-9.16121	-18.9177	chr11:313478	IFITM1	-0.1883	0.0314	2.041e-09
cg23570810	11	315101	+	IFITM1	ENSG00000221963.6	22	35648446	APOL6	0	0.038424	-1.58527	-9.13648	-18.8222	chr11:315102	IFITM1	-0.1538	0.0251	9.066e-10
cg23570810	11	315101	+	IFITM1	ENSG00000272666.1	22	50542305	U62317.1	0	0.0384133	-1.01693	-9.13515	-18.8171	chr11:315102	IFITM1	-0.1538	0.0251	9.066e-10
cg23570810	11	315101	+	IFITM1	ENSG00000103381.12	16	12659799	CPPED1	0	0.0383692	1.02123	9.12969	-18.796	chr11:315102	IFITM1	-0.1538	0.0251	9.066e-10
cg10552523	11	313477	+	IFITM1	ENSG00000197965.12	1	167721192	MPZL1	0	0.0383148	2.58548	9.12297	-18.7701	chr11:313478	IFITM1	-0.1883	0.0314	2.041e-09
cg10552523	11	313477	+	IFITM1	ENSG00000166889.14	11	59636716	PATL1	0	0.0383041	-0.870331	-9.12165	-18.765	chr11:313478	IFITM1	-0.1883	0.0314	2.041e-09
cg10552523	11	313477	+	IFITM1	ENSG00000010361.13	19	49806869	FUZ	0	0.0383028	1.41944	9.12148	-18.7644	chr11:313478	IFITM1	-0.1883	0.0314	2.041e-09
cg23570810	11	315101	+	IFITM1	ENSG00000143891.17	2	38666081	GALM	0	0.0380347	-1.21468	-9.08823	-18.6365	chr11:315102	IFITM1	-0.1538	0.0251	9.066e-10
cg10552523	11	313477	+	IFITM1	ENSG00000112343.11	6	25962802	TRIM38	0	0.037925	-0.998295	-9.0746	-18.5842	chr11:313478	IFITM1	-0.1883	0.0314	2.041e-09
cg23570810	11	315101	+	IFITM1	ENSG00000120217.14	9	5450503	CD274	0	0.0377739	-2.34654	-9.0558	-18.5122	chr11:315102	IFITM1	-0.1538	0.0251	9.066e-10
cg10552523	11	313477	+	IFITM1	ENSG00000155363.18	1	112673141	MOV10	0	0.037368	-1.74355	-9.00511	-18.3187	chr11:313478	IFITM1	-0.1883	0.0314	2.041e-09
cg10552523	11	313477	+	IFITM1	ENSG00000121858.11	3	172505508	TNFSF10	0	0.0373669	-1.70047	-9.00498	-18.3182	chr11:313478	IFITM1	-0.1883	0.0314	2.041e-09
cg23570810	11	315101	+	IFITM1	ENSG00000197965.12	1	167721192	MPZL1	0	0.0372713	1.73224	8.993	-18.2727	chr11:315102	IFITM1	-0.1538	0.0251	9.066e-10
cg10552523	11	313477	+	IFITM1	ENSG00000181826.10	4	37590800	RELL1	0	0.0371618	2.0894	8.97927	-18.2205	chr11:313478	IFITM1	-0.1883	0.0314	2.041e-09
cg10552523	11	313477	+	IFITM1	ENSG00000149131.15	11	57597387	SERPING1	0	0.0371277	-5.29089	-8.97499	-18.2043	chr11:313478	IFITM1	-0.1883	0.0314	2.041e-09
cg10552523	11	313477	+	IFITM1	ENSG00000135899.17	2	230167293	SP110	0	0.0371275	-1.44004	-8.97496	-18.2041	chr11:313478	IFITM1	-0.1883	0.0314	2.041e-09
cg23570810	11	315101	+	IFITM1	ENSG00000185880.13	15	44728988	TRIM69	0	0.0366886	-1.03312	-8.91972	-17.9951	chr11:315102	IFITM1	-0.1538	0.0251	9.066e-10
cg23570810	11	315101	+	IFITM1	ENSG00000116663.11	1	11664200	FBXO6	0	0.0366873	-1.39386	-8.91956	-17.9944	chr11:315102	IFITM1	-0.1538	0.0251	9.066e-10
cg23570810	11	315101	+	IFITM1	ENSG00000167261.14	16	67987394	DPEP2	0	0.0366842	0.874316	8.91917	-17.993	chr11:315102	IFITM1	-0.1538	0.0251	9.066e-10
cg10552523	11	313477	+	IFITM1	ENSG00000279320.1	3	146504570	AC069528.2	0	0.0366298	-2.01826	-8.9123	-17.967	chr11:313478	IFITM1	-0.1883	0.0314	2.041e-09
cg23570810	11	315101	+	IFITM1	ENSG00000011198.9	3	43690108	ABHD5	0	0.0366193	0.849031	8.91097	-17.962	chr11:315102	IFITM1	-0.1538	0.0251	9.066e-10
cg23570810	11	315101	+	IFITM1	ENSG00000122643.20	7	33014113	NT5C3A	0	0.0365747	-1.04411	-8.90535	-17.9408	chr11:315102	IFITM1	-0.1538	0.0251	9.066e-10
cg23570810	11	315101	+	IFITM1	ENSG00000108691.9	17	34255218	CCL2	0	0.0365646	-0.964615	-8.90406	-17.936	chr11:315102	IFITM1	-0.1538	0.0251	9.066e-10
cg23570810	11	315101	+	IFITM1	ENSG00000188282.12	2	218034960	RUFY4	0	0.0362209	-1.54068	-8.86053	-17.7723	chr11:315102	IFITM1	-0.1538	0.0251	9.066e-10
cg23570810	11	315101	+	IFITM1	ENSG00000168062.10	11	64987945	BATF2	0	0.0360272	-3.10438	-8.83593	-17.6801	chr11:315102	IFITM1	-0.1538	0.0251	9.066e-10
cg23570810	11	315101	+	IFITM1	ENSG00000013374.16	7	151341699	NUB1	0	0.0359604	-0.827349	-8.82743	-17.6483	chr11:315102	IFITM1	-0.1538	0.0251	9.066e-10
cg23570810	11	315101	+	IFITM1	ENSG00000104870.12	19	49506816	FCGRT	0	0.0359105	0.623607	8.82107	-17.6245	chr11:315102	IFITM1	-0.1538	0.0251	9.066e-10
cg23570810	11	315101	+	IFITM1	ENSG00000167987.11	11	61130257	VPS37C	0	0.0359021	0.721251	8.82	-17.6205	chr11:315102	IFITM1	-0.1538	0.0251	9.066e-10
cg10552523	11	313477	+	IFITM1	ENSG00000108679.13	17	78971238	LGALS3BP	0	0.035889	-2.45205	-8.81834	-17.6143	chr11:313478	IFITM1	-0.1883	0.0314	2.041e-09
cg23570810	11	315101	+	IFITM1	ENSG00000156587.16	11	57551656	UBE2L6	0	0.035835	-1.54927	-8.81144	-17.5886	chr11:315102	IFITM1	-0.1538	0.0251	9.066e-10
cg10552523	11	313477	+	IFITM1	ENSG00000168763.16	2	96816245	CNNM3	0	0.0356267	0.773438	8.78485	-17.4894	chr11:313478	IFITM1	-0.1883	0.0314	2.041e-09
cg23570810	11	315101	+	IFITM1	ENSG00000181826.10	4	37590800	RELL1	0	0.0355732	1.38867	8.77801	-17.464	chr11:315102	IFITM1	-0.1538	0.0251	9.066e-10
cg23570810	11	315101	+	IFITM1	ENSG00000062716.13	17	59707192	VMP1	0	0.0354913	0.694725	8.76753	-17.425	chr11:315102	IFITM1	-0.1538	0.0251	9.066e-10
cg23570810	11	315101	+	IFITM1	ENSG00000114573.10	3	113747033	ATP6V1A	0	0.035377	0.687564	8.75288	-17.3706	chr11:315102	IFITM1	-0.1538	0.0251	9.066e-10
cg23570810	11	315101	+	IFITM1	ENSG00000135148.12	12	112125538	TRAFD1	0	0.0353727	-0.887977	-8.75233	-17.3685	chr11:315102	IFITM1	-0.1538	0.0251	9.066e-10
cg10552523	11	313477	+	IFITM1	ENSG00000121060.18	17	56836387	TRIM25	0	0.035336	-1.28298	-8.74761	-17.3511	chr11:313478	IFITM1	-0.1883	0.0314	2.041e-09
cg23570810	11	315101	+	IFITM1	ENSG00000173786.17	17	41966763	CNP	0	0.035264	-0.79978	-8.73838	-17.3168	chr11:315102	IFITM1	-0.1538	0.0251	9.066e-10
cg23570810	11	315101	+	IFITM1	ENSG00000118162.14	19	47475150	KPTN	0	0.035243	-1.08116	-8.73568	-17.3068	chr11:315102	IFITM1	-0.1538	0.0251	9.066e-10
cg23570810	11	315101	+	IFITM1	ENSG00000178685.14	8	143977153	PARP10	0	0.0352428	-1.34994	-8.73566	-17.3067	chr11:315102	IFITM1	-0.1538	0.0251	9.066e-10
cg23570810	11	315101	+	IFITM1	ENSG00000103510.20	16	31114489	KAT8	0	0.0352424	0.459278	8.73561	-17.3065	chr11:315102	IFITM1	-0.1538	0.0251	9.066e-10
cg10552523	11	313477	+	IFITM1	ENSG00000108771.13	17	42101404	DHX58	0	0.0352029	-2.27883	-8.73053	-17.2877	chr11:313478	IFITM1	-0.1883	0.0314	2.041e-09
cg23570810	11	315101	+	IFITM1	ENSG00000196358.11	9	132161676	NTNG2	0	0.0351782	-1.48923	-8.72735	-17.276	chr11:315102	IFITM1	-0.1538	0.0251	9.066e-10
cg10552523	11	313477	+	IFITM1	ENSG00000225964.5	2	6828514	NRIR	0	0.0346507	-2.33936	-8.6593	-17.025	chr11:313478	IFITM1	-0.1883	0.0314	2.041e-09
cg23570810	11	315101	+	IFITM1	ENSG00000003400.14	2	201182881	CASP10	0	0.0345584	-0.630518	-8.64735	-16.9811	chr11:315102	IFITM1	-0.1538	0.0251	9.066e-10
cg23570810	11	315101	+	IFITM1	ENSG00000100226.16	22	38705742	GTPBP1	0	0.0344811	-0.700168	-8.63733	-16.9443	chr11:315102	IFITM1	-0.1538	0.0251	9.066e-10
cg23570810	11	315101	+	IFITM1	ENSG00000152558.15	11	102396332	TMEM123	0	0.0343664	-1.01204	-8.62244	-16.8898	chr11:315102	IFITM1	-0.1538	0.0251	9.066e-10
cg23570810	11	315101	+	IFITM1	ENSG00000116337.16	1	109616104	AMPD2	0	0.0339551	0.995761	8.56886	-16.6942	chr11:315102	IFITM1	-0.1538	0.0251	9.066e-10
cg23570810	11	315101	+	IFITM1	ENSG00000242590.1	1	1055033	AL645608.5	0	0.0337763	-0.593303	-8.54548	-16.6092	chr11:315102	IFITM1	-0.1538	0.0251	9.066e-10
cg10552523	11	313477	+	IFITM1	ENSG00000136147.18	13	49495610	PHF11	0	0.0334947	-1.4376	-8.50854	-16.4753	chr11:313478	IFITM1	-0.1883	0.0314	2.041e-09
cg23570810	11	315101	+	IFITM1	ENSG00000179044.16	16	67184379	EXOC3L1	0	0.0334324	-1.57096	-8.50035	-16.4457	chr11:315102	IFITM1	-0.1538	0.0251	9.066e-10
cg10552523	11	313477	+	IFITM1	ENSG00000130487.8	22	50546203	KLHDC7B	0	0.0334271	-1.98879	-8.49965	-16.4432	chr11:313478	IFITM1	-0.1883	0.0314	2.041e-09
cg23570810	11	315101	+	IFITM1	ENSG00000168394.11	6	32845209	TAP1	0	0.0333838	-1.08468	-8.49395	-16.4226	chr11:315102	IFITM1	-0.1538	0.0251	9.066e-10
cg23570810	11	315101	+	IFITM1	ENSG00000010030.14	6	36354091	ETV7	0	0.0330384	-3.37316	-8.4484	-16.2585	chr11:315102	IFITM1	-0.1538	0.0251	9.066e-10
cg23570810	11	315101	+	IFITM1	ENSG00000279738.1	22	37876148	AL022311.1	0	0.0329881	0.602476	8.44174	-16.2346	chr11:315102	IFITM1	-0.1538	0.0251	9.066e-10
cg23570810	11	315101	+	IFITM1	ENSG00000197536.11	5	132410636	C5orf56	0	0.0329418	-1.11259	-8.43561	-16.2125	chr11:315102	IFITM1	-0.1538	0.0251	9.066e-10
cg10552523	11	313477	+	IFITM1	ENSG00000124201.15	20	49237946	ZNFX1	0	0.0328076	-1.18573	-8.41782	-16.1488	chr11:313478	IFITM1	-0.1883	0.0314	2.041e-09
cg23570810	11	315101	+	IFITM1	ENSG00000162909.18	1	223701593	CAPN2	0	0.0328038	-0.563555	-8.41732	-16.147	chr11:315102	IFITM1	-0.1538	0.0251	9.066e-10
cg23570810	11	315101	+	IFITM1	ENSG00000169871.13	7	101085481	TRIM56	0	0.0326859	-0.635405	-8.40167	-16.091	chr11:315102	IFITM1	-0.1538	0.0251	9.066e-10
cg10552523	11	313477	+	IFITM1	ENSG00000205413.8	7	93099513	SAMD9	0	0.0325929	-1.76938	-8.38931	-16.0468	chr11:313478	IFITM1	-0.1883	0.0314	2.041e-09
cg23570810	11	315101	+	IFITM1	ENSG00000126262.4	19	35443907	FFAR2	0	0.032571	-1.12379	-8.38639	-16.0364	chr11:315102	IFITM1	-0.1538	0.0251	9.066e-10
cg23570810	11	315101	+	IFITM1	ENSG00000108424.10	17	47649476	KPNB1	0	0.0325669	-0.538372	-8.38585	-16.0344	chr11:315102	IFITM1	-0.1538	0.0251	9.066e-10
cg23570810	11	315101	+	IFITM1	ENSG00000152102.18	2	131047876	FAM168B	0	0.0324382	0.426512	8.3687	-15.9733	chr11:315102	IFITM1	-0.1538	0.0251	9.066e-10
cg23570810	11	315101	+	IFITM1	ENSG00000158156.7	1	27959462	XKR8	0	0.0324148	0.756709	8.36558	-15.9622	chr11:315102	IFITM1	-0.1538	0.0251	9.066e-10
cg23570810	11	315101	+	IFITM1	ENSG00000122733.12	9	34957608	PHF24	0	0.0324005	1.82607	8.36367	-15.9554	chr11:315102	IFITM1	-0.1538	0.0251	9.066e-10
cg10552523	11	313477	+	IFITM1	ENSG00000172432.19	6	43605316	GTPBP2	0	0.03229	-0.890216	-8.34893	-15.9029	chr11:313478	IFITM1	-0.1883	0.0314	2.041e-09
cg23570810	11	315101	+	IFITM1	ENSG00000258659.6	11	5619764	TRIM34	0	0.0320839	-0.727376	-8.32136	-15.805	chr11:315102	IFITM1	-0.1538	0.0251	9.066e-10
cg10552523	11	313477	+	IFITM1	ENSG00000168062.10	11	64987945	BATF2	0	0.0320484	-4.31022	-8.3166	-15.7882	chr11:313478	IFITM1	-0.1883	0.0314	2.041e-09
cg10552523	11	313477	+	IFITM1	ENSG00000172426.16	6	43645036	RSPH9	0	0.0319448	-1.63075	-8.3027	-15.7389	chr11:313478	IFITM1	-0.1883	0.0314	2.041e-09
cg23570810	11	315101	+	IFITM1	ENSG00000124702.18	6	43014103	KLHDC3	0	0.0317227	0.388434	8.27284	-15.6335	chr11:315102	IFITM1	-0.1538	0.0251	9.066e-10
cg10552523	11	313477	+	IFITM1	ENSG00000130813.18	19	10086122	C19orf66	0	0.0317159	-1.20408	-8.27192	-15.6302	chr11:313478	IFITM1	-0.1883	0.0314	2.041e-09
cg10552523	11	313477	+	IFITM1	ENSG00000185722.18	17	4163821	ANKFY1	0	0.0316573	-0.94927	-8.26403	-15.6024	chr11:313478	IFITM1	-0.1883	0.0314	2.041e-09
cg10552523	11	313477	+	IFITM1	ENSG00000103381.12	16	12659799	CPPED1	0	0.0316208	1.36475	8.2591	-15.5851	chr11:313478	IFITM1	-0.1883	0.0314	2.041e-09
cg10552523	11	313477	+	IFITM1	ENSG00000104870.12	19	49506816	FCGRT	0	0.0315912	0.861032	8.25511	-15.571	chr11:313478	IFITM1	-0.1883	0.0314	2.041e-09
cg23570810	11	315101	+	IFITM1	ENSG00000139278.10	12	75480753	GLIPR1	0	0.031487	0.63255	8.24104	-15.5215	chr11:315102	IFITM1	-0.1538	0.0251	9.066e-10
cg10552523	11	313477	+	IFITM1	ENSG00000126262.4	19	35443907	FFAR2	0	0.0314362	-1.62525	-8.23417	-15.4974	chr11:313478	IFITM1	-0.1883	0.0314	2.041e-09
cg10552523	11	313477	+	IFITM1	ENSG00000165185.14	9	112486847	KIAA1958	0	0.0314299	-1.56965	-8.23332	-15.4944	chr11:313478	IFITM1	-0.1883	0.0314	2.041e-09
cg10552523	11	313477	+	IFITM1	ENSG00000011198.9	3	43690108	ABHD5	0	0.0314014	1.15739	8.22947	-15.4809	chr11:313478	IFITM1	-0.1883	0.0314	2.041e-09
cg23570810	11	315101	+	IFITM1	ENSG00000121380.12	12	12049844	BCL2L14	0	0.0313773	-0.79037	-8.22621	-15.4695	chr11:315102	IFITM1	-0.1538	0.0251	9.066e-10
cg23570810	11	315101	+	IFITM1	ENSG00000100897.17	14	24114195	DCAF11	0	0.0313613	-0.523179	-8.22405	-15.4619	chr11:315102	IFITM1	-0.1538	0.0251	9.066e-10
cg10552523	11	313477	+	IFITM1	ENSG00000135525.18	6	136342281	MAP7	0	0.0312323	2.37622	8.20657	-15.4007	chr11:313478	IFITM1	-0.1883	0.0314	2.041e-09
cg10552523	11	313477	+	IFITM1	ENSG00000105011.9	19	14119512	ASF1B	0	0.0312223	1.69935	8.2052	-15.3959	chr11:313478	IFITM1	-0.1883	0.0314	2.041e-09
cg23570810	11	315101	+	IFITM1	ENSG00000092098.17	14	24146683	RNF31	0	0.0310018	-0.701005	-8.17525	-15.2912	chr11:315102	IFITM1	-0.1538	0.0251	9.066e-10
cg23570810	11	315101	+	IFITM1	ENSG00000102524.11	13	108251240	TNFSF13B	0	0.0309795	-1.13412	-8.17221	-15.2806	chr11:315102	IFITM1	-0.1538	0.0251	9.066e-10
cg10552523	11	313477	+	IFITM1	ENSG00000116663.11	1	11664200	FBXO6	0	0.0309382	-1.88428	-8.1666	-15.2611	chr11:313478	IFITM1	-0.1883	0.0314	2.041e-09
cg23570810	11	315101	+	IFITM1	ENSG00000169403.12	1	28147166	PTAFR	0	0.0308308	0.604361	8.15196	-15.2101	chr11:315102	IFITM1	-0.1538	0.0251	9.066e-10
cg10552523	11	313477	+	IFITM1	ENSG00000121236.21	11	5596109	TRIM6	0	0.0308247	-1.98203	-8.15113	-15.2072	chr11:313478	IFITM1	-0.1883	0.0314	2.041e-09
cg23570810	11	315101	+	IFITM1	ENSG00000020577.13	14	54567097	SAMD4A	0	0.030814	-1.40591	-8.14966	-15.2021	chr11:315102	IFITM1	-0.1538	0.0251	9.066e-10
cg23570810	11	315101	+	IFITM1	ENSG00000172530.20	16	87949244	BANP	0	0.030797	0.588043	8.14735	-15.194	chr11:315102	IFITM1	-0.1538	0.0251	9.066e-10
cg10552523	11	313477	+	IFITM1	ENSG00000141401.12	18	11981025	IMPA2	0	0.0306687	1.53094	8.12981	-15.1331	chr11:313478	IFITM1	-0.1883	0.0314	2.041e-09
cg23570810	11	315101	+	IFITM1	ENSG00000132109.10	11	4384897	TRIM21	0	0.0304867	-0.799145	-8.1049	-15.0468	chr11:315102	IFITM1	-0.1538	0.0251	9.066e-10
cg23570810	11	315101	+	IFITM1	ENSG00000123609.10	2	151270465	NMI	0	0.0304152	-0.874658	-8.09509	-15.0128	chr11:315102	IFITM1	-0.1538	0.0251	9.066e-10
cg23570810	11	315101	+	IFITM1	ENSG00000100316.16	22	39312882	RPL3	0	0.0303925	0.610451	8.09198	-15.0021	chr11:315102	IFITM1	-0.1538	0.0251	9.066e-10
cg10552523	11	313477	+	IFITM1	ENSG00000135148.12	12	112125538	TRAFD1	0	0.0302649	-1.20913	-8.07443	-14.9415	chr11:313478	IFITM1	-0.1883	0.0314	2.041e-09
cg23570810	11	315101	+	IFITM1	ENSG00000163823.4	3	46201711	CCR1	0	0.030231	-1.47009	-8.06978	-14.9255	chr11:315102	IFITM1	-0.1538	0.0251	9.066e-10
cg10552523	11	313477	+	IFITM1	ENSG00000167987.11	11	61130257	VPS37C	0	0.0301409	0.972838	8.05737	-14.8827	chr11:313478	IFITM1	-0.1883	0.0314	2.041e-09
cg10552523	11	313477	+	IFITM1	ENSG00000277511.1	17	32127595	AC116407.2	0	0.0300567	-1.56292	-8.04575	-14.8427	chr11:313478	IFITM1	-0.1883	0.0314	2.041e-09
cg23570810	11	315101	+	IFITM1	ENSG00000269720.2	19	17390509	CCDC194	0	0.0300384	-0.672795	-8.04322	-14.8341	chr11:315102	IFITM1	-0.1538	0.0251	9.066e-10
cg23570810	11	315101	+	IFITM1	ENSG00000101347.9	20	36889773	SAMHD1	0	0.0300229	-0.646242	-8.04108	-14.8267	chr11:315102	IFITM1	-0.1538	0.0251	9.066e-10
cg10552523	11	313477	+	IFITM1	ENSG00000125148.7	16	56608584	MT2A	0	0.02996	-2.59695	-8.03241	-14.7969	chr11:313478	IFITM1	-0.1883	0.0314	2.041e-09
cg10552523	11	313477	+	IFITM1	ENSG00000114573.10	3	113747033	ATP6V1A	0	0.0298464	0.929681	8.01668	-14.743	chr11:313478	IFITM1	-0.1883	0.0314	2.041e-09
cg23570810	11	315101	+	IFITM1	ENSG00000106100.11	7	30424527	NOD1	0	0.0298284	-0.592296	-8.0142	-14.7344	chr11:315102	IFITM1	-0.1538	0.0251	9.066e-10
cg23570810	11	315101	+	IFITM1	ENSG00000177294.7	17	6776215	FBXO39	0	0.0297613	-0.481349	-8.0049	-14.7026	chr11:315102	IFITM1	-0.1538	0.0251	9.066e-10
cg10552523	11	313477	+	IFITM1	ENSG00000108100.18	10	35247025	CCNY	0	0.0296072	0.806933	7.98351	-14.6295	chr11:313478	IFITM1	-0.1883	0.0314	2.041e-09
cg10552523	11	313477	+	IFITM1	ENSG00000205837.7	2	6728177	LINC00487	0	0.0295864	-1.70212	-7.98062	-14.6196	chr11:313478	IFITM1	-0.1883	0.0314	2.041e-09
cg23570810	11	315101	+	IFITM1	ENSG00000255112.2	18	11851396	CHMP1B	0	0.0293907	0.582359	7.95338	-14.5268	chr11:315102	IFITM1	-0.1538	0.0251	9.066e-10
cg23570810	11	315101	+	IFITM1	ENSG00000123338.13	12	54497752	NCKAP1L	0	0.0292678	-0.425593	-7.93624	-14.4686	chr11:315102	IFITM1	-0.1538	0.0251	9.066e-10
cg10552523	11	313477	+	IFITM1	ENSG00000221963.6	22	35648446	APOL6	0	0.0292432	-2.03587	-7.9328	-14.4569	chr11:313478	IFITM1	-0.1883	0.0314	2.041e-09
cg23570810	11	315101	+	IFITM1	ENSG00000196850.6	12	110533245	PPTC7	0	0.0291926	0.565606	7.92573	-14.4329	chr11:315102	IFITM1	-0.1538	0.0251	9.066e-10
cg23570810	11	315101	+	IFITM1	ENSG00000250011.1	2	230515023	HMGB1P3	0	0.0291785	-0.970485	-7.92375	-14.4262	chr11:315102	IFITM1	-0.1538	0.0251	9.066e-10
cg23570810	11	315101	+	IFITM1	ENSG00000073150.13	22	50170731	PANX2	0	0.0291726	1.2352	7.92293	-14.4234	chr11:315102	IFITM1	-0.1538	0.0251	9.066e-10
cg23570810	11	315101	+	IFITM1	ENSG00000225492.6	1	89407679	GBP1P1	0	0.0291566	-1.00702	-7.9207	-14.4158	chr11:315102	IFITM1	-0.1538	0.0251	9.066e-10
cg23570810	11	315101	+	IFITM1	ENSG00000086065.14	9	33264879	CHMP5	0	0.0291178	-1.03102	-7.91526	-14.3974	chr11:315102	IFITM1	-0.1538	0.0251	9.066e-10
cg10552523	11	313477	+	IFITM1	ENSG00000120217.14	9	5450503	CD274	0	0.0291074	-3.03228	-7.91381	-14.3925	chr11:313478	IFITM1	-0.1883	0.0314	2.041e-09
cg23570810	11	315101	+	IFITM1	ENSG00000172936.14	3	38138478	MYD88	0	0.0289717	-0.605468	-7.89478	-14.3281	chr11:315102	IFITM1	-0.1538	0.0251	9.066e-10
cg10552523	11	313477	+	IFITM1	ENSG00000167261.14	16	67987394	DPEP2	0	0.0288393	1.14119	7.87619	-14.2654	chr11:313478	IFITM1	-0.1883	0.0314	2.041e-09
cg23570810	11	315101	+	IFITM1	ENSG00000100129.18	22	37848868	EIF3L	0	0.0287474	0.556094	7.86326	-14.2218	chr11:315102	IFITM1	-0.1538	0.0251	9.066e-10
cg23570810	11	315101	+	IFITM1	ENSG00000022567.9	8	141207166	SLC45A4	0	0.0287257	0.986996	7.8602	-14.2115	chr11:315102	IFITM1	-0.1538	0.0251	9.066e-10
cg23570810	11	315101	+	IFITM1	ENSG00000138814.17	4	101023409	PPP3CA	0	0.0286746	0.679928	7.853	-14.1873	chr11:315102	IFITM1	-0.1538	0.0251	9.066e-10
cg23570810	11	315101	+	IFITM1	ENSG00000269858.6	19	40798996	EGLN2	0	0.028578	0.591762	7.83937	-14.1415	chr11:315102	IFITM1	-0.1538	0.0251	9.066e-10
cg23570810	11	315101	+	IFITM1	ENSG00000023171.18	11	123358428	GRAMD1B	0	0.0285616	-1.04638	-7.83705	-14.1337	chr11:315102	IFITM1	-0.1538	0.0251	9.066e-10
cg10552523	11	313477	+	IFITM1	ENSG00000196358.11	9	132161676	NTNG2	0	0.0285559	-1.97519	-7.83624	-14.131	chr11:313478	IFITM1	-0.1883	0.0314	2.041e-09
cg23570810	11	315101	+	IFITM1	ENSG00000120696.8	13	41189833	KBTBD7	0	0.0285356	0.809563	7.83338	-14.1214	chr11:315102	IFITM1	-0.1538	0.0251	9.066e-10
cg23570810	11	315101	+	IFITM1	ENSG00000110079.18	11	60185702	MS4A4A	0	0.0284434	-1.38794	-7.82034	-14.0777	chr11:315102	IFITM1	-0.1538	0.0251	9.066e-10
cg10552523	11	313477	+	IFITM1	ENSG00000132109.10	11	4384897	TRIM21	0	0.0284284	-1.13601	-7.81822	-14.0706	chr11:313478	IFITM1	-0.1883	0.0314	2.041e-09
cg23570810	11	315101	+	IFITM1	ENSG00000128311.14	22	37010859	TST	0	0.0284059	0.846832	7.81504	-14.0599	chr11:315102	IFITM1	-0.1538	0.0251	9.066e-10
cg23570810	11	315101	+	IFITM1	ENSG00000155111.15	6	110609978	CDK19	0	0.0283107	0.584972	7.80155	-14.0148	chr11:315102	IFITM1	-0.1538	0.0251	9.066e-10
cg17953136	2	20032815	-	LAPTM4A	ENSG00000117834.12	1	48222685	SLC5A9	0	0.028501	-1.85135	-7.8285	-14.105	chr2:20232577	LAPTM4A	0.3916	0.0396	4.258e-23
cg16536330	8	30099827	+	LEPROTL1	ENSG00000157734.14	15	64151715	SNX22	0	0.0550648	7.98647	11.0333	-26.8104	chr8:29957344	LEPROTL1;LEPROTL1	-0.16	0.0279	9.544e-09
cg16536330	8	30099827	+	LEPROTL1	ENSG00000106537.8	7	16753755	TSPAN13	0	0.0461791	6.02207	10.0568	-22.5315	chr8:29957344	LEPROTL1;LEPROTL1	-0.16	0.0279	9.544e-09
cg16536330	8	30099827	+	LEPROTL1	ENSG00000122986.13	12	110627841	HVCN1	0	0.0449902	3.50051	9.92028	-21.9613	chr8:29957344	LEPROTL1;LEPROTL1	-0.16	0.0279	9.544e-09
cg16536330	8	30099827	+	LEPROTL1	ENSG00000012124.17	19	35319261	CD22	0	0.0444457	7.63595	9.85726	-21.7004	chr8:29957344	LEPROTL1;LEPROTL1	-0.16	0.0279	9.544e-09
cg16536330	8	30099827	+	LEPROTL1	ENSG00000124225.16	20	57648392	PMEPA1	0	0.0431064	5.00982	9.70082	-21.0591	chr8:29957344	LEPROTL1;LEPROTL1	-0.16	0.0279	9.544e-09
cg16536330	8	30099827	+	LEPROTL1	ENSG00000164330.17	5	158695916	EBF1	0	0.0416501	4.85027	9.52829	-20.3625	chr8:29957344	LEPROTL1;LEPROTL1	-0.16	0.0279	9.544e-09
cg16536330	8	30099827	+	LEPROTL1	ENSG00000156738.17	11	60455752	MS4A1	0	0.040719	7.24329	9.41662	-19.9176	chr8:29957344	LEPROTL1;LEPROTL1	-0.16	0.0279	9.544e-09
cg16536330	8	30099827	+	LEPROTL1	ENSG00000187922.13	9	136738167	LCN10	0	0.0393256	6.51252	9.24738	-19.2523	chr8:29957344	LEPROTL1;LEPROTL1	-0.16	0.0279	9.544e-09
cg16536330	8	30099827	+	LEPROTL1	ENSG00000105369.9	19	41877120	CD79A	0	0.0384578	7.18577	9.14066	-18.8383	chr8:29957344	LEPROTL1;LEPROTL1	-0.16	0.0279	9.544e-09
cg16536330	8	30099827	+	LEPROTL1	ENSG00000167483.18	19	17523301	FAM129C	0	0.0379804	6.77876	9.08149	-18.6107	chr8:29957344	LEPROTL1;LEPROTL1	-0.16	0.0279	9.544e-09
cg16536330	8	30099827	+	LEPROTL1	ENSG00000159958.6	22	41922023	TNFRSF13C	0	0.037891	6.60206	9.07037	-18.568	chr8:29957344	LEPROTL1;LEPROTL1	-0.16	0.0279	9.544e-09
cg16536330	8	30099827	+	LEPROTL1	ENSG00000247982.6	15	57300365	LINC00926	0	0.0378253	7.27516	9.06219	-18.5367	chr8:29957344	LEPROTL1;LEPROTL1	-0.16	0.0279	9.544e-09
cg16536330	8	30099827	+	LEPROTL1	ENSG00000153064.12	4	101411286	BANK1	0	0.0375445	5.92353	9.02718	-18.4029	chr8:29957344	LEPROTL1;LEPROTL1	-0.16	0.0279	9.544e-09
cg16536330	8	30099827	+	LEPROTL1	ENSG00000137101.12	9	35609533	CD72	0	0.0369376	6.53246	8.95109	-18.1137	chr8:29957344	LEPROTL1;LEPROTL1	-0.16	0.0279	9.544e-09
cg16536330	8	30099827	+	LEPROTL1	ENSG00000103647.12	15	68578969	CORO2B	0	0.0357649	7.3928	8.80251	-17.5552	chr8:29957344	LEPROTL1;LEPROTL1	-0.16	0.0279	9.544e-09
cg16536330	8	30099827	+	LEPROTL1	ENSG00000002587.10	4	11393150	HS3ST1	0	0.0356328	3.83421	8.78563	-17.4923	chr8:29957344	LEPROTL1;LEPROTL1	-0.16	0.0279	9.544e-09
cg16536330	8	30099827	+	LEPROTL1	ENSG00000211898.7	14	105836765	IGHD	0	0.0354085	9.00954	8.75692	-17.3856	chr8:29957344	LEPROTL1;LEPROTL1	-0.16	0.0279	9.544e-09
cg16536330	8	30099827	+	LEPROTL1	ENSG00000100721.11	14	95709947	AL139020.1	0	0.0349368	10.124	8.69627	-17.1611	chr8:29957344	LEPROTL1;LEPROTL1	-0.16	0.0279	9.544e-09
cg16536330	8	30099827	+	LEPROTL1	ENSG00000163534.15	1	157794403	FCRL1	0	0.0345474	7.32839	8.64592	-16.9759	chr8:29957344	LEPROTL1;LEPROTL1	-0.16	0.0279	9.544e-09
cg16536330	8	30099827	+	LEPROTL1	ENSG00000236901.6	9	123109494	MIR600HG	0	0.0342508	4.53447	8.60741	-16.8348	chr8:29957344	LEPROTL1;LEPROTL1	-0.16	0.0279	9.544e-09
cg16536330	8	30099827	+	LEPROTL1	ENSG00000007312.12	17	63928740	CD79B	0	0.0338405	5.35983	8.55389	-16.6397	chr8:29957344	LEPROTL1;LEPROTL1	-0.16	0.0279	9.544e-09
cg16536330	8	30099827	+	LEPROTL1	ENSG00000177455.13	16	28931761	CD19	0	0.03358	6.75613	8.51975	-16.5159	chr8:29957344	LEPROTL1;LEPROTL1	-0.16	0.0279	9.544e-09
cg16536330	8	30099827	+	LEPROTL1	ENSG00000165905.18	11	45921621	LARGE2	0	0.033508	4.58613	8.51029	-16.4816	chr8:29957344	LEPROTL1;LEPROTL1	-0.16	0.0279	9.544e-09
cg16536330	8	30099827	+	LEPROTL1	ENSG00000166428.13	14	104924713	PLD4	0	0.0335024	4.50555	8.50955	-16.479	chr8:29957344	LEPROTL1;LEPROTL1	-0.16	0.0279	9.544e-09
cg16536330	8	30099827	+	LEPROTL1	ENSG00000083454.22	17	3672199	P2RX5	0	0.0333204	5.12013	8.48561	-16.3925	chr8:29957344	LEPROTL1;LEPROTL1	-0.16	0.0279	9.544e-09
cg16536330	8	30099827	+	LEPROTL1	ENSG00000144218.18	2	99545419	AFF3	0	0.0331654	4.99913	8.46517	-16.3188	chr8:29957344	LEPROTL1;LEPROTL1	-0.16	0.0279	9.544e-09
cg16536330	8	30099827	+	LEPROTL1	ENSG00000269404.7	19	50418938	SPIB	0	0.0330682	5.44231	8.45234	-16.2726	chr8:29957344	LEPROTL1;LEPROTL1	-0.16	0.0279	9.544e-09
cg16536330	8	30099827	+	LEPROTL1	ENSG00000112486.16	6	167111807	CCR6	0	0.0325834	4.13431	8.38804	-16.0423	chr8:29957344	LEPROTL1;LEPROTL1	-0.16	0.0279	9.544e-09
cg16536330	8	30099827	+	LEPROTL1	ENSG00000132185.16	1	161706972	FCRLA	0	0.0325485	6.95264	8.3834	-16.0257	chr8:29957344	LEPROTL1;LEPROTL1	-0.16	0.0279	9.544e-09
cg16536330	8	30099827	+	LEPROTL1	ENSG00000160683.4	11	118883766	CXCR5	0	0.0321875	5.26056	8.33522	-15.8542	chr8:29957344	LEPROTL1;LEPROTL1	-0.16	0.0279	9.544e-09
cg16536330	8	30099827	+	LEPROTL1	ENSG00000187621.14	14	95650498	TCL6	0	0.0314202	7.32127	8.23202	-15.4899	chr8:29957344	LEPROTL1;LEPROTL1	-0.16	0.0279	9.544e-09
cg16536330	8	30099827	+	LEPROTL1	ENSG00000187912.11	19	14583084	CLEC17A	0	0.0313774	6.25944	8.22623	-15.4695	chr8:29957344	LEPROTL1;LEPROTL1	-0.16	0.0279	9.544e-09
cg16536330	8	30099827	+	LEPROTL1	ENSG00000235621.8	20	48359950	LINC00494	0	0.0313543	5.37613	8.2231	-15.4586	chr8:29957344	LEPROTL1;LEPROTL1	-0.16	0.0279	9.544e-09
cg16536330	8	30099827	+	LEPROTL1	ENSG00000205056.8	12	92466451	LINC02397	0	0.0311255	5.74861	8.19207	-15.3499	chr8:29957344	LEPROTL1;LEPROTL1	-0.16	0.0279	9.544e-09
cg16536330	8	30099827	+	LEPROTL1	ENSG00000119866.21	2	60450520	BCL11A	0	0.030953	3.78472	8.16861	-15.2681	chr8:29957344	LEPROTL1;LEPROTL1	-0.16	0.0279	9.544e-09
cg16536330	8	30099827	+	LEPROTL1	ENSG00000132704.16	1	157745733	FCRL2	0	0.0305837	6.48761	8.11818	-15.0928	chr8:29957344	LEPROTL1;LEPROTL1	-0.16	0.0279	9.544e-09
cg16536330	8	30099827	+	LEPROTL1	ENSG00000116191.17	1	178725147	RALGPS2	0	0.0304388	4.137	8.09832	-15.024	chr8:29957344	LEPROTL1;LEPROTL1	-0.16	0.0279	9.544e-09
cg16536330	8	30099827	+	LEPROTL1	ENSG00000110987.8	12	122019422	BCL7A	0	0.0300677	4.34425	8.04726	-14.8479	chr8:29957344	LEPROTL1;LEPROTL1	-0.16	0.0279	9.544e-09
cg16536330	8	30099827	+	LEPROTL1	ENSG00000269553.1	19	35330843	U62631.1	0	0.0296412	2.70431	7.98823	-14.6456	chr8:29957344	LEPROTL1;LEPROTL1	-0.16	0.0279	9.544e-09
cg16536330	8	30099827	+	LEPROTL1	ENSG00000211978.2	14	106851123	IGHV5-78	0	0.0290578	2.84042	7.90686	-14.369	chr8:29957344	LEPROTL1;LEPROTL1	-0.16	0.0279	9.544e-09
cg16536330	8	30099827	+	LEPROTL1	ENSG00000196092.13	9	36833269	PAX5	0	0.029055	6.38897	7.90647	-14.3677	chr8:29957344	LEPROTL1;LEPROTL1	-0.16	0.0279	9.544e-09
cg16536330	8	30099827	+	LEPROTL1	ENSG00000271699.5	16	29350746	SNX29P2	0	0.0290178	4.07504	7.90125	-14.35	chr8:29957344	LEPROTL1;LEPROTL1	-0.16	0.0279	9.544e-09
cg27307975	15	58505639	-	LIPC	ENSG00000173825.7	11	65354751	TIGD3	0	0.0447341	3.47585	9.89069	-21.8386	chr15:58797839	LIPC	-0.2459	0.0263	8.166e-21
cg27307975	15	58505639	-	LIPC	ENSG00000163568.15	1	159062484	AIM2	0	0.034542	-3.96612	-8.64522	-16.9733	chr15:58797839	LIPC	-0.2459	0.0263	8.166e-21
cg27307975	15	58505639	-	LIPC	ENSG00000092200.12	14	21287939	RPGRIP1	0	0.0312625	2.75865	8.21065	-15.415	chr15:58797839	LIPC	-0.2459	0.0263	8.166e-21
cg27023597	17	59840900	+	MIR21	ENSG00000068097.14	17	60043194	HEATR6	1	0.0146984	-0.729785	-5.58239	-7.57064	chr17:57918262	MIR21	-0.2768	0.0312	6.824e-19
cg27023597	17	59840900	+	MIR21	ENSG00000173825.7	11	65354751	TIGD3	0	0.0388849	1.72596	9.19332	-19.042	chr17:57918262	MIR21	-0.2768	0.0312	6.824e-19
cg27023597	17	59840900	+	MIR21	ENSG00000099991.18	22	24011192	CABIN1	0	0.0286288	0.886412	7.84653	-14.1656	chr17:57918262	MIR21	-0.2768	0.0312	6.824e-19
cg23842572	17	17126938	+	MPRIP	ENSG00000085563.14	7	87503633	ABCB1	0	0.0368823	-2.76562	-8.94413	-18.0873	chr17:17030253	MPRIP;MPRIP	0.369	0.0437	2.838e-17
cg23842572	17	17126938	+	MPRIP	ENSG00000206561.13	3	15450133	COLQ	0	0.0316828	-3.509	-8.26746	-15.6145	chr17:17030253	MPRIP;MPRIP	0.369	0.0437	2.838e-17
cg23842572	17	17126938	+	MPRIP	ENSG00000144290.17	2	161424332	SLC4A10	0	0.0313114	-5.29565	-8.21728	-15.4382	chr17:17030253	MPRIP;MPRIP	0.369	0.0437	2.838e-17
cg23842572	17	17126938	+	MPRIP	ENSG00000149557.13	11	125442881	FEZ1	0	0.0311062	-3.40348	-8.18945	-15.3408	chr17:17030253	MPRIP;MPRIP	0.369	0.0437	2.838e-17
cg23842572	17	17126938	+	MPRIP	ENSG00000111796.3	12	9594551	KLRB1	0	0.0295514	-3.32659	-7.97576	-14.6031	chr17:17030253	MPRIP;MPRIP	0.369	0.0437	2.838e-17
cg23842572	17	17126938	+	MPRIP	ENSG00000049768.15	X	49250436	FOXP3	0	0.0295248	2.77883	7.97206	-14.5905	chr17:17030253	MPRIP;MPRIP	0.369	0.0437	2.838e-17
cg23842572	17	17126938	+	MPRIP	ENSG00000007264.15	19	3777970	MATK	0	0.0293997	-2.83518	-7.95464	-14.5311	chr17:17030253	MPRIP;MPRIP	0.369	0.0437	2.838e-17
cg23842572	17	17126938	+	MPRIP	ENSG00000134460.17	10	6010689	IL2RA	0	0.0283951	2.36627	7.81351	-14.0548	chr17:17030253	MPRIP;MPRIP	0.369	0.0437	2.838e-17
cg08423142	15	59296422	-	MYO1E	ENSG00000157483.8	15	59132434	MYO1E	1	0.0239603	-2.72931	-7.16113	-11.9544	chr15:59588622	MYO1E	-0.2616	0.0296	8.987e-19	yes
cg06192883	15	52261973	-	MYO5C	ENSG00000047346.12	15	52581317	FAM214A	1	0.0141354	-0.821325	-5.47286	-7.30356	chr15:52554171	MYO5C	0.5189	0.0353	7.554e-49
cg06192883	15	52261973	-	MYO5C	ENSG00000187554.13	1	223109404	TLR5	0	0.0298575	2.53437	8.01823	-14.7483	chr15:52554171	MYO5C	0.5189	0.0353	7.554e-49
cg17178175	2	177245244	-	NFE2L2	ENSG00000187554.13	1	223109404	TLR5	0	0.0415429	-2.06503	-9.51549	-20.3113	chr2:178109973	NFE2L2;NFE2L2;NFE2L2	-0.3216	0.0382	3.505e-17
cg17178175	2	177245244	-	NFE2L2	ENSG00000112053.13	6	35943514	SLC26A8	0	0.0295889	-2.27767	-7.98097	-14.6209	chr2:178109973	NFE2L2;NFE2L2;NFE2L2	-0.3216	0.0382	3.505e-17
cg17178175	2	177245244	-	NFE2L2	ENSG00000183762.12	22	29073078	KREMEN1	0	0.0287387	-2.76793	-7.86203	-14.2177	chr2:178109973	NFE2L2;NFE2L2;NFE2L2	-0.3216	0.0382	3.505e-17
cg16411857	16	56989278	-	NLRC5	ENSG00000140853.15	16	56989485	NLRC5	1	0.0729798	-1.67153	-12.8241	-35.5425	chr16:57023191	NLRC5	-0.1141	0.0195	4.759e-09	yes
cg16411857	16	56989278	-	NLRC5	ENSG00000125148.7	16	56608584	MT2A	1	0.0673979	-2.94721	-12.287	-32.806	chr16:57023191	NLRC5	-0.1141	0.0195	4.759e-09
cg16411857	16	56989278	-	NLRC5	ENSG00000102900.13	16	56730118	NUP93	1	0.0228241	-0.55073	-6.98521	-11.4168	chr16:57023191	NLRC5	-0.1141	0.0195	4.759e-09
cg16411857	16	56989278	-	NLRC5	ENSG00000140848.17	16	57092583	CPNE2	1	0.0144882	0.703606	5.54173	-7.47094	chr16:57023191	NLRC5	-0.1141	0.0195	4.759e-09
cg16411857	16	56989278	-	NLRC5	ENSG00000117228.10	1	89052319	GBP1	0	0.143878	-5.30961	-18.7369	-71.7028	chr16:57023191	NLRC5	-0.1141	0.0195	4.759e-09
cg16411857	16	56989278	-	NLRC5	ENSG00000115415.18	2	190964358	STAT1	0	0.137876	-3.86524	-18.278	-68.5333	chr16:57023191	NLRC5	-0.1141	0.0195	4.759e-09
cg16411857	16	56989278	-	NLRC5	ENSG00000162654.9	1	89181144	GBP4	0	0.136547	-4.04507	-18.1757	-67.8343	chr16:57023191	NLRC5	-0.1141	0.0195	4.759e-09
cg16411857	16	56989278	-	NLRC5	ENSG00000154451.14	1	89258950	GBP5	0	0.123964	-4.97105	-17.1932	-61.2676	chr16:57023191	NLRC5	-0.1141	0.0195	4.759e-09
cg16411857	16	56989278	-	NLRC5	ENSG00000168062.10	11	64987945	BATF2	0	0.123376	-6.3989	-17.1466	-60.9625	chr16:57023191	NLRC5	-0.1141	0.0195	4.759e-09
cg16411857	16	56989278	-	NLRC5	ENSG00000221963.6	22	35648446	APOL6	0	0.121387	-3.13848	-16.9885	-59.9335	chr16:57023191	NLRC5	-0.1141	0.0195	4.759e-09
cg16411857	16	56989278	-	NLRC5	ENSG00000133106.14	13	42886388	EPSTI1	0	0.121044	-6.35326	-16.9612	-59.7562	chr16:57023191	NLRC5	-0.1141	0.0195	4.759e-09
cg16411857	16	56989278	-	NLRC5	ENSG00000156587.16	11	57551656	UBE2L6	0	0.116362	-3.10964	-16.5859	-57.3436	chr16:57023191	NLRC5	-0.1141	0.0195	4.759e-09
cg16411857	16	56989278	-	NLRC5	ENSG00000149131.15	11	57597387	SERPING1	0	0.115304	-7.05501	-16.5004	-56.8	chr16:57023191	NLRC5	-0.1141	0.0195	4.759e-09
cg16411857	16	56989278	-	NLRC5	ENSG00000138496.16	3	122527924	PARP9	0	0.109509	-3.15294	-16.028	-53.8336	chr16:57023191	NLRC5	-0.1141	0.0195	4.759e-09
cg16411857	16	56989278	-	NLRC5	ENSG00000170581.14	12	56341597	STAT2	0	0.106791	-2.73648	-15.8038	-52.4489	chr16:57023191	NLRC5	-0.1141	0.0195	4.759e-09
cg16411857	16	56989278	-	NLRC5	ENSG00000168394.11	6	32845209	TAP1	0	0.10599	-2.15277	-15.7373	-52.0412	chr16:57023191	NLRC5	-0.1141	0.0195	4.759e-09
cg16411857	16	56989278	-	NLRC5	ENSG00000068079.7	17	43006725	IFI35	0	0.104928	-3.12513	-15.649	-51.5017	chr16:57023191	NLRC5	-0.1141	0.0195	4.759e-09
cg16411857	16	56989278	-	NLRC5	ENSG00000213928.8	14	24161053	IRF9	0	0.103953	-2.04691	-15.5676	-51.0069	chr16:57023191	NLRC5	-0.1141	0.0195	4.759e-09
cg16411857	16	56989278	-	NLRC5	ENSG00000173821.19	17	80260866	AC124319.1	0	0.103892	-2.55173	-15.5625	-50.976	chr16:57023191	NLRC5	-0.1141	0.0195	4.759e-09
cg16411857	16	56989278	-	NLRC5	ENSG00000173193.15	3	122680839	PARP14	0	0.103222	-3.53593	-15.5065	-50.6363	chr16:57023191	NLRC5	-0.1141	0.0195	4.759e-09
cg16411857	16	56989278	-	NLRC5	ENSG00000100342.20	22	36253010	APOL1	0	0.10215	-2.90996	-15.4165	-50.0932	chr16:57023191	NLRC5	-0.1141	0.0195	4.759e-09
cg16411857	16	56989278	-	NLRC5	ENSG00000177409.12	7	93130056	SAMD9L	0	0.100081	-3.6394	-15.242	-49.0467	chr16:57023191	NLRC5	-0.1141	0.0195	4.759e-09
cg16411857	16	56989278	-	NLRC5	ENSG00000116663.11	1	11664200	FBXO6	0	0.0998262	-2.56103	-15.2205	-48.918	chr16:57023191	NLRC5	-0.1141	0.0195	4.759e-09
cg16411857	16	56989278	-	NLRC5	ENSG00000132530.17	17	6755447	XAF1	0	0.0992879	-4.38833	-15.1749	-48.6462	chr16:57023191	NLRC5	-0.1141	0.0195	4.759e-09
cg16411857	16	56989278	-	NLRC5	ENSG00000100911.16	14	24143362	PSME2	0	0.0989093	-2.15614	-15.1427	-48.4551	chr16:57023191	NLRC5	-0.1141	0.0195	4.759e-09
cg16411857	16	56989278	-	NLRC5	ENSG00000163840.10	3	122564338	DTX3L	0	0.0972826	-2.16973	-15.0041	-47.6349	chr16:57023191	NLRC5	-0.1141	0.0195	4.759e-09
cg16411857	16	56989278	-	NLRC5	ENSG00000155363.18	1	112673141	MOV10	0	0.0962761	-2.11758	-14.918	-47.1282	chr16:57023191	NLRC5	-0.1141	0.0195	4.759e-09
cg16411857	16	56989278	-	NLRC5	ENSG00000162645.13	1	89106132	GBP2	0	0.0962016	-2.48871	-14.9116	-47.0907	chr16:57023191	NLRC5	-0.1141	0.0195	4.759e-09
cg16411857	16	56989278	-	NLRC5	ENSG00000132274.16	11	5689697	TRIM22	0	0.095832	-2.78975	-14.8799	-46.9047	chr16:57023191	NLRC5	-0.1141	0.0195	4.759e-09
cg16411857	16	56989278	-	NLRC5	ENSG00000136514.3	3	187368385	RTP4	0	0.0951549	-3.02885	-14.8217	-46.5643	chr16:57023191	NLRC5	-0.1141	0.0195	4.759e-09
cg16411857	16	56989278	-	NLRC5	ENSG00000108679.13	17	78971238	LGALS3BP	0	0.0941606	-3.00523	-14.736	-46.0648	chr16:57023191	NLRC5	-0.1141	0.0195	4.759e-09
cg16411857	16	56989278	-	NLRC5	ENSG00000225492.6	1	89407679	GBP1P1	0	0.0940773	-2.01486	-14.7288	-46.0229	chr16:57023191	NLRC5	-0.1141	0.0195	4.759e-09
cg16411857	16	56989278	-	NLRC5	ENSG00000124256.15	20	57603846	ZBP1	0	0.0930699	-2.79869	-14.6415	-45.5174	chr16:57023191	NLRC5	-0.1141	0.0195	4.759e-09
cg16411857	16	56989278	-	NLRC5	ENSG00000010030.14	6	36354091	ETV7	0	0.0918328	-6.26409	-14.534	-44.8973	chr16:57023191	NLRC5	-0.1141	0.0195	4.759e-09
cg16411857	16	56989278	-	NLRC5	ENSG00000282851.2	19	17405686	BISPR	0	0.0885812	-2.02581	-14.2489	-43.2712	chr16:57023191	NLRC5	-0.1141	0.0195	4.759e-09
cg16411857	16	56989278	-	NLRC5	ENSG00000140464.19	15	73994673	PML	0	0.0885282	-2.37738	-14.2442	-43.2447	chr16:57023191	NLRC5	-0.1141	0.0195	4.759e-09
cg16411857	16	56989278	-	NLRC5	ENSG00000137628.17	4	168216294	DDX60	0	0.0879917	-3.65733	-14.1968	-42.9769	chr16:57023191	NLRC5	-0.1141	0.0195	4.759e-09
cg16411857	16	56989278	-	NLRC5	ENSG00000166278.15	6	31897785	C2	0	0.08747	-3.96502	-14.1506	-42.7167	chr16:57023191	NLRC5	-0.1141	0.0195	4.759e-09
cg16411857	16	56989278	-	NLRC5	ENSG00000119917.14	10	89327997	IFIT3	0	0.0870344	-5.63736	-14.112	-42.4995	chr16:57023191	NLRC5	-0.1141	0.0195	4.759e-09
cg16411857	16	56989278	-	NLRC5	ENSG00000059378.12	7	140023744	PARP12	0	0.0869347	-2.19429	-14.1031	-42.4498	chr16:57023191	NLRC5	-0.1141	0.0195	4.759e-09
cg16411857	16	56989278	-	NLRC5	ENSG00000152766.6	10	88819896	ANKRD22	0	0.0847708	-3.92433	-13.91	-41.3724	chr16:57023191	NLRC5	-0.1141	0.0195	4.759e-09
cg16411857	16	56989278	-	NLRC5	ENSG00000100918.13	14	24171853	REC8	0	0.0846949	-2.13202	-13.9032	-41.3347	chr16:57023191	NLRC5	-0.1141	0.0195	4.759e-09
cg16411857	16	56989278	-	NLRC5	ENSG00000197536.11	5	132410636	C5orf56	0	0.0838853	-1.97759	-13.8305	-40.9322	chr16:57023191	NLRC5	-0.1141	0.0195	4.759e-09
cg16411857	16	56989278	-	NLRC5	ENSG00000135148.12	12	112125538	TRAFD1	0	0.08295	-1.51463	-13.7461	-40.4677	chr16:57023191	NLRC5	-0.1141	0.0195	4.759e-09
cg16411857	16	56989278	-	NLRC5	ENSG00000134321.12	2	6865806	RSAD2	0	0.0826475	-8.67521	-13.7188	-40.3175	chr16:57023191	NLRC5	-0.1141	0.0195	4.759e-09
cg16411857	16	56989278	-	NLRC5	ENSG00000120217.14	9	5450503	CD274	0	0.0825406	-3.86364	-13.7091	-40.2645	chr16:57023191	NLRC5	-0.1141	0.0195	4.759e-09
cg16411857	16	56989278	-	NLRC5	ENSG00000128335.14	22	36226209	APOL2	0	0.0821623	-1.89993	-13.6748	-40.0768	chr16:57023191	NLRC5	-0.1141	0.0195	4.759e-09
cg16411857	16	56989278	-	NLRC5	ENSG00000089127.13	12	112906783	OAS1	0	0.0812819	-3.80944	-13.5949	-39.6403	chr16:57023191	NLRC5	-0.1141	0.0195	4.759e-09
cg16411857	16	56989278	-	NLRC5	ENSG00000150337.13	1	149782671	FCGR1A	0	0.0808824	-4.44794	-13.5585	-39.4423	chr16:57023191	NLRC5	-0.1141	0.0195	4.759e-09
cg16411857	16	56989278	-	NLRC5	ENSG00000160710.16	1	154582057	ADAR	0	0.0799102	-1.45399	-13.4696	-38.9609	chr16:57023191	NLRC5	-0.1141	0.0195	4.759e-09
cg16411857	16	56989278	-	NLRC5	ENSG00000137965.11	1	78649796	IFI44	0	0.0798214	-6.35061	-13.4615	-38.9169	chr16:57023191	NLRC5	-0.1141	0.0195	4.759e-09
cg16411857	16	56989278	-	NLRC5	ENSG00000128284.19	22	36140330	APOL3	0	0.0792757	-1.42857	-13.4114	-38.647	chr16:57023191	NLRC5	-0.1141	0.0195	4.759e-09
cg16411857	16	56989278	-	NLRC5	ENSG00000111331.13	12	112938444	OAS3	0	0.0777404	-5.79161	-13.2699	-37.8882	chr16:57023191	NLRC5	-0.1141	0.0195	4.759e-09
cg16411857	16	56989278	-	NLRC5	ENSG00000111801.16	6	26440472	BTN3A3	0	0.0776722	-1.47373	-13.2635	-37.8545	chr16:57023191	NLRC5	-0.1141	0.0195	4.759e-09
cg16411857	16	56989278	-	NLRC5	ENSG00000168016.14	3	36826820	TRANK1	0	0.0773701	-1.64651	-13.2355	-37.7053	chr16:57023191	NLRC5	-0.1141	0.0195	4.759e-09
cg16411857	16	56989278	-	NLRC5	ENSG00000130487.8	22	50546203	KLHDC7B	0	0.0773688	-2.28938	-13.2354	-37.7047	chr16:57023191	NLRC5	-0.1141	0.0195	4.759e-09
cg16411857	16	56989278	-	NLRC5	ENSG00000185880.13	15	44728988	TRIM69	0	0.0773294	-1.67067	-13.2318	-37.6852	chr16:57023191	NLRC5	-0.1141	0.0195	4.759e-09
cg16411857	16	56989278	-	NLRC5	ENSG00000138646.9	4	88457119	HERC5	0	0.0770785	-5.48238	-13.2085	-37.5614	chr16:57023191	NLRC5	-0.1141	0.0195	4.759e-09
cg16411857	16	56989278	-	NLRC5	ENSG00000092098.17	14	24146683	RNF31	0	0.0770593	-1.23104	-13.2067	-37.5519	chr16:57023191	NLRC5	-0.1141	0.0195	4.759e-09
cg16411857	16	56989278	-	NLRC5	ENSG00000130303.13	19	17402939	BST2	0	0.0767442	-1.85616	-13.1774	-37.3964	chr16:57023191	NLRC5	-0.1141	0.0195	4.759e-09
cg16411857	16	56989278	-	NLRC5	ENSG00000111335.12	12	112978395	OAS2	0	0.0762559	-3.0706	-13.132	-37.1555	chr16:57023191	NLRC5	-0.1141	0.0195	4.759e-09
cg16411857	16	56989278	-	NLRC5	ENSG00000132109.10	11	4384897	TRIM21	0	0.0760989	-1.40634	-13.1173	-37.0781	chr16:57023191	NLRC5	-0.1141	0.0195	4.759e-09
cg16411857	16	56989278	-	NLRC5	ENSG00000125347.14	5	132481609	IRF1	0	0.0754748	-1.41088	-13.059	-36.7705	chr16:57023191	NLRC5	-0.1141	0.0195	4.759e-09
cg16411857	16	56989278	-	NLRC5	ENSG00000137200.13	6	37433219	CMTR1	0	0.0753277	-1.51374	-13.0453	-36.698	chr16:57023191	NLRC5	-0.1141	0.0195	4.759e-09
cg16411857	16	56989278	-	NLRC5	ENSG00000115267.7	2	162267074	IFIH1	0	0.0752831	-2.74478	-13.0411	-36.676	chr16:57023191	NLRC5	-0.1141	0.0195	4.759e-09
cg16411857	16	56989278	-	NLRC5	ENSG00000013374.16	7	151341699	NUB1	0	0.0752017	-1.33267	-13.0335	-36.6359	chr16:57023191	NLRC5	-0.1141	0.0195	4.759e-09
cg16411857	16	56989278	-	NLRC5	ENSG00000137959.16	1	78619922	IFI44L	0	0.0751973	-7.12168	-13.033	-36.6338	chr16:57023191	NLRC5	-0.1141	0.0195	4.759e-09
cg16411857	16	56989278	-	NLRC5	ENSG00000204267.14	6	32821833	TAP2	0	0.0748154	-2.00786	-12.9972	-36.4457	chr16:57023191	NLRC5	-0.1141	0.0195	4.759e-09
cg16411857	16	56989278	-	NLRC5	ENSG00000002549.12	4	17577192	LAP3	0	0.0740055	-3.22907	-12.921	-36.047	chr16:57023191	NLRC5	-0.1141	0.0195	4.759e-09
cg16411857	16	56989278	-	NLRC5	ENSG00000119922.10	10	89283694	IFIT2	0	0.0736478	-3.71346	-12.8873	-35.871	chr16:57023191	NLRC5	-0.1141	0.0195	4.759e-09
cg16411857	16	56989278	-	NLRC5	ENSG00000135114.12	12	121019111	OASL	0	0.0735511	-4.61812	-12.8781	-35.8235	chr16:57023191	NLRC5	-0.1141	0.0195	4.759e-09
cg16411857	16	56989278	-	NLRC5	ENSG00000134326.11	2	6840570	CMPK2	0	0.0732338	-5.6266	-12.8481	-35.6674	chr16:57023191	NLRC5	-0.1141	0.0195	4.759e-09
cg16411857	16	56989278	-	NLRC5	ENSG00000160932.11	8	143017982	LY6E	0	0.0714415	-3.82698	-12.6777	-34.7869	chr16:57023191	NLRC5	-0.1141	0.0195	4.759e-09
cg16411857	16	56989278	-	NLRC5	ENSG00000185745.10	10	89392546	IFIT1	0	0.0709189	-6.89262	-12.6277	-34.5305	chr16:57023191	NLRC5	-0.1141	0.0195	4.759e-09
cg16411857	16	56989278	-	NLRC5	ENSG00000020577.13	14	54567097	SAMD4A	0	0.0707895	-2.37355	-12.6153	-34.467	chr16:57023191	NLRC5	-0.1141	0.0195	4.759e-09
cg16411857	16	56989278	-	NLRC5	ENSG00000133321.11	11	63536808	RARRES3	0	0.0705403	-1.5556	-12.5914	-34.3448	chr16:57023191	NLRC5	-0.1141	0.0195	4.759e-09
cg16411857	16	56989278	-	NLRC5	ENSG00000141664.9	18	62523007	ZCCHC2	0	0.0702902	-2.98018	-12.5673	-34.2222	chr16:57023191	NLRC5	-0.1141	0.0195	4.759e-09
cg16411857	16	56989278	-	NLRC5	ENSG00000187608.9	1	1001138	ISG15	0	0.0688162	-5.23358	-12.425	-33.5	chr16:57023191	NLRC5	-0.1141	0.0195	4.759e-09
cg16411857	16	56989278	-	NLRC5	ENSG00000234518.2	1	89104285	PTGES3P1	0	0.0684365	-1.95844	-12.3882	-33.3141	chr16:57023191	NLRC5	-0.1141	0.0195	4.759e-09
cg16411857	16	56989278	-	NLRC5	ENSG00000125826.20	20	407498	RBCK1	0	0.0674948	-1.09524	-12.2964	-32.8534	chr16:57023191	NLRC5	-0.1141	0.0195	4.759e-09
cg16411857	16	56989278	-	NLRC5	ENSG00000198019.12	1	121087345	FCGR1B	0	0.06746	-3.3729	-12.293	-32.8364	chr16:57023191	NLRC5	-0.1141	0.0195	4.759e-09
cg16411857	16	56989278	-	NLRC5	ENSG00000055332.18	2	37099210	EIF2AK2	0	0.067408	-2.92707	-12.2879	-32.811	chr16:57023191	NLRC5	-0.1141	0.0195	4.759e-09
cg16411857	16	56989278	-	NLRC5	ENSG00000185722.18	17	4163821	ANKFY1	0	0.066681	-1.04244	-12.2167	-32.4556	chr16:57023191	NLRC5	-0.1141	0.0195	4.759e-09
cg16411857	16	56989278	-	NLRC5	ENSG00000152778.9	10	89414568	IFIT5	0	0.0665964	-2.88237	-12.2084	-32.4143	chr16:57023191	NLRC5	-0.1141	0.0195	4.759e-09
cg16411857	16	56989278	-	NLRC5	ENSG00000178685.14	8	143977153	PARP10	0	0.0659645	-2.05714	-12.1463	-32.1056	chr16:57023191	NLRC5	-0.1141	0.0195	4.759e-09
cg16411857	16	56989278	-	NLRC5	ENSG00000026950.17	6	26402237	BTN3A1	0	0.0659615	-1.66931	-12.146	-32.1042	chr16:57023191	NLRC5	-0.1141	0.0195	4.759e-09
cg16411857	16	56989278	-	NLRC5	ENSG00000162772.17	1	212565334	ATF3	0	0.0657304	-2.46628	-12.1232	-31.9913	chr16:57023191	NLRC5	-0.1141	0.0195	4.759e-09
cg16411857	16	56989278	-	NLRC5	ENSG00000126709.15	1	27666064	IFI6	0	0.065147	-5.23403	-12.0655	-31.7066	chr16:57023191	NLRC5	-0.1141	0.0195	4.759e-09
cg16411857	16	56989278	-	NLRC5	ENSG00000168899.5	2	85584431	VAMP5	0	0.0647703	-1.96386	-12.0281	-31.5229	chr16:57023191	NLRC5	-0.1141	0.0195	4.759e-09
cg16411857	16	56989278	-	NLRC5	ENSG00000152229.18	18	45983536	PSTPIP2	0	0.06476	-1.75194	-12.0271	-31.5179	chr16:57023191	NLRC5	-0.1141	0.0195	4.759e-09
cg16411857	16	56989278	-	NLRC5	ENSG00000130489.14	22	50523568	SCO2	0	0.0644446	-2.63442	-11.9958	-31.3641	chr16:57023191	NLRC5	-0.1141	0.0195	4.759e-09
cg16411857	16	56989278	-	NLRC5	ENSG00000118162.14	19	47475150	KPTN	0	0.0633348	-1.61438	-11.885	-30.8232	chr16:57023191	NLRC5	-0.1141	0.0195	4.759e-09
cg16411857	16	56989278	-	NLRC5	ENSG00000129667.12	17	76470891	RHBDF2	0	0.0632053	-1.61547	-11.872	-30.7601	chr16:57023191	NLRC5	-0.1141	0.0195	4.759e-09
cg16411857	16	56989278	-	NLRC5	ENSG00000114127.10	3	142306607	XRN1	0	0.0630459	-1.25133	-11.856	-30.6826	chr16:57023191	NLRC5	-0.1141	0.0195	4.759e-09
cg16411857	16	56989278	-	NLRC5	ENSG00000107201.10	9	32455302	DDX58	0	0.0626839	-2.62661	-11.8196	-30.5063	chr16:57023191	NLRC5	-0.1141	0.0195	4.759e-09
cg16411857	16	56989278	-	NLRC5	ENSG00000108771.13	17	42101404	DHX58	0	0.062365	-2.29503	-11.7875	-30.3511	chr16:57023191	NLRC5	-0.1141	0.0195	4.759e-09
cg16411857	16	56989278	-	NLRC5	ENSG00000106785.15	9	98069275	TRIM14	0	0.0620741	-1.27385	-11.7582	-30.2096	chr16:57023191	NLRC5	-0.1141	0.0195	4.759e-09
cg16411857	16	56989278	-	NLRC5	ENSG00000197646.7	9	5510570	PDCD1LG2	0	0.0619009	-2.04754	-11.7407	-30.1253	chr16:57023191	NLRC5	-0.1141	0.0195	4.759e-09
cg16411857	16	56989278	-	NLRC5	ENSG00000078081.8	3	183122215	LAMP3	0	0.0616303	-2.97867	-11.7133	-29.9937	chr16:57023191	NLRC5	-0.1141	0.0195	4.759e-09
cg16411857	16	56989278	-	NLRC5	ENSG00000157601.14	21	41420304	MX1	0	0.0615899	-5.38529	-11.7092	-29.974	chr16:57023191	NLRC5	-0.1141	0.0195	4.759e-09
cg16411857	16	56989278	-	NLRC5	ENSG00000169245.6	4	76021118	CXCL10	0	0.0615796	-2.53173	-11.7082	-29.969	chr16:57023191	NLRC5	-0.1141	0.0195	4.759e-09
cg16411857	16	56989278	-	NLRC5	ENSG00000205413.8	7	93099513	SAMD9	0	0.0614414	-1.83816	-11.6942	-29.9018	chr16:57023191	NLRC5	-0.1141	0.0195	4.759e-09
cg16411857	16	56989278	-	NLRC5	ENSG00000204264.10	6	32840717	PSMB8	0	0.0613658	-1.07365	-11.6865	-29.8651	chr16:57023191	NLRC5	-0.1141	0.0195	4.759e-09
cg16411857	16	56989278	-	NLRC5	ENSG00000100897.17	14	24114195	DCAF11	0	0.0605413	-0.809675	-11.6026	-29.4644	chr16:57023191	NLRC5	-0.1141	0.0195	4.759e-09
cg16411857	16	56989278	-	NLRC5	ENSG00000240065.8	6	32844136	PSMB9	0	0.0604979	-1.738	-11.5982	-29.4433	chr16:57023191	NLRC5	-0.1141	0.0195	4.759e-09
cg16411857	16	56989278	-	NLRC5	ENSG00000163568.15	1	159062484	AIM2	0	0.0598178	-2.60964	-11.5286	-29.113	chr16:57023191	NLRC5	-0.1141	0.0195	4.759e-09
cg16411857	16	56989278	-	NLRC5	ENSG00000198133.8	14	67447084	TMEM229B	0	0.059467	-1.15057	-11.4927	-28.9427	chr16:57023191	NLRC5	-0.1141	0.0195	4.759e-09
cg16411857	16	56989278	-	NLRC5	ENSG00000130589.16	20	63558086	HELZ2	0	0.0592716	-2.38797	-11.4726	-28.8479	chr16:57023191	NLRC5	-0.1141	0.0195	4.759e-09
cg16411857	16	56989278	-	NLRC5	ENSG00000166801.15	11	59142748	FAM111A	0	0.0590607	-0.982732	-11.4508	-28.7455	chr16:57023191	NLRC5	-0.1141	0.0195	4.759e-09
cg16411857	16	56989278	-	NLRC5	ENSG00000130813.18	19	10086122	C19orf66	0	0.0588844	-1.2414	-11.4327	-28.6601	chr16:57023191	NLRC5	-0.1141	0.0195	4.759e-09
cg16411857	16	56989278	-	NLRC5	ENSG00000167208.15	16	50666300	SNX20	0	0.0587355	-0.789103	-11.4173	-28.5878	chr16:57023191	NLRC5	-0.1141	0.0195	4.759e-09
cg16411857	16	56989278	-	NLRC5	ENSG00000131979.19	14	54842008	GCH1	0	0.0586784	-1.59976	-11.4114	-28.5601	chr16:57023191	NLRC5	-0.1141	0.0195	4.759e-09
cg16411857	16	56989278	-	NLRC5	ENSG00000181381.13	4	168356735	DDX60L	0	0.0585035	-2.09135	-11.3933	-28.4753	chr16:57023191	NLRC5	-0.1141	0.0195	4.759e-09
cg16411857	16	56989278	-	NLRC5	ENSG00000138642.14	4	88378739	HERC6	0	0.0583306	-2.13322	-11.3754	-28.3915	chr16:57023191	NLRC5	-0.1141	0.0195	4.759e-09
cg16411857	16	56989278	-	NLRC5	ENSG00000121858.11	3	172505508	TNFSF10	0	0.057982	-1.60275	-11.3393	-28.2225	chr16:57023191	NLRC5	-0.1141	0.0195	4.759e-09
cg16411857	16	56989278	-	NLRC5	ENSG00000132256.18	11	5663557	TRIM5	0	0.057758	-1.57231	-11.316	-28.1139	chr16:57023191	NLRC5	-0.1141	0.0195	4.759e-09
cg16411857	16	56989278	-	NLRC5	ENSG00000188282.12	2	218034960	RUFY4	0	0.057307	-2.15857	-11.2691	-27.8954	chr16:57023191	NLRC5	-0.1141	0.0195	4.759e-09
cg16411857	16	56989278	-	NLRC5	ENSG00000179044.16	16	67184379	EXOC3L1	0	0.0565356	-2.27548	-11.1884	-27.5219	chr16:57023191	NLRC5	-0.1141	0.0195	4.759e-09
cg16411857	16	56989278	-	NLRC5	ENSG00000184979.9	22	18149899	USP18	0	0.0562384	-2.97829	-11.1572	-27.3781	chr16:57023191	NLRC5	-0.1141	0.0195	4.759e-09
cg16411857	16	56989278	-	NLRC5	ENSG00000188313.13	3	146515180	PLSCR1	0	0.0558059	-2.56564	-11.1116	-27.1688	chr16:57023191	NLRC5	-0.1141	0.0195	4.759e-09
cg16411857	16	56989278	-	NLRC5	ENSG00000092010.15	14	24136163	PSME1	0	0.0557549	-1.11486	-11.1063	-27.1441	chr16:57023191	NLRC5	-0.1141	0.0195	4.759e-09
cg16411857	16	56989278	-	NLRC5	ENSG00000124201.15	20	49237946	ZNFX1	0	0.0557186	-1.16922	-11.1024	-27.1266	chr16:57023191	NLRC5	-0.1141	0.0195	4.759e-09
cg16411857	16	56989278	-	NLRC5	ENSG00000023171.18	11	123358428	GRAMD1B	0	0.0554829	-1.62447	-11.0776	-27.0126	chr16:57023191	NLRC5	-0.1141	0.0195	4.759e-09
cg16411857	16	56989278	-	NLRC5	ENSG00000041880.14	3	51942345	PARP3	0	0.0553756	-1.25674	-11.0662	-26.9607	chr16:57023191	NLRC5	-0.1141	0.0195	4.759e-09
cg16411857	16	56989278	-	NLRC5	ENSG00000096996.15	19	18058995	IL12RB1	0	0.0548233	-1.33799	-11.0077	-26.6937	chr16:57023191	NLRC5	-0.1141	0.0195	4.759e-09
cg16411857	16	56989278	-	NLRC5	ENSG00000279861.1	19	47487638	AC073548.1	0	0.0543012	-1.26969	-10.9521	-26.4414	chr16:57023191	NLRC5	-0.1141	0.0195	4.759e-09
cg16411857	16	56989278	-	NLRC5	ENSG00000265531.3	1	143874793	FCGR1CP	0	0.0536448	-2.96582	-10.8819	-26.1244	chr16:57023191	NLRC5	-0.1141	0.0195	4.759e-09
cg16411857	16	56989278	-	NLRC5	ENSG00000028116.17	2	57907629	VRK2	0	0.0534062	-1.23371	-10.8563	-26.0093	chr16:57023191	NLRC5	-0.1141	0.0195	4.759e-09
cg16411857	16	56989278	-	NLRC5	ENSG00000272666.1	22	50542305	U62317.1	0	0.0530593	-1.33126	-10.819	-25.8418	chr16:57023191	NLRC5	-0.1141	0.0195	4.759e-09
cg16411857	16	56989278	-	NLRC5	ENSG00000105402.8	19	47487637	NAPA	0	0.0530197	-1.23404	-10.8148	-25.8227	chr16:57023191	NLRC5	-0.1141	0.0195	4.759e-09
cg16411857	16	56989278	-	NLRC5	ENSG00000163565.18	1	158999968	IFI16	0	0.0529124	-1.62728	-10.8032	-25.7709	chr16:57023191	NLRC5	-0.1141	0.0195	4.759e-09
cg16411857	16	56989278	-	NLRC5	ENSG00000188157.15	1	1020120	AGRN	0	0.0528352	-2.92852	-10.7949	-25.7337	chr16:57023191	NLRC5	-0.1141	0.0195	4.759e-09
cg16411857	16	56989278	-	NLRC5	ENSG00000169871.13	7	101085481	TRIM56	0	0.0528092	-0.899614	-10.7921	-25.7211	chr16:57023191	NLRC5	-0.1141	0.0195	4.759e-09
cg16411857	16	56989278	-	NLRC5	ENSG00000079263.19	2	230203110	SP140	0	0.0526158	-1.55862	-10.7712	-25.6278	chr16:57023191	NLRC5	-0.1141	0.0195	4.759e-09
cg16411857	16	56989278	-	NLRC5	ENSG00000157693.15	9	114611206	TMEM268	0	0.0524073	-1.30787	-10.7487	-25.5273	chr16:57023191	NLRC5	-0.1141	0.0195	4.759e-09
cg16411857	16	56989278	-	NLRC5	ENSG00000099860.9	19	2476122	GADD45B	0	0.0522889	-1.25234	-10.7358	-25.4702	chr16:57023191	NLRC5	-0.1141	0.0195	4.759e-09
cg16411857	16	56989278	-	NLRC5	ENSG00000134470.21	10	5943639	IL15RA	0	0.0521523	-1.51082	-10.721	-25.4043	chr16:57023191	NLRC5	-0.1141	0.0195	4.759e-09
cg16411857	16	56989278	-	NLRC5	ENSG00000185507.20	11	612553	IRF7	0	0.0520834	-2.18129	-10.7136	-25.3711	chr16:57023191	NLRC5	-0.1141	0.0195	4.759e-09
cg16411857	16	56989278	-	NLRC5	ENSG00000175550.8	11	65919274	DRAP1	0	0.0520814	-1.15132	-10.7133	-25.3701	chr16:57023191	NLRC5	-0.1141	0.0195	4.759e-09
cg16411857	16	56989278	-	NLRC5	ENSG00000225131.2	13	48771128	PSME2P2	0	0.0519058	-1.65282	-10.6943	-25.2855	chr16:57023191	NLRC5	-0.1141	0.0195	4.759e-09
cg16411857	16	56989278	-	NLRC5	ENSG00000205220.12	16	67934506	PSMB10	0	0.051882	-1.0744	-10.6917	-25.274	chr16:57023191	NLRC5	-0.1141	0.0195	4.759e-09
cg16411857	16	56989278	-	NLRC5	ENSG00000068784.13	2	45388680	SRBD1	0	0.0515464	-1.30653	-10.6552	-25.1122	chr16:57023191	NLRC5	-0.1141	0.0195	4.759e-09
cg16411857	16	56989278	-	NLRC5	ENSG00000055130.16	7	148697914	CUL1	0	0.0509284	-0.950725	-10.5877	-24.8145	chr16:57023191	NLRC5	-0.1141	0.0195	4.759e-09
cg16411857	16	56989278	-	NLRC5	ENSG00000196116.8	9	97412096	TDRD7	0	0.0507682	-1.33426	-10.5701	-24.7373	chr16:57023191	NLRC5	-0.1141	0.0195	4.759e-09
cg16411857	16	56989278	-	NLRC5	ENSG00000164054.15	3	48467798	SHISA5	0	0.0505748	-1.27578	-10.5489	-24.6442	chr16:57023191	NLRC5	-0.1141	0.0195	4.759e-09
cg16411857	16	56989278	-	NLRC5	ENSG00000067066.17	2	230415942	SP100	0	0.0505715	-1.09585	-10.5485	-24.6426	chr16:57023191	NLRC5	-0.1141	0.0195	4.759e-09
cg16411857	16	56989278	-	NLRC5	ENSG00000273272.2	22	50541108	U62317.4	0	0.0505114	-2.05368	-10.5419	-24.6137	chr16:57023191	NLRC5	-0.1141	0.0195	4.759e-09
cg16411857	16	56989278	-	NLRC5	ENSG00000088827.12	20	3686970	SIGLEC1	0	0.0500136	-5.22377	-10.4871	-24.374	chr16:57023191	NLRC5	-0.1141	0.0195	4.759e-09
cg16411857	16	56989278	-	NLRC5	ENSG00000137752.24	11	105025443	CASP1	0	0.0497031	-1.12976	-10.4528	-24.2246	chr16:57023191	NLRC5	-0.1141	0.0195	4.759e-09
cg16411857	16	56989278	-	NLRC5	ENSG00000141574.7	17	82321024	SECTM1	0	0.0496583	-1.63478	-10.4478	-24.203	chr16:57023191	NLRC5	-0.1141	0.0195	4.759e-09
cg16411857	16	56989278	-	NLRC5	ENSG00000243649.8	6	31945650	CFB	0	0.0494661	-1.08259	-10.4265	-24.1105	chr16:57023191	NLRC5	-0.1141	0.0195	4.759e-09
cg16411857	16	56989278	-	NLRC5	ENSG00000112343.11	6	25962802	TRIM38	0	0.049366	-0.861798	-10.4154	-24.0624	chr16:57023191	NLRC5	-0.1141	0.0195	4.759e-09
cg16411857	16	56989278	-	NLRC5	ENSG00000272941.1	7	135168403	AC083862.2	0	0.0490685	-1.48288	-10.3824	-23.9193	chr16:57023191	NLRC5	-0.1141	0.0195	4.759e-09
cg16411857	16	56989278	-	NLRC5	ENSG00000106100.11	7	30424527	NOD1	0	0.0490465	-0.845977	-10.3799	-23.9087	chr16:57023191	NLRC5	-0.1141	0.0195	4.759e-09
cg16411857	16	56989278	-	NLRC5	ENSG00000182179.13	3	49805209	UBA7	0	0.0489921	-1.00596	-10.3739	-23.8826	chr16:57023191	NLRC5	-0.1141	0.0195	4.759e-09
cg16411857	16	56989278	-	NLRC5	ENSG00000134575.10	11	47239302	ACP2	0	0.0485732	-1.03765	-10.3271	-23.6812	chr16:57023191	NLRC5	-0.1141	0.0195	4.759e-09
cg16411857	16	56989278	-	NLRC5	ENSG00000123609.10	2	151270465	NMI	0	0.0480404	-1.22441	-10.2675	-23.4251	chr16:57023191	NLRC5	-0.1141	0.0195	4.759e-09
cg16411857	16	56989278	-	NLRC5	ENSG00000135899.17	2	230167293	SP110	0	0.0478997	-1.23762	-10.2517	-23.3575	chr16:57023191	NLRC5	-0.1141	0.0195	4.759e-09
cg16411857	16	56989278	-	NLRC5	ENSG00000100226.16	22	38705742	GTPBP1	0	0.0475808	-0.916133	-10.2158	-23.2043	chr16:57023191	NLRC5	-0.1141	0.0195	4.759e-09
cg16411857	16	56989278	-	NLRC5	ENSG00000153029.14	1	181033425	MR1	0	0.0470427	-0.743156	-10.155	-22.9459	chr16:57023191	NLRC5	-0.1141	0.0195	4.759e-09
cg16411857	16	56989278	-	NLRC5	ENSG00000185885.16	11	313506	IFITM1	0	0.04685	-1.77998	-10.1331	-22.8534	chr16:57023191	NLRC5	-0.1141	0.0195	4.759e-09
cg16411857	16	56989278	-	NLRC5	ENSG00000165806.19	10	113679162	CASP7	0	0.0467061	-1.39859	-10.1168	-22.7843	chr16:57023191	NLRC5	-0.1141	0.0195	4.759e-09
cg16411857	16	56989278	-	NLRC5	ENSG00000155629.15	10	96593315	PIK3AP1	0	0.0464129	-1.17725	-10.0834	-22.6436	chr16:57023191	NLRC5	-0.1141	0.0195	4.759e-09
cg16411857	16	56989278	-	NLRC5	ENSG00000177989.13	22	50529710	ODF3B	0	0.0464115	-2.21284	-10.0833	-22.643	chr16:57023191	NLRC5	-0.1141	0.0195	4.759e-09
cg16411857	16	56989278	-	NLRC5	ENSG00000165949.12	14	94104836	IFI27	0	0.0464112	-4.97834	-10.0832	-22.6428	chr16:57023191	NLRC5	-0.1141	0.0195	4.759e-09
cg16411857	16	56989278	-	NLRC5	ENSG00000108100.18	10	35247025	CCNY	0	0.0464009	0.764359	10.0821	-22.6379	chr16:57023191	NLRC5	-0.1141	0.0195	4.759e-09
cg16411857	16	56989278	-	NLRC5	ENSG00000258659.6	11	5619764	TRIM34	0	0.0463505	-0.973808	-10.0763	-22.6137	chr16:57023191	NLRC5	-0.1141	0.0195	4.759e-09
cg16411857	16	56989278	-	NLRC5	ENSG00000255221.3	11	105092469	CARD17	0	0.045936	-1.1509	-10.029	-22.4148	chr16:57023191	NLRC5	-0.1141	0.0195	4.759e-09
cg16411857	16	56989278	-	NLRC5	ENSG00000196497.17	14	24180219	IPO4	0	0.0458415	-0.865174	-10.0182	-22.3695	chr16:57023191	NLRC5	-0.1141	0.0195	4.759e-09
cg16411857	16	56989278	-	NLRC5	ENSG00000079385.22	19	42507304	CEACAM1	0	0.0456667	-2.17961	-9.99814	-22.2857	chr16:57023191	NLRC5	-0.1141	0.0195	4.759e-09
cg16411857	16	56989278	-	NLRC5	ENSG00000140105.18	14	100333790	WARS	0	0.0451607	-1.95276	-9.93996	-22.0431	chr16:57023191	NLRC5	-0.1141	0.0195	4.759e-09
cg16411857	16	56989278	-	NLRC5	ENSG00000128203.7	22	26429260	ASPHD2	0	0.0450989	-1.18981	-9.93283	-22.0134	chr16:57023191	NLRC5	-0.1141	0.0195	4.759e-09
cg16411857	16	56989278	-	NLRC5	ENSG00000234127.9	6	30184455	TRIM26	0	0.0447897	-0.722174	-9.89712	-21.8652	chr16:57023191	NLRC5	-0.1141	0.0195	4.759e-09
cg16411857	16	56989278	-	NLRC5	ENSG00000158714.11	1	159826811	SLAMF8	0	0.0447499	-2.23896	-9.89251	-21.8462	chr16:57023191	NLRC5	-0.1141	0.0195	4.759e-09
cg16411857	16	56989278	-	NLRC5	ENSG00000078804.13	20	34704339	TP53INP2	0	0.0446364	1.93593	9.87938	-21.7918	chr16:57023191	NLRC5	-0.1141	0.0195	4.759e-09
cg16411857	16	56989278	-	NLRC5	ENSG00000183347.14	1	89364058	GBP6	0	0.0442627	-1.65072	-9.83601	-21.6127	chr16:57023191	NLRC5	-0.1141	0.0195	4.759e-09
cg16411857	16	56989278	-	NLRC5	ENSG00000100336.17	22	36189124	APOL4	0	0.0438437	-2.2652	-9.7872	-21.4121	chr16:57023191	NLRC5	-0.1141	0.0195	4.759e-09
cg16411857	16	56989278	-	NLRC5	ENSG00000133313.15	18	74495816	CNDP2	0	0.043561	-0.916326	-9.75415	-21.2767	chr16:57023191	NLRC5	-0.1141	0.0195	4.759e-09
cg16411857	16	56989278	-	NLRC5	ENSG00000141086.18	16	67927640	CTRL	0	0.0434926	-1.17562	-9.74614	-21.244	chr16:57023191	NLRC5	-0.1141	0.0195	4.759e-09
cg16411857	16	56989278	-	NLRC5	ENSG00000104518.11	8	143553207	GSDMD	0	0.0431228	-0.988845	-9.70274	-21.0669	chr16:57023191	NLRC5	-0.1141	0.0195	4.759e-09
cg16411857	16	56989278	-	NLRC5	ENSG00000280734.2	13	99486962	LINC01232	0	0.042823	-1.31553	-9.66744	-20.9235	chr16:57023191	NLRC5	-0.1141	0.0195	4.759e-09
cg16411857	16	56989278	-	NLRC5	ENSG00000070501.12	8	42338454	POLB	0	0.0428092	-1.09742	-9.66581	-20.9169	chr16:57023191	NLRC5	-0.1141	0.0195	4.759e-09
cg16411857	16	56989278	-	NLRC5	ENSG00000121236.21	11	5596109	TRIM6	0	0.0427312	-1.76575	-9.65661	-20.8796	chr16:57023191	NLRC5	-0.1141	0.0195	4.759e-09
cg16411857	16	56989278	-	NLRC5	ENSG00000284194.1	22	50523568	SCO2	0	0.0427103	-2.09522	-9.65415	-20.8696	chr16:57023191	NLRC5	-0.1141	0.0195	4.759e-09
cg16411857	16	56989278	-	NLRC5	ENSG00000196141.14	2	200305881	SPATS2L	0	0.0425687	-2.27864	-9.63741	-20.8018	chr16:57023191	NLRC5	-0.1141	0.0195	4.759e-09
cg16411857	16	56989278	-	NLRC5	ENSG00000141401.12	18	11981025	IMPA2	0	0.0425068	1.36375	9.63009	-20.7722	chr16:57023191	NLRC5	-0.1141	0.0195	4.759e-09
cg16411857	16	56989278	-	NLRC5	ENSG00000004468.13	4	15778275	CD38	0	0.0421963	-1.85514	-9.5933	-20.6237	chr16:57023191	NLRC5	-0.1141	0.0195	4.759e-09
cg16411857	16	56989278	-	NLRC5	ENSG00000197272.2	16	28499362	IL27	0	0.0419454	-1.2686	-9.56349	-20.5037	chr16:57023191	NLRC5	-0.1141	0.0195	4.759e-09
cg16411857	16	56989278	-	NLRC5	ENSG00000172493.20	4	86935002	AFF1	0	0.0417221	-0.972714	-9.53689	-20.397	chr16:57023191	NLRC5	-0.1141	0.0195	4.759e-09
cg16411857	16	56989278	-	NLRC5	ENSG00000117226.12	1	89006679	GBP3	0	0.0414918	-2.5242	-9.50938	-20.2869	chr16:57023191	NLRC5	-0.1141	0.0195	4.759e-09
cg16411857	16	56989278	-	NLRC5	ENSG00000187741.15	16	89737549	FANCA	0	0.0414085	-2.15004	-9.49942	-20.2471	chr16:57023191	NLRC5	-0.1141	0.0195	4.759e-09
cg16411857	16	56989278	-	NLRC5	ENSG00000124508.16	6	26383096	BTN2A2	0	0.0413288	-1.12828	-9.48988	-20.209	chr16:57023191	NLRC5	-0.1141	0.0195	4.759e-09
cg16411857	16	56989278	-	NLRC5	ENSG00000123992.19	2	219373527	DNPEP	0	0.0411924	-0.741096	-9.47354	-20.1438	chr16:57023191	NLRC5	-0.1141	0.0195	4.759e-09
cg16411857	16	56989278	-	NLRC5	ENSG00000025708.14	22	50525752	TYMP	0	0.0410785	-1.79125	-9.45986	-20.0893	chr16:57023191	NLRC5	-0.1141	0.0195	4.759e-09
cg16411857	16	56989278	-	NLRC5	ENSG00000108424.10	17	47649476	KPNB1	0	0.0410197	-0.67301	-9.4528	-20.0613	chr16:57023191	NLRC5	-0.1141	0.0195	4.759e-09
cg16411857	16	56989278	-	NLRC5	ENSG00000122643.20	7	33014113	NT5C3A	0	0.0409244	-1.23021	-9.44134	-20.0157	chr16:57023191	NLRC5	-0.1141	0.0195	4.759e-09
cg16411857	16	56989278	-	NLRC5	ENSG00000105939.13	7	139043515	ZC3HAV1	0	0.0404966	-0.994044	-9.38978	-19.8114	chr16:57023191	NLRC5	-0.1141	0.0195	4.759e-09
cg16411857	16	56989278	-	NLRC5	ENSG00000085449.15	2	223855716	WDFY1	0	0.040456	-0.969114	-9.38487	-19.792	chr16:57023191	NLRC5	-0.1141	0.0195	4.759e-09
cg16411857	16	56989278	-	NLRC5	ENSG00000137414.6	6	17600302	FAM8A1	0	0.040436	-1.11457	-9.38245	-19.7824	chr16:57023191	NLRC5	-0.1141	0.0195	4.759e-09
cg16411857	16	56989278	-	NLRC5	ENSG00000138035.15	2	55634061	PNPT1	0	0.0399698	-1.33483	-9.32595	-19.5598	chr16:57023191	NLRC5	-0.1141	0.0195	4.759e-09
cg16411857	16	56989278	-	NLRC5	ENSG00000166889.14	11	59636716	PATL1	0	0.039916	-0.672249	-9.3194	-19.5341	chr16:57023191	NLRC5	-0.1141	0.0195	4.759e-09
cg16411857	16	56989278	-	NLRC5	ENSG00000100889.11	14	24094053	PCK2	0	0.0398968	-0.869581	-9.31707	-19.525	chr16:57023191	NLRC5	-0.1141	0.0195	4.759e-09
cg16411857	16	56989278	-	NLRC5	ENSG00000026751.17	1	160739057	SLAMF7	0	0.0396283	-1.67368	-9.28436	-19.3968	chr16:57023191	NLRC5	-0.1141	0.0195	4.759e-09
cg16411857	16	56989278	-	NLRC5	ENSG00000143891.17	2	38666081	GALM	0	0.0395477	-1.37964	-9.27453	-19.3583	chr16:57023191	NLRC5	-0.1141	0.0195	4.759e-09
cg16411857	16	56989278	-	NLRC5	ENSG00000160216.19	21	43865223	AGPAT3	0	0.0392018	-0.645536	-9.23222	-19.1932	chr16:57023191	NLRC5	-0.1141	0.0195	4.759e-09
cg16411857	16	56989278	-	NLRC5	ENSG00000182054.9	15	90083045	IDH2	0	0.0391723	-0.782044	-9.2286	-19.1791	chr16:57023191	NLRC5	-0.1141	0.0195	4.759e-09
cg16411857	16	56989278	-	NLRC5	ENSG00000266028.7	1	206203345	SRGAP2	0	0.0388503	-0.90008	-9.18905	-19.0255	chr16:57023191	NLRC5	-0.1141	0.0195	4.759e-09
cg16411857	16	56989278	-	NLRC5	ENSG00000146859.6	7	135148072	TMEM140	0	0.0386701	-1.40282	-9.16686	-18.9396	chr16:57023191	NLRC5	-0.1141	0.0195	4.759e-09
cg16411857	16	56989278	-	NLRC5	ENSG00000277511.1	17	32127595	AC116407.2	0	0.0379082	-1.32809	-9.07251	-18.5762	chr16:57023191	NLRC5	-0.1141	0.0195	4.759e-09
cg16411857	16	56989278	-	NLRC5	ENSG00000183486.13	21	41361999	MX2	0	0.037618	-1.48216	-9.03636	-18.4379	chr16:57023191	NLRC5	-0.1141	0.0195	4.759e-09
cg16411857	16	56989278	-	NLRC5	ENSG00000172432.19	6	43605316	GTPBP2	0	0.0371888	-0.722874	-8.98266	-18.2334	chr16:57023191	NLRC5	-0.1141	0.0195	4.759e-09
cg16411857	16	56989278	-	NLRC5	ENSG00000138166.6	10	110497907	DUSP5	0	0.0371787	-1.57231	-8.98139	-18.2286	chr16:57023191	NLRC5	-0.1141	0.0195	4.759e-09
cg16411857	16	56989278	-	NLRC5	ENSG00000153898.13	1	84925583	MCOLN2	0	0.0371369	-1.68934	-8.97615	-18.2086	chr16:57023191	NLRC5	-0.1141	0.0195	4.759e-09
cg16411857	16	56989278	-	NLRC5	ENSG00000136874.11	9	99906654	STX17	0	0.0369852	-0.765203	-8.95708	-18.1363	chr16:57023191	NLRC5	-0.1141	0.0195	4.759e-09
cg16411857	16	56989278	-	NLRC5	ENSG00000164136.17	4	141636583	IL15	0	0.0368128	-1.22631	-8.93538	-18.0542	chr16:57023191	NLRC5	-0.1141	0.0195	4.759e-09
cg16411857	16	56989278	-	NLRC5	ENSG00000105011.9	19	14119512	ASF1B	0	0.0367831	1.39563	8.93164	-18.0401	chr16:57023191	NLRC5	-0.1141	0.0195	4.759e-09
cg16411857	16	56989278	-	NLRC5	ENSG00000134809.9	11	57528464	TIMM10	0	0.036514	-1.6083	-8.89767	-17.9119	chr16:57023191	NLRC5	-0.1141	0.0195	4.759e-09
cg16411857	16	56989278	-	NLRC5	ENSG00000205837.7	2	6728177	LINC00487	0	0.0362587	-1.42576	-8.86533	-17.7903	chr16:57023191	NLRC5	-0.1141	0.0195	4.759e-09
cg16411857	16	56989278	-	NLRC5	ENSG00000145016.16	3	197668867	RUBCN	0	0.0362232	-0.702623	-8.86083	-17.7734	chr16:57023191	NLRC5	-0.1141	0.0195	4.759e-09
cg16411857	16	56989278	-	NLRC5	ENSG00000136147.18	13	49495610	PHF11	0	0.036167	-1.13032	-8.85369	-17.7466	chr16:57023191	NLRC5	-0.1141	0.0195	4.759e-09
cg16411857	16	56989278	-	NLRC5	ENSG00000280248.1	17	80339898	AC124319.5	0	0.0358798	-1.82883	-8.81715	-17.6099	chr16:57023191	NLRC5	-0.1141	0.0195	4.759e-09
cg16411857	16	56989278	-	NLRC5	ENSG00000104133.15	15	44562696	SPG11	0	0.0357276	-0.588432	-8.79774	-17.5375	chr16:57023191	NLRC5	-0.1141	0.0195	4.759e-09
cg16411857	16	56989278	-	NLRC5	ENSG00000168961.17	17	27629798	LGALS9	0	0.0354912	-1.56279	-8.76751	-17.4249	chr16:57023191	NLRC5	-0.1141	0.0195	4.759e-09
cg16411857	16	56989278	-	NLRC5	ENSG00000138755.5	4	76001275	CXCL9	0	0.0354879	-1.19063	-8.7671	-17.4234	chr16:57023191	NLRC5	-0.1141	0.0195	4.759e-09
cg16411857	16	56989278	-	NLRC5	ENSG00000008283.16	17	63432304	CYB561	0	0.0354427	-1.3657	-8.7613	-17.4018	chr16:57023191	NLRC5	-0.1141	0.0195	4.759e-09
cg16411857	16	56989278	-	NLRC5	ENSG00000136816.16	9	129803157	TOR1B	0	0.0353491	-1.26575	-8.7493	-17.3573	chr16:57023191	NLRC5	-0.1141	0.0195	4.759e-09
cg16411857	16	56989278	-	NLRC5	ENSG00000225964.5	2	6828514	NRIR	0	0.035124	-1.78213	-8.72038	-17.2502	chr16:57023191	NLRC5	-0.1141	0.0195	4.759e-09
cg16411857	16	56989278	-	NLRC5	ENSG00000102034.16	X	130064874	ELF4	0	0.0351053	-0.569061	-8.71798	-17.2413	chr16:57023191	NLRC5	-0.1141	0.0195	4.759e-09
cg16411857	16	56989278	-	NLRC5	ENSG00000121380.12	12	12049844	BCL2L14	0	0.0349888	-0.929647	-8.70297	-17.1859	chr16:57023191	NLRC5	-0.1141	0.0195	4.759e-09
cg16411857	16	56989278	-	NLRC5	ENSG00000115392.11	2	58159243	FANCL	0	0.0348828	-1.24971	-8.6893	-17.1354	chr16:57023191	NLRC5	-0.1141	0.0195	4.759e-09
cg16411857	16	56989278	-	NLRC5	ENSG00000123130.17	X	23701055	ACOT9	0	0.0348823	-0.877575	-8.68924	-17.1352	chr16:57023191	NLRC5	-0.1141	0.0195	4.759e-09
cg16411857	16	56989278	-	NLRC5	ENSG00000165102.15	8	43140464	HGSNAT	0	0.0348797	0.636198	8.68891	-17.134	chr16:57023191	NLRC5	-0.1141	0.0195	4.759e-09
cg16411857	16	56989278	-	NLRC5	ENSG00000206337.10	6	31400702	HCP5	0	0.0346617	-0.966406	-8.66073	-17.0303	chr16:57023191	NLRC5	-0.1141	0.0195	4.759e-09
cg16411857	16	56989278	-	NLRC5	ENSG00000096968.13	9	4984390	JAK2	0	0.0345761	-0.996325	-8.64964	-16.9895	chr16:57023191	NLRC5	-0.1141	0.0195	4.759e-09
cg16411857	16	56989278	-	NLRC5	ENSG00000119522.16	9	123379654	DENND1A	0	0.0343739	-0.743171	-8.62341	-16.8933	chr16:57023191	NLRC5	-0.1141	0.0195	4.759e-09
cg16411857	16	56989278	-	NLRC5	ENSG00000138119.17	10	93306429	MYOF	0	0.0343085	-1.85975	-8.61491	-16.8622	chr16:57023191	NLRC5	-0.1141	0.0195	4.759e-09
cg16411857	16	56989278	-	NLRC5	ENSG00000163947.11	3	56727418	ARHGEF3	0	0.0342506	-0.731554	-8.60738	-16.8347	chr16:57023191	NLRC5	-0.1141	0.0195	4.759e-09
cg16411857	16	56989278	-	NLRC5	ENSG00000125462.17	1	156404250	C1orf61	0	0.0342495	-1.3058	-8.60724	-16.8342	chr16:57023191	NLRC5	-0.1141	0.0195	4.759e-09
cg16411857	16	56989278	-	NLRC5	ENSG00000011198.9	3	43690108	ABHD5	0	0.0341405	0.913135	8.59305	-16.7824	chr16:57023191	NLRC5	-0.1141	0.0195	4.759e-09
cg16411857	16	56989278	-	NLRC5	ENSG00000073737.16	2	169064789	DHRS9	0	0.0339172	-2.41965	-8.56391	-16.6762	chr16:57023191	NLRC5	-0.1141	0.0195	4.759e-09
cg16411857	16	56989278	-	NLRC5	ENSG00000144136.11	2	112645939	SLC20A1	0	0.0338518	-0.799125	-8.55536	-16.6451	chr16:57023191	NLRC5	-0.1141	0.0195	4.759e-09
cg16411857	16	56989278	-	NLRC5	ENSG00000087903.13	19	5993164	RFX2	0	0.0337672	1.68699	8.54429	-16.6049	chr16:57023191	NLRC5	-0.1141	0.0195	4.759e-09
cg16411857	16	56989278	-	NLRC5	ENSG00000197852.11	1	111680630	INKA2	0	0.0337554	1.04835	8.54274	-16.5992	chr16:57023191	NLRC5	-0.1141	0.0195	4.759e-09
cg16411857	16	56989278	-	NLRC5	ENSG00000204592.9	6	30489509	HLA-E	0	0.0336354	-0.593084	-8.52702	-16.5422	chr16:57023191	NLRC5	-0.1141	0.0195	4.759e-09
cg16411857	16	56989278	-	NLRC5	ENSG00000106683.15	7	74082933	LIMK1	0	0.0334757	-1.11045	-8.50605	-16.4663	chr16:57023191	NLRC5	-0.1141	0.0195	4.759e-09
cg16411857	16	56989278	-	NLRC5	ENSG00000154305.17	1	222618097	MIA3	0	0.0332997	-0.578072	-8.48288	-16.3826	chr16:57023191	NLRC5	-0.1141	0.0195	4.759e-09
cg16411857	16	56989278	-	NLRC5	ENSG00000152223.14	18	45847609	EPG5	0	0.0332572	-0.670267	-8.47728	-16.3624	chr16:57023191	NLRC5	-0.1141	0.0195	4.759e-09
cg16411857	16	56989278	-	NLRC5	ENSG00000196839.13	20	44619522	ADA	0	0.0331977	-1.00738	-8.46943	-16.3341	chr16:57023191	NLRC5	-0.1141	0.0195	4.759e-09
cg16411857	16	56989278	-	NLRC5	ENSG00000131943.17	19	29698886	C19orf12	0	0.0330424	-0.715112	-8.44892	-16.2604	chr16:57023191	NLRC5	-0.1141	0.0195	4.759e-09
cg16411857	16	56989278	-	NLRC5	ENSG00000070190.13	4	99816827	DAPP1	0	0.0325924	-0.92611	-8.38924	-16.0466	chr16:57023191	NLRC5	-0.1141	0.0195	4.759e-09
cg16411857	16	56989278	-	NLRC5	ENSG00000145685.14	5	78485215	LHFPL2	0	0.0325206	-1.40566	-8.37969	-16.0124	chr16:57023191	NLRC5	-0.1141	0.0195	4.759e-09
cg16411857	16	56989278	-	NLRC5	ENSG00000259321.1	14	24139445	AL136295.2	0	0.032506	-1.17383	-8.37774	-16.0055	chr16:57023191	NLRC5	-0.1141	0.0195	4.759e-09
cg16411857	16	56989278	-	NLRC5	ENSG00000118503.15	6	137867214	TNFAIP3	0	0.0324692	-0.900577	-8.37284	-15.988	chr16:57023191	NLRC5	-0.1141	0.0195	4.759e-09
cg16411857	16	56989278	-	NLRC5	ENSG00000116337.16	1	109616104	AMPD2	0	0.0323214	1.08213	8.35312	-15.9178	chr16:57023191	NLRC5	-0.1141	0.0195	4.759e-09
cg16411857	16	56989278	-	NLRC5	ENSG00000181220.17	7	149472696	ZNF746	0	0.0321857	0.67762	8.33498	-15.8533	chr16:57023191	NLRC5	-0.1141	0.0195	4.759e-09
cg16411857	16	56989278	-	NLRC5	ENSG00000115155.17	2	26457203	OTOF	0	0.0321338	-2.33689	-8.32804	-15.8287	chr16:57023191	NLRC5	-0.1141	0.0195	4.759e-09
cg16411857	16	56989278	-	NLRC5	ENSG00000197142.10	10	112374018	ACSL5	0	0.0318199	-0.6776	-8.28591	-15.6796	chr16:57023191	NLRC5	-0.1141	0.0195	4.759e-09
cg16411857	16	56989278	-	NLRC5	ENSG00000144354.14	2	173354820	CDCA7	0	0.0317479	-1.41473	-8.27623	-15.6454	chr16:57023191	NLRC5	-0.1141	0.0195	4.759e-09
cg16411857	16	56989278	-	NLRC5	ENSG00000101265.16	20	4780023	RASSF2	0	0.0317119	0.566436	8.27138	-15.6283	chr16:57023191	NLRC5	-0.1141	0.0195	4.759e-09
cg16411857	16	56989278	-	NLRC5	ENSG00000082074.17	5	39105252	FYB1	0	0.0315742	-0.616712	-8.25282	-15.563	chr16:57023191	NLRC5	-0.1141	0.0195	4.759e-09
cg16411857	16	56989278	-	NLRC5	ENSG00000140443.14	15	98648539	IGF1R	0	0.0315435	1.15071	8.24867	-15.5484	chr16:57023191	NLRC5	-0.1141	0.0195	4.759e-09
cg16411857	16	56989278	-	NLRC5	ENSG00000242590.1	1	1055033	AL645608.5	0	0.0315015	-0.638215	-8.243	-15.5284	chr16:57023191	NLRC5	-0.1141	0.0195	4.759e-09
cg16411857	16	56989278	-	NLRC5	ENSG00000167987.11	11	61130257	VPS37C	0	0.0314458	0.751863	8.23547	-15.502	chr16:57023191	NLRC5	-0.1141	0.0195	4.759e-09
cg16411857	16	56989278	-	NLRC5	ENSG00000100139.13	22	37905657	MICALL1	0	0.0314254	-0.693785	-8.23272	-15.4923	chr16:57023191	NLRC5	-0.1141	0.0195	4.759e-09
cg16411857	16	56989278	-	NLRC5	ENSG00000229474.6	15	44665732	PATL2	0	0.0314179	-1.55651	-8.2317	-15.4887	chr16:57023191	NLRC5	-0.1141	0.0195	4.759e-09
cg16411857	16	56989278	-	NLRC5	ENSG00000256262.1	12	109052350	USP30-AS1	0	0.0313165	-1.10654	-8.21798	-15.4406	chr16:57023191	NLRC5	-0.1141	0.0195	4.759e-09
cg16411857	16	56989278	-	NLRC5	ENSG00000261644.2	16	50727417	AC007728.2	0	0.0312916	-1.18576	-8.2146	-15.4288	chr16:57023191	NLRC5	-0.1141	0.0195	4.759e-09
cg16411857	16	56989278	-	NLRC5	ENSG00000169136.11	19	49928702	ATF5	0	0.0312663	-0.963977	-8.21117	-15.4168	chr16:57023191	NLRC5	-0.1141	0.0195	4.759e-09
cg16411857	16	56989278	-	NLRC5	ENSG00000163635.18	3	63898399	ATXN7	0	0.0310158	-0.689492	-8.17715	-15.2978	chr16:57023191	NLRC5	-0.1141	0.0195	4.759e-09
cg16411857	16	56989278	-	NLRC5	ENSG00000181826.10	4	37590800	RELL1	0	0.0309456	1.44267	8.1676	-15.2645	chr16:57023191	NLRC5	-0.1141	0.0195	4.759e-09
cg16411857	16	56989278	-	NLRC5	ENSG00000162542.13	1	19682213	TMCO4	0	0.0309349	-0.647431	-8.16614	-15.2595	chr16:57023191	NLRC5	-0.1141	0.0195	4.759e-09
cg16411857	16	56989278	-	NLRC5	ENSG00000254838.5	11	6713536	GVINP1	0	0.0309324	-1.01816	-8.1658	-15.2583	chr16:57023191	NLRC5	-0.1141	0.0195	4.759e-09
cg16411857	16	56989278	-	NLRC5	ENSG00000102794.9	13	76948497	ACOD1	0	0.0308962	-0.504127	-8.16088	-15.2411	chr16:57023191	NLRC5	-0.1141	0.0195	4.759e-09
cg16411857	16	56989278	-	NLRC5	ENSG00000204642.14	6	29722775	HLA-F	0	0.0307492	-1.15748	-8.14081	-15.1713	chr16:57023191	NLRC5	-0.1141	0.0195	4.759e-09
cg16411857	16	56989278	-	NLRC5	ENSG00000244649.4	17	48646923	LINC02086	0	0.0306225	-1.30847	-8.1235	-15.1112	chr16:57023191	NLRC5	-0.1141	0.0195	4.759e-09
cg16411857	16	56989278	-	NLRC5	ENSG00000113269.14	5	179911651	RNF130	0	0.0305353	0.599516	8.11156	-15.0698	chr16:57023191	NLRC5	-0.1141	0.0195	4.759e-09
cg16411857	16	56989278	-	NLRC5	ENSG00000142089.16	11	319676	IFITM3	0	0.0305165	-4.15291	-8.10898	-15.0609	chr16:57023191	NLRC5	-0.1141	0.0195	4.759e-09
cg16411857	16	56989278	-	NLRC5	ENSG00000170275.14	3	33113979	CRTAP	0	0.0305082	0.700572	8.10785	-15.057	chr16:57023191	NLRC5	-0.1141	0.0195	4.759e-09
cg16411857	16	56989278	-	NLRC5	ENSG00000010404.18	X	149476988	IDS	0	0.0304329	0.650609	8.09752	-15.0212	chr16:57023191	NLRC5	-0.1141	0.0195	4.759e-09
cg16411857	16	56989278	-	NLRC5	ENSG00000156500.15	X	134796395	FAM122C	0	0.0303138	-0.848449	-8.08116	-14.9647	chr16:57023191	NLRC5	-0.1141	0.0195	4.759e-09
cg16411857	16	56989278	-	NLRC5	ENSG00000123610.5	2	151357592	TNFAIP6	0	0.0303019	-2.43375	-8.07952	-14.9591	chr16:57023191	NLRC5	-0.1141	0.0195	4.759e-09
cg16411857	16	56989278	-	NLRC5	ENSG00000166750.10	17	35243071	SLFN5	0	0.0302724	-1.02308	-8.07547	-14.9451	chr16:57023191	NLRC5	-0.1141	0.0195	4.759e-09
cg16411857	16	56989278	-	NLRC5	ENSG00000196358.11	9	132161676	NTNG2	0	0.0301915	-1.53673	-8.06433	-14.9067	chr16:57023191	NLRC5	-0.1141	0.0195	4.759e-09
cg16411857	16	56989278	-	NLRC5	ENSG00000163902.12	3	128619969	RPN1	0	0.0301584	0.545239	8.05977	-14.891	chr16:57023191	NLRC5	-0.1141	0.0195	4.759e-09
cg16411857	16	56989278	-	NLRC5	ENSG00000072121.16	14	67727374	ZFYVE26	0	0.0301548	-0.599223	-8.05929	-14.8893	chr16:57023191	NLRC5	-0.1141	0.0195	4.759e-09
cg16411857	16	56989278	-	NLRC5	ENSG00000100612.14	14	60144119	DHRS7	0	0.0298795	0.759605	8.02126	-14.7587	chr16:57023191	NLRC5	-0.1141	0.0195	4.759e-09
cg16411857	16	56989278	-	NLRC5	ENSG00000125827.9	20	7977346	TMX4	0	0.0297858	0.775238	8.00829	-14.7142	chr16:57023191	NLRC5	-0.1141	0.0195	4.759e-09
cg16411857	16	56989278	-	NLRC5	ENSG00000101347.9	20	36889773	SAMHD1	0	0.0297241	-0.716233	-7.99973	-14.6849	chr16:57023191	NLRC5	-0.1141	0.0195	4.759e-09
cg16411857	16	56989278	-	NLRC5	ENSG00000110880.10	12	108645109	CORO1C	0	0.0296804	0.709415	7.99368	-14.6642	chr16:57023191	NLRC5	-0.1141	0.0195	4.759e-09
cg16411857	16	56989278	-	NLRC5	ENSG00000068400.13	X	48973720	GRIPAP1	0	0.0294632	-0.597587	-7.96348	-14.5612	chr16:57023191	NLRC5	-0.1141	0.0195	4.759e-09
cg16411857	16	56989278	-	NLRC5	ENSG00000157445.15	3	54122547	CACNA2D3	0	0.029375	1.17992	7.9512	-14.5194	chr16:57023191	NLRC5	-0.1141	0.0195	4.759e-09
cg16411857	16	56989278	-	NLRC5	ENSG00000159189.12	1	22643633	C1QC	0	0.0291982	-1.70217	-7.92651	-14.4355	chr16:57023191	NLRC5	-0.1141	0.0195	4.759e-09
cg16411857	16	56989278	-	NLRC5	ENSG00000148175.12	9	121338988	STOM	0	0.0291683	-1.03103	-7.92233	-14.4214	chr16:57023191	NLRC5	-0.1141	0.0195	4.759e-09
cg16411857	16	56989278	-	NLRC5	ENSG00000136436.14	17	48830988	CALCOCO2	0	0.0291459	-0.558045	-7.91919	-14.4108	chr16:57023191	NLRC5	-0.1141	0.0195	4.759e-09
cg16411857	16	56989278	-	NLRC5	ENSG00000142039.4	19	41310172	CCDC97	0	0.0290865	-0.490513	-7.91088	-14.3826	chr16:57023191	NLRC5	-0.1141	0.0195	4.759e-09
cg16411857	16	56989278	-	NLRC5	ENSG00000165801.10	14	21070273	ARHGEF40	0	0.029039	1.37053	7.90422	-14.3601	chr16:57023191	NLRC5	-0.1141	0.0195	4.759e-09
cg16411857	16	56989278	-	NLRC5	ENSG00000131203.13	8	39902275	IDO1	0	0.0289673	-2.17694	-7.89416	-14.3261	chr16:57023191	NLRC5	-0.1141	0.0195	4.759e-09
cg16411857	16	56989278	-	NLRC5	ENSG00000137767.14	15	45631148	SQOR	0	0.0289327	-0.728444	-7.88932	-14.3097	chr16:57023191	NLRC5	-0.1141	0.0195	4.759e-09
cg16411857	16	56989278	-	NLRC5	ENSG00000103510.20	16	31114489	KAT8	0	0.028915	0.463378	7.88683	-14.3013	chr16:57023191	NLRC5	-0.1141	0.0195	4.759e-09
cg16411857	16	56989278	-	NLRC5	ENSG00000239713.9	22	39077067	APOBEC3G	0	0.0288856	-0.997658	-7.8827	-14.2873	chr16:57023191	NLRC5	-0.1141	0.0195	4.759e-09
cg16411857	16	56989278	-	NLRC5	ENSG00000174516.15	11	66466327	PELI3	0	0.028881	0.880199	7.88205	-14.2852	chr16:57023191	NLRC5	-0.1141	0.0195	4.759e-09
cg16411857	16	56989278	-	NLRC5	ENSG00000169228.14	5	177301198	RAB24	0	0.0288503	-0.767868	-7.87774	-14.2706	chr16:57023191	NLRC5	-0.1141	0.0195	4.759e-09
cg16411857	16	56989278	-	NLRC5	ENSG00000178498.16	12	57604622	DTX3	0	0.028824	-0.87708	-7.87404	-14.2581	chr16:57023191	NLRC5	-0.1141	0.0195	4.759e-09
cg16411857	16	56989278	-	NLRC5	ENSG00000089692.9	12	6772512	LAG3	0	0.028608	-1.96063	-7.84361	-14.1557	chr16:57023191	NLRC5	-0.1141	0.0195	4.759e-09
cg16411857	16	56989278	-	NLRC5	ENSG00000122733.12	9	34957608	PHF24	0	0.0284567	1.90619	7.82223	-14.084	chr16:57023191	NLRC5	-0.1141	0.0195	4.759e-09
cg16411857	16	56989278	-	NLRC5	ENSG00000118515.11	6	134169246	SGK1	0	0.0284433	1.16568	7.82033	-14.0776	chr16:57023191	NLRC5	-0.1141	0.0195	4.759e-09
cg16411857	16	56989278	-	NLRC5	ENSG00000103522.16	16	27402174	IL21R	0	0.0284159	-0.713637	-7.81646	-14.0647	chr16:57023191	NLRC5	-0.1141	0.0195	4.759e-09
cg16411857	16	56989278	-	NLRC5	ENSG00000231528.2	9	113113073	FAM225A	0	0.0283303	-1.17798	-7.80433	-14.0241	chr16:57023191	NLRC5	-0.1141	0.0195	4.759e-09
cg01243823	16	50698300	-	NOD2	ENSG00000167208.15	16	50666300	SNX20	1	0.0375431	-0.827567	-9.027	-18.4022	chr16:50732212	NOD2	-0.1715	0.025	6.582e-12
cg01243823	16	50698300	-	NOD2	ENSG00000167207.13	16	50693588	NOD2	1	0.0188428	-1.7084	-6.33391	-9.53321	chr16:50732212	NOD2	-0.1715	0.025	6.582e-12	yes
cg01243823	16	50698300	-	NOD2	ENSG00000261644.2	16	50727417	AC007728.2	1	0.0160649	-1.1145	-5.84017	-8.21825	chr16:50732212	NOD2	-0.1715	0.025	6.582e-12
cg01243823	16	50698300	-	NOD2	ENSG00000008283.16	17	63432304	CYB561	0	0.034867	-1.77687	-8.68727	-17.1279	chr16:50732212	NOD2	-0.1715	0.025	6.582e-12
cg01243823	16	50698300	-	NOD2	ENSG00000055732.13	1	85018082	MCOLN3	0	0.0334237	-1.6283	-8.49921	-16.4416	chr16:50732212	NOD2	-0.1715	0.025	6.582e-12
cg01243823	16	50698300	-	NOD2	ENSG00000174500.13	3	112120839	GCSAM	0	0.0309356	-1.45092	-8.16625	-15.2598	chr16:50732212	NOD2	-0.1715	0.025	6.582e-12
cg01243823	16	50698300	-	NOD2	ENSG00000023445.14	11	102317450	BIRC3	0	0.028602	-1.13973	-7.84276	-14.1529	chr16:50732212	NOD2	-0.1715	0.025	6.582e-12
cg27209729	11	64661452	+	NRXN2	ENSG00000254802.1	8	60965802	AC022182.2	0	0.0337218	-1.22186	-8.53834	-16.5833	chr11:64428925	NRXN2;NRXN2	-0.2522	0.029	3.046e-18
cg08548559	22	31290110	-	PIK3IP1	ENSG00000138942.16	22	31160182	RNF185	1	0.0339466	0.801469	8.56775	-16.6902	chr22:31686097	PIK3IP1;PIK3IP1	-0.2406	0.0256	5.955e-21
cg08548559	22	31290110	-	PIK3IP1	ENSG00000241878.11	22	31618491	PISD	1	0.0265674	-1.04515	-7.55076	-13.1888	chr22:31686097	PIK3IP1;PIK3IP1	-0.2406	0.0256	5.955e-21
cg08548559	22	31290110	-	PIK3IP1	ENSG00000100100.12	22	31281593	PIK3IP1	1	0.0249418	-0.991013	-7.31001	-12.419	chr22:31686097	PIK3IP1;PIK3IP1	-0.2406	0.0256	5.955e-21	yes
cg08548559	22	31290110	-	PIK3IP1	ENSG00000198089.15	22	31488688	SFI1	1	0.0162256	-0.64342	-5.86978	-8.29434	chr22:31686097	PIK3IP1;PIK3IP1	-0.2406	0.0256	5.955e-21
cg05673882	5	75566876	+	POLK	ENSG00000154165.5	3	98531978	GPR15	0	0.0285459	-3.20654	-7.83484	-14.1263	chr5:74862702	POLK	-0.1595	0.0262	1.149e-09
cg17602444	7	605181	-	PRKAR1B	ENSG00000173825.7	11	65354751	TIGD3	0	0.0309486	2.12854	8.16801	-15.266	chr7:644819	PRKAR1B;PRKAR1B;PRKAR1B;PRKAR1B;PRKAR1B;PRKAR1B	-0.2129	0.0344	6.196e-10
cg17602444	7	605181	-	PRKAR1B	ENSG00000187554.13	1	223109404	TLR5	0	0.0296589	-2.14931	-7.9907	-14.6541	chr7:644819	PRKAR1B;PRKAR1B;PRKAR1B;PRKAR1B;PRKAR1B;PRKAR1B	-0.2129	0.0344	6.196e-10
cg03998636	13	110557773	-	RAB20	ENSG00000139832.5	13	110523066	RAB20	1	0.0386432	-3.31174	-9.16355	-18.9267	chr13:111210121	RAB20	-0.3302	0.0478	5.066e-12	yes
cg03998636	13	110557773	-	RAB20	ENSG00000121413.12	19	58083838	ZSCAN18	0	0.0300906	2.2806	8.05042	-14.8588	chr13:111210121	RAB20	-0.3302	0.0478	5.066e-12
cg17501210	6	166556763	-	RPS6KA2	ENSG00000026297.15	6	166929504	RNASET2	1	0.0170202	-1.34329	-6.01421	-8.67061	chr6:166970252	RPS6KA2;RPS6KA2	-0.3043	0.0232	3.709e-39
cg17501210	6	166556763	-	RPS6KA2	ENSG00000187554.13	1	223109404	TLR5	0	0.049697	-2.27215	-10.4521	-24.2216	chr6:166970252	RPS6KA2;RPS6KA2	-0.3043	0.0232	3.709e-39
cg17501210	6	166556763	-	RPS6KA2	ENSG00000112053.13	6	35943514	SLC26A8	0	0.0387376	-2.62172	-9.17518	-18.9718	chr6:166970252	RPS6KA2;RPS6KA2	-0.3043	0.0232	3.709e-39
cg17501210	6	166556763	-	RPS6KA2	ENSG00000078804.13	20	34704339	TP53INP2	0	0.0378215	2.14294	9.06172	-18.5349	chr6:166970252	RPS6KA2;RPS6KA2	-0.3043	0.0232	3.709e-39
cg17501210	6	166556763	-	RPS6KA2	ENSG00000183762.12	22	29073078	KREMEN1	0	0.0374331	-3.17792	-9.01325	-18.3498	chr6:166970252	RPS6KA2;RPS6KA2	-0.3043	0.0232	3.709e-39
cg17501210	6	166556763	-	RPS6KA2	ENSG00000103005.11	16	57999546	USB1	0	0.035484	-1.02501	-8.76659	-17.4215	chr6:166970252	RPS6KA2;RPS6KA2	-0.3043	0.0232	3.709e-39
cg17501210	6	166556763	-	RPS6KA2	ENSG00000182389.19	2	151832768	CACNB4	0	0.0343763	2.17954	8.62372	-16.8945	chr6:166970252	RPS6KA2;RPS6KA2	-0.3043	0.0232	3.709e-39
cg17501210	6	166556763	-	RPS6KA2	ENSG00000173825.7	11	65354751	TIGD3	0	0.0343503	1.83137	8.62035	-16.8821	chr6:166970252	RPS6KA2;RPS6KA2	-0.3043	0.0232	3.709e-39
cg17501210	6	166556763	-	RPS6KA2	ENSG00000254802.1	8	60965802	AC022182.2	0	0.0331803	-1.48844	-8.46714	-16.3259	chr6:166970252	RPS6KA2;RPS6KA2	-0.3043	0.0232	3.709e-39
cg17501210	6	166556763	-	RPS6KA2	ENSG00000108950.12	17	68535113	FAM20A	0	0.0323847	-1.96631	-8.36157	-15.9479	chr6:166970252	RPS6KA2;RPS6KA2	-0.3043	0.0232	3.709e-39
cg17501210	6	166556763	-	RPS6KA2	ENSG00000152270.9	11	14643804	PDE3B	0	0.0317205	1.12586	8.27254	-15.6324	chr6:166970252	RPS6KA2;RPS6KA2	-0.3043	0.0232	3.709e-39
cg17501210	6	166556763	-	RPS6KA2	ENSG00000072134.15	17	19215615	EPN2	0	0.0314064	1.44748	8.23014	-15.4833	chr6:166970252	RPS6KA2;RPS6KA2	-0.3043	0.0232	3.709e-39
cg17501210	6	166556763	-	RPS6KA2	ENSG00000172794.20	17	74670578	RAB37	0	0.0286017	0.842466	7.84271	-14.1527	chr6:166970252	RPS6KA2;RPS6KA2	-0.3043	0.0232	3.709e-39
cg18608055	19	1130866	-	SBNO2	ENSG00000099817.12	19	1086574	POLR2E	1	0.0155538	0.767501	5.74503	-7.97612	chr19:1130866	SBNO2;SBNO2	-0.5952	0.0435	1.088e-42
cg18608055	19	1130866	-	SBNO2	ENSG00000187554.13	1	223109404	TLR5	0	0.0577442	-3.63338	-11.3146	-28.1072	chr19:1130866	SBNO2;SBNO2	-0.5952	0.0435	1.088e-42
cg18608055	19	1130866	-	SBNO2	ENSG00000163568.15	1	159062484	AIM2	0	0.0549882	-4.46356	-11.0252	-26.7734	chr19:1130866	SBNO2;SBNO2	-0.5952	0.0435	1.088e-42
cg18608055	19	1130866	-	SBNO2	ENSG00000181826.10	4	37590800	RELL1	0	0.0541262	3.40372	10.9334	-26.3569	chr19:1130866	SBNO2;SBNO2	-0.5952	0.0435	1.088e-42
cg18608055	19	1130866	-	SBNO2	ENSG00000173825.7	11	65354751	TIGD3	0	0.0533818	3.38682	10.8537	-25.9975	chr19:1130866	SBNO2;SBNO2	-0.5952	0.0435	1.088e-42
cg18608055	19	1130866	-	SBNO2	ENSG00000178075.20	3	113828182	GRAMD1C	0	0.0526032	4.38008	10.7698	-25.6218	chr19:1130866	SBNO2;SBNO2	-0.5952	0.0435	1.088e-42
cg27469606	19	1154485	+	SBNO2	ENSG00000173825.7	11	65354751	TIGD3	0	0.0518879	4.2641	10.6923	-25.2768	chr19:1154485	SBNO2	-0.2293	0.0264	4.073e-18
cg18608055	19	1130866	-	SBNO2	ENSG00000112053.13	6	35943514	SLC26A8	0	0.0514228	-4.48107	-10.6417	-25.0526	chr19:1130866	SBNO2;SBNO2	-0.5952	0.0435	1.088e-42
cg18608055	19	1130866	-	SBNO2	ENSG00000198019.12	1	121087345	FCGR1B	0	0.0506757	-5.21508	-10.56	-24.6928	chr19:1130866	SBNO2;SBNO2	-0.5952	0.0435	1.088e-42
cg18608055	19	1130866	-	SBNO2	ENSG00000072134.15	17	19215615	EPN2	0	0.0498987	2.70666	10.4744	-24.3187	chr19:1130866	SBNO2;SBNO2	-0.5952	0.0435	1.088e-42
cg18608055	19	1130866	-	SBNO2	ENSG00000150337.13	1	149782671	FCGR1A	0	0.0479798	-6.11142	-10.2607	-23.396	chr19:1130866	SBNO2;SBNO2	-0.5952	0.0435	1.088e-42
cg27469606	19	1154485	+	SBNO2	ENSG00000197965.12	1	167721192	MPZL1	0	0.0448879	4.82389	9.90847	-21.9123	chr19:1154485	SBNO2	-0.2293	0.0264	4.073e-18
cg18608055	19	1130866	-	SBNO2	ENSG00000158156.7	1	27959462	XKR8	0	0.044869	1.76906	9.90629	-21.9033	chr19:1130866	SBNO2;SBNO2	-0.5952	0.0435	1.088e-42
cg23866916	19	1155738	+	SBNO2	ENSG00000183762.12	22	29073078	KREMEN1	0	0.0448156	-7.15425	-9.90012	-21.8777	chr19:1155738	SBNO2	-0.4827	0.0612	2.971e-15
cg23866916	19	1155738	+	SBNO2	ENSG00000187554.13	1	223109404	TLR5	0	0.0443294	-4.41523	-9.84376	-21.6447	chr19:1155738	SBNO2	-0.4827	0.0612	2.971e-15
cg18608055	19	1130866	-	SBNO2	ENSG00000103005.11	16	57999546	USB1	0	0.0435206	-1.684	-9.74942	-21.2574	chr19:1130866	SBNO2;SBNO2	-0.5952	0.0435	1.088e-42
cg18608055	19	1130866	-	SBNO2	ENSG00000105639.18	19	17824780	JAK3	0	0.0434566	-1.87308	-9.74193	-21.2267	chr19:1130866	SBNO2;SBNO2	-0.5952	0.0435	1.088e-42
cg18608055	19	1130866	-	SBNO2	ENSG00000112062.10	6	36027677	MAPK14	0	0.0431546	-1.64801	-9.70649	-21.0822	chr19:1130866	SBNO2;SBNO2	-0.5952	0.0435	1.088e-42
cg18608055	19	1130866	-	SBNO2	ENSG00000258819.1	14	77069180	LINC02289	0	0.0426767	4.48778	9.65018	-20.8535	chr19:1130866	SBNO2;SBNO2	-0.5952	0.0435	1.088e-42
cg18608055	19	1130866	-	SBNO2	ENSG00000108950.12	17	68535113	FAM20A	0	0.0426666	-3.3482	-9.64898	-20.8487	chr19:1130866	SBNO2;SBNO2	-0.5952	0.0435	1.088e-42
cg18608055	19	1130866	-	SBNO2	ENSG00000078804.13	20	34704339	TP53INP2	0	0.0414255	3.32705	9.50145	-20.2552	chr19:1130866	SBNO2;SBNO2	-0.5952	0.0435	1.088e-42
cg18608055	19	1130866	-	SBNO2	ENSG00000265531.3	1	143874793	FCGR1CP	0	0.0413774	-4.64669	-9.49571	-20.2322	chr19:1130866	SBNO2;SBNO2	-0.5952	0.0435	1.088e-42
cg18608055	19	1130866	-	SBNO2	ENSG00000113368.12	5	126776623	LMNB1	0	0.0412025	-2.34732	-9.47475	-20.1486	chr19:1130866	SBNO2;SBNO2	-0.5952	0.0435	1.088e-42
cg23866916	19	1155738	+	SBNO2	ENSG00000103005.11	16	57999546	USB1	0	0.0410397	-2.26802	-9.4552	-20.0708	chr19:1155738	SBNO2	-0.4827	0.0612	2.971e-15
cg18608055	19	1130866	-	SBNO2	ENSG00000135636.14	2	71453722	DYSF	0	0.0410227	-2.18182	-9.45317	-20.0627	chr19:1130866	SBNO2;SBNO2	-0.5952	0.0435	1.088e-42
cg18608055	19	1130866	-	SBNO2	ENSG00000120217.14	9	5450503	CD274	0	0.0408427	-4.84844	-9.43152	-19.9767	chr19:1130866	SBNO2;SBNO2	-0.5952	0.0435	1.088e-42
cg18608055	19	1130866	-	SBNO2	ENSG00000010361.13	19	49806869	FUZ	0	0.0406087	1.97282	9.40331	-19.8649	chr19:1130866	SBNO2;SBNO2	-0.5952	0.0435	1.088e-42
cg18608055	19	1130866	-	SBNO2	ENSG00000182541.18	22	31212239	LIMK2	0	0.0404127	-2.05921	-9.37964	-19.7713	chr19:1130866	SBNO2;SBNO2	-0.5952	0.0435	1.088e-42
cg18608055	19	1130866	-	SBNO2	ENSG00000123338.13	12	54497752	NCKAP1L	0	0.0400567	-0.98935	-9.3365	-19.6013	chr19:1130866	SBNO2;SBNO2	-0.5952	0.0435	1.088e-42
cg18608055	19	1130866	-	SBNO2	ENSG00000182389.19	2	151832768	CACNB4	0	0.0399191	3.48426	9.31978	-19.5356	chr19:1130866	SBNO2;SBNO2	-0.5952	0.0435	1.088e-42
cg18608055	19	1130866	-	SBNO2	ENSG00000183621.15	10	30820207	ZNF438	0	0.0393135	-2.15926	-9.2459	-19.2465	chr19:1130866	SBNO2;SBNO2	-0.5952	0.0435	1.088e-42
cg18608055	19	1130866	-	SBNO2	ENSG00000138764.15	4	77157207	CCNG2	0	0.0390101	1.69661	9.2087	-19.1018	chr19:1130866	SBNO2;SBNO2	-0.5952	0.0435	1.088e-42
cg18608055	19	1130866	-	SBNO2	ENSG00000108861.9	17	43766125	DUSP3	0	0.0389945	-1.72006	-9.20679	-19.0943	chr19:1130866	SBNO2;SBNO2	-0.5952	0.0435	1.088e-42
cg18608055	19	1130866	-	SBNO2	ENSG00000163754.17	3	148991341	GYG1	0	0.0380731	-1.8585	-9.093	-18.6548	chr19:1130866	SBNO2;SBNO2	-0.5952	0.0435	1.088e-42
cg18608055	19	1130866	-	SBNO2	ENSG00000092200.12	14	21287939	RPGRIP1	0	0.0378892	2.70893	9.07015	-18.5672	chr19:1130866	SBNO2;SBNO2	-0.5952	0.0435	1.088e-42
cg27469606	19	1154485	+	SBNO2	ENSG00000112053.13	6	35943514	SLC26A8	0	0.0377467	-4.90277	-9.0524	-18.4992	chr19:1154485	SBNO2	-0.2293	0.0264	4.073e-18
cg18608055	19	1130866	-	SBNO2	ENSG00000137757.11	11	104994235	CASP5	0	0.0376577	-3.95919	-9.04131	-18.4568	chr19:1130866	SBNO2;SBNO2	-0.5952	0.0435	1.088e-42
cg18608055	19	1130866	-	SBNO2	ENSG00000167261.14	16	67987394	DPEP2	0	0.0373324	1.75261	9.00066	-18.3018	chr19:1130866	SBNO2;SBNO2	-0.5952	0.0435	1.088e-42
cg18608055	19	1130866	-	SBNO2	ENSG00000138772.13	4	78551747	ANXA3	0	0.0372692	-3.68705	-8.99273	-18.2717	chr19:1130866	SBNO2;SBNO2	-0.5952	0.0435	1.088e-42
cg18608055	19	1130866	-	SBNO2	ENSG00000114650.20	3	47413681	SCAP	0	0.0371475	1.48213	8.97748	-18.2137	chr19:1130866	SBNO2;SBNO2	-0.5952	0.0435	1.088e-42
cg23866916	19	1155738	+	SBNO2	ENSG00000106683.15	7	74082933	LIMK1	0	0.0367475	-2.87859	-8.92716	-18.0231	chr19:1155738	SBNO2	-0.4827	0.0612	2.971e-15
cg07573872	19	1126342	-	SBNO2	ENSG00000173825.7	11	65354751	TIGD3	0	0.036685	1.94224	8.91926	-17.9933	chr19:1126342	SBNO2;SBNO2	-0.419	0.0347	1.586e-33
cg23866916	19	1155738	+	SBNO2	ENSG00000258819.1	14	77069180	LINC02289	0	0.0365307	5.75858	8.89977	-17.9198	chr19:1155738	SBNO2	-0.4827	0.0612	2.971e-15
cg18608055	19	1130866	-	SBNO2	ENSG00000196470.12	16	48356364	SIAH1	0	0.0361049	1.56394	8.8458	-17.7171	chr19:1130866	SBNO2;SBNO2	-0.5952	0.0435	1.088e-42
cg23866916	19	1155738	+	SBNO2	ENSG00000183621.15	10	30820207	ZNF438	0	0.0360791	-2.86887	-8.84252	-17.7048	chr19:1155738	SBNO2	-0.4827	0.0612	2.971e-15
cg18608055	19	1130866	-	SBNO2	ENSG00000155111.15	6	110609978	CDK19	0	0.03587	1.30839	8.81592	-17.6053	chr19:1130866	SBNO2;SBNO2	-0.5952	0.0435	1.088e-42
cg27469606	19	1154485	+	SBNO2	ENSG00000181826.10	4	37590800	RELL1	0	0.035557	3.52299	8.77594	-17.4562	chr19:1154485	SBNO2	-0.2293	0.0264	4.073e-18
cg18608055	19	1130866	-	SBNO2	ENSG00000126822.17	14	64704102	PLEKHG3	0	0.0352882	1.80394	8.74148	-17.3283	chr19:1130866	SBNO2;SBNO2	-0.5952	0.0435	1.088e-42
cg18608055	19	1130866	-	SBNO2	ENSG00000134684.10	1	32775237	YARS	0	0.0351311	-1.09791	-8.72129	-17.2536	chr19:1130866	SBNO2;SBNO2	-0.5952	0.0435	1.088e-42
cg18608055	19	1130866	-	SBNO2	ENSG00000198216.12	1	181317690	CACNA1E	0	0.0349537	-3.36949	-8.69844	-17.1691	chr19:1130866	SBNO2;SBNO2	-0.5952	0.0435	1.088e-42
cg18608055	19	1130866	-	SBNO2	ENSG00000147168.12	X	71107404	IL2RG	0	0.0348072	-1.37362	-8.67954	-17.0995	chr19:1130866	SBNO2;SBNO2	-0.5952	0.0435	1.088e-42
cg27469606	19	1154485	+	SBNO2	ENSG00000158156.7	1	27959462	XKR8	0	0.03476	1.98842	8.67344	-17.077	chr19:1154485	SBNO2	-0.2293	0.0264	4.073e-18
cg18608055	19	1130866	-	SBNO2	ENSG00000073331.18	4	112285509	ALPK1	0	0.0345885	-1.82672	-8.65125	-16.9954	chr19:1130866	SBNO2;SBNO2	-0.5952	0.0435	1.088e-42
cg18608055	19	1130866	-	SBNO2	ENSG00000128512.21	7	111726110	DOCK4	0	0.0338375	-3.38446	-8.55349	-16.6383	chr19:1130866	SBNO2;SBNO2	-0.5952	0.0435	1.088e-42
cg23866916	19	1155738	+	SBNO2	ENSG00000255398.2	12	122714756	HCAR3	0	0.0336627	-4.23596	-8.53059	-16.5552	chr19:1155738	SBNO2	-0.4827	0.0612	2.971e-15
cg18608055	19	1130866	-	SBNO2	ENSG00000163346.17	1	154944076	PBXIP1	0	0.0336313	1.50923	8.52648	-16.5403	chr19:1130866	SBNO2;SBNO2	-0.5952	0.0435	1.088e-42
cg18608055	19	1130866	-	SBNO2	ENSG00000100307.13	22	39120167	CBX7	0	0.0335428	1.19672	8.51486	-16.4982	chr19:1130866	SBNO2;SBNO2	-0.5952	0.0435	1.088e-42
cg18608055	19	1130866	-	SBNO2	ENSG00000108424.10	17	47649476	KPNB1	0	0.0334906	-1.08485	-8.50801	-16.4734	chr19:1130866	SBNO2;SBNO2	-0.5952	0.0435	1.088e-42
cg18608055	19	1130866	-	SBNO2	ENSG00000216588.9	19	44613563	IGSF23	0	0.0332999	1.87074	8.48291	-16.3827	chr19:1130866	SBNO2;SBNO2	-0.5952	0.0435	1.088e-42
cg18608055	19	1130866	-	SBNO2	ENSG00000148926.10	11	10305073	ADM	0	0.0332651	-3.21253	-8.47832	-16.3662	chr19:1130866	SBNO2;SBNO2	-0.5952	0.0435	1.088e-42
cg18608055	19	1130866	-	SBNO2	ENSG00000005302.18	X	11758159	MSL3	0	0.0332633	-1.19215	-8.47808	-16.3653	chr19:1130866	SBNO2;SBNO2	-0.5952	0.0435	1.088e-42
cg07573872	19	1126342	-	SBNO2	ENSG00000049089.15	1	40300489	COL9A2	0	0.0332079	1.89168	8.47077	-16.339	chr19:1126342	SBNO2;SBNO2	-0.419	0.0347	1.586e-33
cg23866916	19	1155738	+	SBNO2	ENSG00000173825.7	11	65354751	TIGD3	0	0.0331768	3.70308	8.46668	-16.3242	chr19:1155738	SBNO2	-0.4827	0.0612	2.971e-15
cg18608055	19	1130866	-	SBNO2	ENSG00000182054.9	15	90083045	IDH2	0	0.0331632	-1.28366	-8.46488	-16.3178	chr19:1130866	SBNO2;SBNO2	-0.5952	0.0435	1.088e-42
cg27469606	19	1154485	+	SBNO2	ENSG00000135525.18	6	136342281	MAP7	0	0.0330258	4.21199	8.44673	-16.2525	chr19:1154485	SBNO2	-0.2293	0.0264	4.073e-18
cg18608055	19	1130866	-	SBNO2	ENSG00000255112.2	18	11851396	CHMP1B	0	0.0324352	1.21565	8.36831	-15.9719	chr19:1130866	SBNO2;SBNO2	-0.5952	0.0435	1.088e-42
cg18608055	19	1130866	-	SBNO2	ENSG00000137752.24	11	105025443	CASP1	0	0.0323754	-1.62662	-8.36033	-15.9434	chr19:1130866	SBNO2;SBNO2	-0.5952	0.0435	1.088e-42
cg18608055	19	1130866	-	SBNO2	ENSG00000157551.19	21	38155549	KCNJ15	0	0.0323415	-2.69852	-8.3558	-15.9273	chr19:1130866	SBNO2;SBNO2	-0.5952	0.0435	1.088e-42
cg18608055	19	1130866	-	SBNO2	ENSG00000022567.9	8	141207166	SLC45A4	0	0.0322628	2.07847	8.34529	-15.89	chr19:1130866	SBNO2;SBNO2	-0.5952	0.0435	1.088e-42
cg18608055	19	1130866	-	SBNO2	ENSG00000196850.6	12	110533245	PPTC7	0	0.0321005	1.17854	8.32357	-15.8129	chr19:1130866	SBNO2;SBNO2	-0.5952	0.0435	1.088e-42
cg18608055	19	1130866	-	SBNO2	ENSG00000151726.14	4	184755595	ACSL1	0	0.0316854	-2.12148	-8.26781	-15.6157	chr19:1130866	SBNO2;SBNO2	-0.5952	0.0435	1.088e-42
cg23866916	19	1155738	+	SBNO2	ENSG00000105639.18	19	17824780	JAK3	0	0.0315448	-2.21331	-8.24885	-15.549	chr19:1155738	SBNO2	-0.4827	0.0612	2.971e-15
cg18608055	19	1130866	-	SBNO2	ENSG00000105011.9	19	14119512	ASF1B	0	0.0314166	2.30095	8.23153	-15.4881	chr19:1130866	SBNO2;SBNO2	-0.5952	0.0435	1.088e-42
cg18608055	19	1130866	-	SBNO2	ENSG00000091106.19	2	32224453	NLRC4	0	0.0313011	-1.6157	-8.21589	-15.4333	chr19:1130866	SBNO2;SBNO2	-0.5952	0.0435	1.088e-42
cg18608055	19	1130866	-	SBNO2	ENSG00000152061.23	1	174159410	RABGAP1L	0	0.0312691	1.38662	8.21155	-15.4181	chr19:1130866	SBNO2;SBNO2	-0.5952	0.0435	1.088e-42
cg18608055	19	1130866	-	SBNO2	ENSG00000125827.9	20	7977346	TMX4	0	0.0311313	1.41387	8.19286	-15.3527	chr19:1130866	SBNO2;SBNO2	-0.5952	0.0435	1.088e-42
cg27469606	19	1154485	+	SBNO2	ENSG00000121413.12	19	58083838	ZSCAN18	0	0.0309802	2.8485	8.17231	-15.281	chr19:1154485	SBNO2	-0.2293	0.0264	4.073e-18
cg18608055	19	1130866	-	SBNO2	ENSG00000124813.22	6	45328157	RUNX2	0	0.0309285	1.6999	8.16527	-15.2564	chr19:1130866	SBNO2;SBNO2	-0.5952	0.0435	1.088e-42
cg18608055	19	1130866	-	SBNO2	ENSG00000126262.4	19	35443907	FFAR2	0	0.0308379	-2.17283	-8.15293	-15.2134	chr19:1130866	SBNO2;SBNO2	-0.5952	0.0435	1.088e-42
cg18608055	19	1130866	-	SBNO2	ENSG00000213085.10	1	159872364	CFAP45	0	0.0306962	2.99323	8.13358	-15.1462	chr19:1130866	SBNO2;SBNO2	-0.5952	0.0435	1.088e-42
cg18608055	19	1130866	-	SBNO2	ENSG00000197852.11	1	111680630	INKA2	0	0.0306552	1.78224	8.12797	-15.1267	chr19:1130866	SBNO2;SBNO2	-0.5952	0.0435	1.088e-42
cg18608055	19	1130866	-	SBNO2	ENSG00000121413.12	19	58083838	ZSCAN18	0	0.0305772	2.21602	8.1173	-15.0897	chr19:1130866	SBNO2;SBNO2	-0.5952	0.0435	1.088e-42
cg23866916	19	1155738	+	SBNO2	ENSG00000078804.13	20	34704339	TP53INP2	0	0.0303276	3.94816	8.08306	-14.9713	chr19:1155738	SBNO2	-0.4827	0.0612	2.971e-15
cg18608055	19	1130866	-	SBNO2	ENSG00000162413.16	1	6590724	KLHL21	0	0.0303061	1.14775	8.08011	-14.9611	chr19:1130866	SBNO2;SBNO2	-0.5952	0.0435	1.088e-42
cg18608055	19	1130866	-	SBNO2	ENSG00000197646.7	9	5510570	PDCD1LG2	0	0.0301071	-2.54741	-8.0527	-14.8666	chr19:1130866	SBNO2;SBNO2	-0.5952	0.0435	1.088e-42
cg18608055	19	1130866	-	SBNO2	ENSG00000146122.17	6	39792298	DAAM2	0	0.0300578	6.96838	8.04591	-14.8433	chr19:1130866	SBNO2;SBNO2	-0.5952	0.0435	1.088e-42
cg18608055	19	1130866	-	SBNO2	ENSG00000106683.15	7	74082933	LIMK1	0	0.0298217	-1.86974	-8.01326	-14.7313	chr19:1130866	SBNO2;SBNO2	-0.5952	0.0435	1.088e-42
cg23866916	19	1155738	+	SBNO2	ENSG00000112053.13	6	35943514	SLC26A8	0	0.0297857	-4.72997	-8.00828	-14.7142	chr19:1155738	SBNO2	-0.4827	0.0612	2.971e-15
cg23866916	19	1155738	+	SBNO2	ENSG00000112062.10	6	36027677	MAPK14	0	0.0296833	-1.89562	-7.99408	-14.6656	chr19:1155738	SBNO2	-0.4827	0.0612	2.971e-15
cg07573872	19	1126342	-	SBNO2	ENSG00000148926.10	11	10305073	ADM	0	0.0296701	-2.09882	-7.99225	-14.6593	chr19:1126342	SBNO2;SBNO2	-0.419	0.0347	1.586e-33
cg27469606	19	1154485	+	SBNO2	ENSG00000099991.18	22	24011192	CABIN1	0	0.0296695	1.92994	7.99217	-14.6591	chr19:1154485	SBNO2	-0.2293	0.0264	4.073e-18
cg27469606	19	1154485	+	SBNO2	ENSG00000010361.13	19	49806869	FUZ	0	0.0294048	2.14381	7.95535	-14.5335	chr19:1154485	SBNO2	-0.2293	0.0264	4.073e-18
cg18608055	19	1130866	-	SBNO2	ENSG00000185905.4	16	29742463	C16orf54	0	0.0293926	1.22493	7.95365	-14.5277	chr19:1130866	SBNO2;SBNO2	-0.5952	0.0435	1.088e-42
cg18608055	19	1130866	-	SBNO2	ENSG00000105520.10	19	11355386	PLPPR2	0	0.0293226	1.34483	7.94388	-14.4945	chr19:1130866	SBNO2;SBNO2	-0.5952	0.0435	1.088e-42
cg18608055	19	1130866	-	SBNO2	ENSG00000073150.13	22	50170731	PANX2	0	0.0291796	2.45472	7.92391	-14.4267	chr19:1130866	SBNO2;SBNO2	-0.5952	0.0435	1.088e-42
cg18608055	19	1130866	-	SBNO2	ENSG00000049089.15	1	40300489	COL9A2	0	0.0291761	2.56318	7.92342	-14.4251	chr19:1130866	SBNO2;SBNO2	-0.5952	0.0435	1.088e-42
cg23866916	19	1155738	+	SBNO2	ENSG00000184557.4	17	78356778	SOCS3	0	0.0291568	-4.51186	-7.92072	-14.4159	chr19:1155738	SBNO2	-0.4827	0.0612	2.971e-15
cg18608055	19	1130866	-	SBNO2	ENSG00000167987.11	11	61130257	VPS37C	0	0.0291481	1.29135	7.9195	-14.4118	chr19:1130866	SBNO2;SBNO2	-0.5952	0.0435	1.088e-42
cg18608055	19	1130866	-	SBNO2	ENSG00000163565.18	1	158999968	IFI16	0	0.02895	-2.14728	-7.89174	-14.3179	chr19:1130866	SBNO2;SBNO2	-0.5952	0.0435	1.088e-42
cg23866916	19	1155738	+	SBNO2	ENSG00000146122.17	6	39792298	DAAM2	0	0.0289041	9.47725	7.88529	-14.2961	chr19:1155738	SBNO2	-0.4827	0.0612	2.971e-15
cg18608055	19	1130866	-	SBNO2	ENSG00000119686.10	14	75578620	FLVCR2	0	0.0288596	-1.88219	-7.87904	-14.275	chr19:1130866	SBNO2;SBNO2	-0.5952	0.0435	1.088e-42
cg18608055	19	1130866	-	SBNO2	ENSG00000137767.14	15	45631148	SQOR	0	0.0288517	-1.29768	-7.87793	-14.2713	chr19:1130866	SBNO2;SBNO2	-0.5952	0.0435	1.088e-42
cg07573872	19	1126342	-	SBNO2	ENSG00000112053.13	6	35943514	SLC26A8	0	0.0285293	-2.30894	-7.83249	-14.1184	chr19:1126342	SBNO2;SBNO2	-0.419	0.0347	1.586e-33
cg18608055	19	1130866	-	SBNO2	ENSG00000165175.15	X	38801432	MID1IP1	0	0.0284626	1.58354	7.82306	-14.0868	chr19:1130866	SBNO2;SBNO2	-0.5952	0.0435	1.088e-42
cg18608055	19	1130866	-	SBNO2	ENSG00000255221.3	11	105092469	CARD17	0	0.0283063	-1.6117	-7.80092	-14.0127	chr19:1130866	SBNO2;SBNO2	-0.5952	0.0435	1.088e-42
cg00159243	12	108630022	-	SELPLG	ENSG00000257221.3	12	108628687	AC007569.1	1	0.0135074	1.19261	5.34821	-7.00552	chr12:109023799	SELPLG	-0.5109	0.0455	2.765e-29
cg00159243	12	108630022	-	SELPLG	ENSG00000078804.13	20	34704339	TP53INP2	0	0.0333334	2.80989	8.48732	-16.3986	chr12:109023799	SELPLG	-0.5109	0.0455	2.765e-29
cg00159243	12	108630022	-	SELPLG	ENSG00000049089.15	1	40300489	COL9A2	0	0.0310014	2.4876	8.17519	-15.291	chr12:109023799	SELPLG	-0.5109	0.0455	2.765e-29
cg00159243	12	108630022	-	SELPLG	ENSG00000184602.6	16	11668455	SNN	0	0.0309471	1.26308	8.1678	-15.2652	chr12:109023799	SELPLG	-0.5109	0.0455	2.765e-29
cg00159243	12	108630022	-	SELPLG	ENSG00000117318.9	1	23557926	ID3	0	0.0308892	2.0292	8.15992	-15.2378	chr12:109023799	SELPLG	-0.5109	0.0455	2.765e-29
cg00159243	12	108630022	-	SELPLG	ENSG00000162894.12	1	206903317	FCMR	0	0.029049	1.33116	7.90562	-14.3648	chr12:109023799	SELPLG	-0.5109	0.0455	2.765e-29
cg00159243	12	108630022	-	SELPLG	ENSG00000073150.13	22	50170731	PANX2	0	0.0285984	2.28801	7.84225	-14.1512	chr12:109023799	SELPLG	-0.5109	0.0455	2.765e-29
cg24925163	2	127700673	+	SFT2D3	ENSG00000128438.10	17	16922915	TBC1D27P	0	0.0477934	-6.46756	-10.2397	-23.3064	chr2:128458248	SFT2D3	0.2716	0.0357	3.025e-14
cg24925163	2	127700673	+	SFT2D3	ENSG00000169031.19	2	227164565	COL4A3	0	0.0467841	-4.41727	-10.1256	-22.8218	chr2:128458248	SFT2D3	0.2716	0.0357	3.025e-14
cg24925163	2	127700673	+	SFT2D3	ENSG00000058335.15	15	78959947	RASGRF1	0	0.0427147	-2.36286	-9.65467	-20.8717	chr2:128458248	SFT2D3	0.2716	0.0357	3.025e-14
cg24925163	2	127700673	+	SFT2D3	ENSG00000240505.8	17	16929816	TNFRSF13B	0	0.0418469	-5.75499	-9.55176	-20.4566	chr2:128458248	SFT2D3	0.2716	0.0357	3.025e-14
cg24925163	2	127700673	+	SFT2D3	ENSG00000081052.12	2	227002711	COL4A4	0	0.041444	-3.71998	-9.50367	-20.264	chr2:128458248	SFT2D3	0.2716	0.0357	3.025e-14
cg24925163	2	127700673	+	SFT2D3	ENSG00000102221.14	X	46912276	JADE3	0	0.0393662	-3.19733	-9.25235	-19.2717	chr2:128458248	SFT2D3	0.2716	0.0357	3.025e-14
cg24925163	2	127700673	+	SFT2D3	ENSG00000109436.8	4	140620782	TBC1D9	0	0.0381708	-2.71216	-9.10512	-18.7014	chr2:128458248	SFT2D3	0.2716	0.0357	3.025e-14
cg24925163	2	127700673	+	SFT2D3	ENSG00000150625.16	4	175632934	GPM6A	0	0.037921	-3.26112	-9.07411	-18.5824	chr2:128458248	SFT2D3	0.2716	0.0357	3.025e-14
cg24925163	2	127700673	+	SFT2D3	ENSG00000224137.1	2	207662375	LINC01857	0	0.0372402	-3.86722	-8.98911	-18.2579	chr2:128458248	SFT2D3	0.2716	0.0357	3.025e-14
cg24925163	2	127700673	+	SFT2D3	ENSG00000011590.14	19	35704558	ZBTB32	0	0.0367387	-4.54103	-8.92604	-18.0189	chr2:128458248	SFT2D3	0.2716	0.0357	3.025e-14
cg24925163	2	127700673	+	SFT2D3	ENSG00000144645.13	3	31657890	OSBPL10	0	0.0360697	-4.78381	-8.84133	-17.7003	chr2:128458248	SFT2D3	0.2716	0.0357	3.025e-14
cg24925163	2	127700673	+	SFT2D3	ENSG00000002745.13	7	121325367	WNT16	0	0.035431	-2.62425	-8.7598	-17.3963	chr2:128458248	SFT2D3	0.2716	0.0357	3.025e-14
cg24925163	2	127700673	+	SFT2D3	ENSG00000008853.16	8	22987417	RHOBTB2	0	0.0349679	-2.83783	-8.70028	-17.1759	chr2:128458248	SFT2D3	0.2716	0.0357	3.025e-14
cg24925163	2	127700673	+	SFT2D3	ENSG00000167748.11	19	50819146	KLK1	0	0.0339214	-3.09457	-8.56446	-16.6782	chr2:128458248	SFT2D3	0.2716	0.0357	3.025e-14
cg24925163	2	127700673	+	SFT2D3	ENSG00000123095.6	12	26120030	BHLHE41	0	0.0331321	-3.44277	-8.46078	-16.303	chr2:128458248	SFT2D3	0.2716	0.0357	3.025e-14
cg24925163	2	127700673	+	SFT2D3	ENSG00000162896.6	1	206928522	PIGR	0	0.0326877	-1.40758	-8.4019	-16.0918	chr2:128458248	SFT2D3	0.2716	0.0357	3.025e-14
cg24925163	2	127700673	+	SFT2D3	ENSG00000162894.12	1	206903317	FCMR	0	0.031891	-1.80498	-8.29547	-15.7134	chr2:128458248	SFT2D3	0.2716	0.0357	3.025e-14
cg24925163	2	127700673	+	SFT2D3	ENSG00000253364.2	14	105647924	AL928742.1	0	0.03138	-3.55361	-8.22657	-15.4707	chr2:128458248	SFT2D3	0.2716	0.0357	3.025e-14
cg24925163	2	127700673	+	SFT2D3	ENSG00000255595.4	12	126191151	AC007368.1	0	0.0310511	-1.73883	-8.18196	-15.3146	chr2:128458248	SFT2D3	0.2716	0.0357	3.025e-14
cg24925163	2	127700673	+	SFT2D3	ENSG00000226571.2	6	139271362	AL592429.2	0	0.030886	-1.74394	-8.15948	-15.2363	chr2:128458248	SFT2D3	0.2716	0.0357	3.025e-14
cg24925163	2	127700673	+	SFT2D3	ENSG00000166123.14	16	46884362	GPT2	0	0.0307345	-2.72482	-8.13881	-15.1643	chr2:128458248	SFT2D3	0.2716	0.0357	3.025e-14
cg24925163	2	127700673	+	SFT2D3	ENSG00000182379.10	12	57216794	NXPH4	0	0.030427	-3.01793	-8.09671	-15.0184	chr2:128458248	SFT2D3	0.2716	0.0357	3.025e-14
cg24925163	2	127700673	+	SFT2D3	ENSG00000144488.15	2	238100340	ESPNL	0	0.0301087	-2.63725	-8.05292	-14.8674	chr2:128458248	SFT2D3	0.2716	0.0357	3.025e-14
cg24925163	2	127700673	+	SFT2D3	ENSG00000197549.9	22	21991099	PRAMENP	0	0.0299722	-3.38623	-8.03408	-14.8027	chr2:128458248	SFT2D3	0.2716	0.0357	3.025e-14
cg24925163	2	127700673	+	SFT2D3	ENSG00000124243.17	20	50794894	BCAS4	0	0.0297585	-2.29322	-8.00451	-14.7013	chr2:128458248	SFT2D3	0.2716	0.0357	3.025e-14
cg24925163	2	127700673	+	SFT2D3	ENSG00000058091.17	7	90466424	CDK14	0	0.0294377	-2.49913	-7.95994	-14.5491	chr2:128458248	SFT2D3	0.2716	0.0357	3.025e-14
cg24925163	2	127700673	+	SFT2D3	ENSG00000184428.12	8	143304384	TOP1MT	0	0.0290859	-1.95597	-7.91079	-14.3823	chr2:128458248	SFT2D3	0.2716	0.0357	3.025e-14
cg22103219	7	102291618	-	SH2B2	ENSG00000114737.15	3	50606490	CISH	0	0.0298609	-1.88159	-8.0187	-14.7499	chr7:101934892	SH2B2	-0.2866	0.0357	1.063e-15
cg22304262	19	46784520	+	SLC1A5	ENSG00000105281.12	19	46774883	SLC1A5	1	0.021401	-1.27182	-6.75903	-10.7435	chr19:47287778	SLC1A5;SLC1A5;SLC1A5	-0.3305	0.0299	2.314e-28	yes
cg06690548	4	138241653	-	SLC7A11	ENSG00000092621.12	1	119648411	PHGDH	0	0.0333803	-1.49841	-8.4935	-16.421	chr4:139162808	SLC7A11	-0.188	0.0161	1.557e-31
cg06690548	4	138241653	-	SLC7A11	ENSG00000160179.18	21	42199689	ABCG1	0	0.0303623	1.57486	8.08783	-14.9877	chr4:139162808	SLC7A11	-0.188	0.0161	1.557e-31
cg06690548	4	138241653	-	SLC7A11	ENSG00000135372.9	11	34105617	NAT10	0	0.0302311	-0.488187	-8.06979	-14.9255	chr4:139162808	SLC7A11	-0.188	0.0161	1.557e-31
cg06690548	4	138241653	-	SLC7A11	ENSG00000248019.2	4	88709789	FAM13A-AS1	0	0.0295809	0.663576	7.97985	-14.617	chr4:139162808	SLC7A11	-0.188	0.0161	1.557e-31
cg18181703	17	78358539	-	SOCS3	ENSG00000108669.16	17	78674048	CYTH1	1	0.020725	0.490662	6.64912	-10.4237	chr17:76354621	SOCS3	-0.5521	0.0357	7.91e-54
cg18181703	17	78358539	-	SOCS3	ENSG00000184557.4	17	78356778	SOCS3	1	0.0183779	-1.89096	-6.25382	-9.31326	chr17:76354621	SOCS3	-0.5521	0.0357	7.91e-54	yes
cg18181703	17	78358539	-	SOCS3	ENSG00000187554.13	1	223109404	TLR5	0	0.0522145	-2.5296	-10.7278	-25.4343	chr17:76354621	SOCS3	-0.5521	0.0357	7.91e-54
cg18181703	17	78358539	-	SOCS3	ENSG00000134755.16	18	31058840	DSC2	0	0.0483118	-3.88824	-10.2979	-23.5556	chr17:76354621	SOCS3	-0.5521	0.0357	7.91e-54
cg18181703	17	78358539	-	SOCS3	ENSG00000123338.13	12	54497752	NCKAP1L	0	0.0454866	-0.771885	-9.97746	-22.1993	chr17:76354621	SOCS3	-0.5521	0.0357	7.91e-54
cg18181703	17	78358539	-	SOCS3	ENSG00000173825.7	11	65354751	TIGD3	0	0.0445307	2.26477	9.86712	-21.7411	chr17:76354621	SOCS3	-0.5521	0.0357	7.91e-54
cg18181703	17	78358539	-	SOCS3	ENSG00000010361.13	19	49806869	FUZ	0	0.0421835	1.47214	9.59178	-20.6176	chr17:76354621	SOCS3	-0.5521	0.0357	7.91e-54
cg18181703	17	78358539	-	SOCS3	ENSG00000078804.13	20	34704339	TP53INP2	0	0.0412052	2.42941	9.47507	-20.1499	chr17:76354621	SOCS3	-0.5521	0.0357	7.91e-54
cg18181703	17	78358539	-	SOCS3	ENSG00000181826.10	4	37590800	RELL1	0	0.039712	2.13457	9.29457	-19.4367	chr17:76354621	SOCS3	-0.5521	0.0357	7.91e-54
cg10508317	17	78359064	-	SOCS3	ENSG00000134755.16	18	31058840	DSC2	0	0.0389196	-6.10626	-9.19758	-19.0586	chr17:76355146	SOCS3	-0.2194	0.0209	8.397e-26
cg18181703	17	78358539	-	SOCS3	ENSG00000182389.19	2	151832768	CACNB4	0	0.0387901	2.51466	9.18164	-18.9968	chr17:76354621	SOCS3	-0.5521	0.0357	7.91e-54
cg18181703	17	78358539	-	SOCS3	ENSG00000158156.7	1	27959462	XKR8	0	0.0387681	1.20394	9.17893	-18.9863	chr17:76354621	SOCS3	-0.5521	0.0357	7.91e-54
cg18181703	17	78358539	-	SOCS3	ENSG00000112053.13	6	35943514	SLC26A8	0	0.0384506	-2.83697	-9.13976	-18.8349	chr17:76354621	SOCS3	-0.5521	0.0357	7.91e-54
cg10508317	17	78359064	-	SOCS3	ENSG00000187554.13	1	223109404	TLR5	0	0.0362422	-3.68746	-8.86324	-17.7825	chr17:76355146	SOCS3	-0.2194	0.0209	8.397e-26
cg18181703	17	78358539	-	SOCS3	ENSG00000178075.20	3	113828182	GRAMD1C	0	0.0360385	2.65435	8.83736	-17.6855	chr17:76354621	SOCS3	-0.5521	0.0357	7.91e-54
cg18181703	17	78358539	-	SOCS3	ENSG00000162413.16	1	6590724	KLHL21	0	0.0352463	0.906225	8.73611	-17.3084	chr17:76354621	SOCS3	-0.5521	0.0357	7.91e-54
cg18181703	17	78358539	-	SOCS3	ENSG00000165175.15	X	38801432	MID1IP1	0	0.0337838	1.26312	8.54646	-16.6128	chr17:76354621	SOCS3	-0.5521	0.0357	7.91e-54
cg18181703	17	78358539	-	SOCS3	ENSG00000151414.15	1	198156994	NEK7	0	0.0329832	1.01511	8.44109	-16.2322	chr17:76354621	SOCS3	-0.5521	0.0357	7.91e-54
cg10508317	17	78359064	-	SOCS3	ENSG00000078804.13	20	34704339	TP53INP2	0	0.0324916	3.77463	8.37582	-15.9986	chr17:76355146	SOCS3	-0.2194	0.0209	8.397e-26
cg18181703	17	78358539	-	SOCS3	ENSG00000185905.4	16	29742463	C16orf54	0	0.0323817	0.941325	8.36117	-15.9465	chr17:76354621	SOCS3	-0.5521	0.0357	7.91e-54
cg10508317	17	78359064	-	SOCS3	ENSG00000173825.7	11	65354751	TIGD3	0	0.0322393	3.37173	8.34215	-15.8788	chr17:76355146	SOCS3	-0.2194	0.0209	8.397e-26
cg10508317	17	78359064	-	SOCS3	ENSG00000182389.19	2	151832768	CACNB4	0	0.0322227	4.01019	8.33993	-15.8709	chr17:76355146	SOCS3	-0.2194	0.0209	8.397e-26
cg18181703	17	78358539	-	SOCS3	ENSG00000154188.10	8	107249482	ANGPT1	0	0.0320997	2.29168	8.32346	-15.8125	chr17:76354621	SOCS3	-0.5521	0.0357	7.91e-54
cg18181703	17	78358539	-	SOCS3	ENSG00000108950.12	17	68535113	FAM20A	0	0.0320393	-2.12426	-8.31538	-15.7838	chr17:76354621	SOCS3	-0.5521	0.0357	7.91e-54
cg18181703	17	78358539	-	SOCS3	ENSG00000255112.2	18	11851396	CHMP1B	0	0.0316537	0.879244	8.26354	-15.6007	chr17:76354621	SOCS3	-0.5521	0.0357	7.91e-54
cg10508317	17	78359064	-	SOCS3	ENSG00000112053.13	6	35943514	SLC26A8	0	0.0315417	-4.49583	-8.24843	-15.5475	chr17:76355146	SOCS3	-0.2194	0.0209	8.397e-26
cg18181703	17	78358539	-	SOCS3	ENSG00000126822.17	14	64704102	PLEKHG3	0	0.0313264	1.2444	8.21932	-15.4453	chr17:76354621	SOCS3	-0.5521	0.0357	7.91e-54
cg18181703	17	78358539	-	SOCS3	ENSG00000105639.18	19	17824780	JAK3	0	0.0312257	-1.16248	-8.20567	-15.3975	chr17:76354621	SOCS3	-0.5521	0.0357	7.91e-54
cg18181703	17	78358539	-	SOCS3	ENSG00000198019.12	1	121087345	FCGR1B	0	0.0310462	-2.98858	-8.18129	-15.3123	chr17:76354621	SOCS3	-0.5521	0.0357	7.91e-54
cg27637521	17	78359120	-	SOCS3	ENSG00000078804.13	20	34704339	TP53INP2	0	0.0309956	3.59155	8.17441	-15.2883	chr17:76355202	SOCS3	-0.1912	0.0201	2.276e-21
cg18181703	17	78358539	-	SOCS3	ENSG00000174132.9	5	100535374	FAM174A	0	0.0306252	1.71557	8.12387	-15.1125	chr17:76354621	SOCS3	-0.5521	0.0357	7.91e-54
cg18181703	17	78358539	-	SOCS3	ENSG00000119801.13	2	30146941	YPEL5	0	0.0303301	0.862932	8.0834	-14.9725	chr17:76354621	SOCS3	-0.5521	0.0357	7.91e-54
cg18181703	17	78358539	-	SOCS3	ENSG00000135525.18	6	136342281	MAP7	0	0.0302629	2.31161	8.07416	-14.9406	chr17:76354621	SOCS3	-0.5521	0.0357	7.91e-54
cg18181703	17	78358539	-	SOCS3	ENSG00000105011.9	19	14119512	ASF1B	0	0.0295973	1.63513	7.98214	-14.6248	chr17:76354621	SOCS3	-0.5521	0.0357	7.91e-54
cg18181703	17	78358539	-	SOCS3	ENSG00000198734.10	1	169514166	F5	0	0.0294569	-1.92916	-7.96261	-14.5583	chr17:76354621	SOCS3	-0.5521	0.0357	7.91e-54
cg18181703	17	78358539	-	SOCS3	ENSG00000133872.13	8	30063012	SARAF	0	0.0291766	0.682372	7.92349	-14.4253	chr17:76354621	SOCS3	-0.5521	0.0357	7.91e-54
cg18181703	17	78358539	-	SOCS3	ENSG00000148926.10	11	10305073	ADM	0	0.0291696	-2.20251	-7.92251	-14.422	chr17:76354621	SOCS3	-0.5521	0.0357	7.91e-54
cg18181703	17	78358539	-	SOCS3	ENSG00000100605.17	14	92936914	ITPK1	0	0.0289613	0.962755	7.89333	-14.3232	chr17:76354621	SOCS3	-0.5521	0.0357	7.91e-54
cg27637521	17	78359120	-	SOCS3	ENSG00000173825.7	11	65354751	TIGD3	0	0.0288516	3.10732	7.87791	-14.2712	chr17:76355202	SOCS3	-0.1912	0.0201	2.276e-21
cg18181703	17	78358539	-	SOCS3	ENSG00000139112.11	12	10212458	GABARAPL1	0	0.0287853	1.05853	7.8686	-14.2398	chr17:76354621	SOCS3	-0.5521	0.0357	7.91e-54
cg18181703	17	78358539	-	SOCS3	ENSG00000150337.13	1	149782671	FCGR1A	0	0.0287387	-3.46294	-7.86203	-14.2177	chr17:76354621	SOCS3	-0.5521	0.0357	7.91e-54
cg18181703	17	78358539	-	SOCS3	ENSG00000022567.9	8	141207166	SLC45A4	0	0.0286994	1.43525	7.8565	-14.1991	chr17:76354621	SOCS3	-0.5521	0.0357	7.91e-54
cg18181703	17	78358539	-	SOCS3	ENSG00000123505.16	6	110874770	AMD1	0	0.0286564	0.952812	7.85043	-14.1787	chr17:76354621	SOCS3	-0.5521	0.0357	7.91e-54
cg18181703	17	78358539	-	SOCS3	ENSG00000183762.12	22	29073078	KREMEN1	0	0.0285162	-3.01262	-7.83064	-14.1122	chr17:76354621	SOCS3	-0.5521	0.0357	7.91e-54
cg18181703	17	78358539	-	SOCS3	ENSG00000152061.23	1	174159410	RABGAP1L	0	0.0284654	0.968626	7.82345	-14.0881	chr17:76354621	SOCS3	-0.5521	0.0357	7.91e-54
cg06092244	2	48569011	-	STON1-GTF2A1L	ENSG00000243244.6	2	48529383	STON1	1	0.0319231	1.80449	8.29978	-15.7286	chr2:48796151	STON1-GTF2A1L	-0.2041	0.0248	1.632e-16
cg14965639	2	48568854	+	STON1-GTF2A1L	ENSG00000243244.6	2	48529383	STON1	1	0.0564722	1.4768	11.1817	-27.4912	chr2:48795994	STON1-GTF2A1L	-0.2136	0.0276	9.309e-15
cg06092244	2	48569011	-	STON1-GTF2A1L	ENSG00000187554.13	1	223109404	TLR5	0	0.0296999	-2.40801	-7.99639	-14.6735	chr2:48796151	STON1-GTF2A1L	-0.2041	0.0248	1.632e-16
cg02716826	9	33447033	-	SUGT1P1;AQP3	ENSG00000187554.13	1	223109404	TLR5	0	0.039174	-2.65141	-9.22881	-19.1799	chr9:33447032	SUGT1P1;AQP3	-0.3473	0.036	4.591e-22
cg02716826	9	33447033	-	SUGT1P1;AQP3	ENSG00000103005.11	16	57999546	USB1	0	0.0353386	-1.34444	-8.74796	-17.3523	chr9:33447032	SUGT1P1;AQP3	-0.3473	0.036	4.591e-22
cg02716826	9	33447033	-	SUGT1P1;AQP3	ENSG00000280832.1	11	126340889	GSEC	0	0.0327093	-2.44317	-8.40477	-16.1021	chr9:33447032	SUGT1P1;AQP3	-0.3473	0.036	4.591e-22
cg02716826	9	33447033	-	SUGT1P1;AQP3	ENSG00000173825.7	11	65354751	TIGD3	0	0.031978	2.32243	8.30715	-15.7547	chr9:33447032	SUGT1P1;AQP3	-0.3473	0.036	4.591e-22
cg02716826	9	33447033	-	SUGT1P1;AQP3	ENSG00000148926.10	11	10305073	ADM	0	0.0317229	-2.77947	-8.27287	-15.6336	chr9:33447032	SUGT1P1;AQP3	-0.3473	0.036	4.591e-22
cg02716826	9	33447033	-	SUGT1P1;AQP3	ENSG00000112053.13	6	35943514	SLC26A8	0	0.0308519	-3.07516	-8.15484	-15.2201	chr9:33447032	SUGT1P1;AQP3	-0.3473	0.036	4.591e-22
cg02716826	9	33447033	-	SUGT1P1;AQP3	ENSG00000100605.17	14	92936914	ITPK1	0	0.0295356	1.17653	7.97357	-14.5956	chr9:33447032	SUGT1P1;AQP3	-0.3473	0.036	4.591e-22
cg02716826	9	33447033	-	SUGT1P1;AQP3	ENSG00000034239.11	8	48710789	EFCAB1	0	0.0287987	1.13022	7.87048	-14.2461	chr9:33447032	SUGT1P1;AQP3	-0.3473	0.036	4.591e-22
cg16936953	17	59838303	+	TMEM49	ENSG00000108406.10	17	59565558	DHX40	1	0.0153079	0.294411	5.69871	-7.85956	chr17:57915665	TMEM49	-0.4056	0.0265	1.031e-52
cg18942579	17	59838411	-	TMEM49	ENSG00000062716.13	17	59707192	VMP1	1	0.018553	0.465872	6.2841	-9.39613	chr17:57915773	TMEM49	-0.4082	0.0301	5.082e-42
cg12054453	17	59838355	+	TMEM49	ENSG00000266992.1	17	59976009	DHX40P1	1	0.0175594	-0.273598	-6.11041	-8.92586	chr17:57915717	TMEM49	-0.2815	0.0184	1.059e-52
cg01409343	17	59838378	-	TMEM49	ENSG00000062716.13	17	59707192	VMP1	1	0.0168444	0.568073	5.98254	-8.58739	chr17:57915740	TMEM49	-0.3824	0.0339	1.558e-29
cg18942579	17	59838411	-	TMEM49	ENSG00000266992.1	17	59976009	DHX40P1	1	0.0160121	-0.301718	-5.83041	-8.19325	chr17:57915773	TMEM49	-0.4082	0.0301	5.082e-42
cg12054453	17	59838355	+	TMEM49	ENSG00000062716.13	17	59707192	VMP1	1	0.0155313	0.369102	5.7408	-7.96545	chr17:57915717	TMEM49	-0.2815	0.0184	1.059e-52
cg16936953	17	59838303	+	TMEM49	ENSG00000062716.13	17	59707192	VMP1	1	0.0199311	0.431027	6.51789	-10.0481	chr17:57915665	TMEM49	-0.4056	0.0265	1.031e-52
cg01409343	17	59838378	-	TMEM49	ENSG00000266992.1	17	59976009	DHX40P1	1	0.0144397	-0.366668	-5.53231	-7.44794	chr17:57915740	TMEM49	-0.3824	0.0339	1.558e-29
cg02782634	17	59839281	+	TMEM49	ENSG00000062716.13	17	59707192	VMP1	1	0.0138836	0.621128	5.42321	-7.18412	chr17:57916643	TMEM49	-0.2306	0.032	5.938e-13
cg16936953	17	59838303	+	TMEM49	ENSG00000163565.18	1	158999968	IFI16	0	0.0284125	-0.886326	-7.81597	-14.0631	chr17:57915665	TMEM49	-0.4056	0.0265	1.031e-52
cg12054453	17	59838355	+	TMEM49	ENSG00000187554.13	1	223109404	TLR5	0	0.0647301	-1.55484	-12.0241	-31.5033	chr17:57915717	TMEM49	-0.2815	0.0184	1.059e-52
cg16936953	17	59838303	+	TMEM49	ENSG00000172530.20	16	87949244	BANP	0	0.0287253	0.470191	7.86015	-14.2114	chr17:57915665	TMEM49	-0.4056	0.0265	1.031e-52
cg18942579	17	59838411	-	TMEM49	ENSG00000173825.7	11	65354751	TIGD3	0	0.0635192	1.72442	11.9034	-30.9131	chr17:57915773	TMEM49	-0.4082	0.0301	5.082e-42
cg12054453	17	59838355	+	TMEM49	ENSG00000173825.7	11	65354751	TIGD3	0	0.0613736	1.46779	11.6873	-29.8689	chr17:57915717	TMEM49	-0.2815	0.0184	1.059e-52
cg12054453	17	59838355	+	TMEM49	ENSG00000148926.10	11	10305073	ADM	0	0.0577343	-1.71059	-11.3136	-28.1025	chr17:57915717	TMEM49	-0.2815	0.0184	1.059e-52
[truncated: 433 more rows]

## Sheet: Table S6
Table S6. GO Pathway analysis, full results
[truncated: 29 more rows]

## Sheet: Table S7
Table S7. Mendelian Randomization analyses, CRP
[truncated: 5 more rows]

[truncated: 5 more sheets: Table S8, Table S9, Fig. S1, Fig. S2a, Fig. S2b]
